# Supplementary material for: Regulatory response to a hybrid ancestral nitrogenase in Azotobacter vinelandii
Source: Microbiol Spectr. 2023 Sep 13;11(5):e02815-23. doi: 10.1128/spectrum.02815-23 (PMC10581106; doi:10.1128/spectrum.02815-23)
Supplement: Supplemental file 2 — edgeR and FPKM analysis summary. [file spectrum.02815-23-s0002.xlsx]

## Sheet: Sheet1
SI File 2: edgeR and FPKM analysis of RNA-seq data. Inferred cellular functions that are discussed in the main text are listed in the "Note" column.
				Linear FPKM Values						Log2 FPKM Values										Log2 Fold Change	edgeR FDR p-value
Locus_Tag	Gene_Name	Note	Product	WT_1	WT_2	WT_3	ancNif_1	ancNif_2	ancNif_3	WT_1	WT_2	WT_3	WT_AVG	WT_SD	ancNif_1	ancNif_2	ancNif_3	ancNif_AVG	ancNif_SD	ancNif_vs_WT_Avg	ancNif_vs_WT_Avg
Avin_12104	pilA	pili/fimbrial-related	fimbrial protein	4.4029	14.2448	9.83251	1402	2000.95	2698.21	2.13845	3.83236	3.29756	3.08946	0.865916	10.4533	10.9665	11.3978	10.9392	0.472848	7.84972	6.93505e-05
Avin_20070	NA		ComEA-related protein	111.162	181.755	249.544	27489.2	30480.7	40292.8	6.79652	7.50585	7.96315	7.42184	0.587834	14.7466	14.8956	15.2982	14.9801	0.285377	7.5583	4.0498e-05
Avin_11830	pilE	pili/fimbrial-related	type IV PilE-like pilus assembly protein	24.1021	22.1065	13.0925	869.393	1245.11	1587.55	4.59109	4.4664	3.71067	4.25605	0.476414	9.76386	10.2821	10.6326	10.2262	0.43705	5.97012	3.58482e-05
Avin_11860	NA	pili/fimbrial-related	Conserved hypothetical protein	8.75783	9.93805	7.4083	310.232	328.679	485.886	3.13057	3.31296	2.88914	3.11089	0.212594	8.27721	8.36054	8.92448	8.52074	0.35212	5.40985	1.83411e-05
Avin_12107	NA		hypothetical protein	40.9618	32.8807	36.6658	927.917	1241.63	1789.94	5.35621	5.03917	5.19636	5.19725	0.158523	9.85785	10.278	10.8057	10.3139	0.474938	5.11661	4.0498e-05
Avin_12100	NA		hypothetical protein	3.18467	3.72677	1.77799	106.455	98.431	76.8453	1.67114	1.89792	0.830249	1.46644	0.562504	6.7341	6.62104	6.26388	6.53967	0.245439	5.07324	8.85033e-05
Avin_45290	pilN	pili/fimbrial-related	Fimbrial assembly protein	20.9102	18.7524	17.2384	475.909	524.746	737.584	4.38614	4.229	4.10756	4.2409	0.13967	8.89454	9.03547	9.52666	9.15223	0.33184	4.91133	1.83411e-05
Avin_34430	NA		conserved hypothetical protein	12.6865	9.89732	15.7396	257.078	403.576	501.699	3.66522	3.30704	3.97633	3.64953	0.334921	8.00606	8.6567	8.97068	8.54448	0.492003	4.89495	8.85033e-05
Avin_03180	pilG	pili/fimbrial-related	type IV pili response regulator, PilG	46.4704	67.6984	59.6543	1507.38	1505.04	2111.37	5.53824	6.08105	5.89855	5.83928	0.276216	10.5578	10.5556	11.044	10.7191	0.281323	4.87984	2.48645e-05
Avin_45300	pilM	pili/fimbrial-related	Type IV pilus assembly protein	26.2007	23.553	23.0055	592.817	660.632	925.097	4.71153	4.55784	4.52391	4.59776	0.099981	9.21144	9.3677	9.85346	9.47754	0.334804	4.87978	1.83411e-05
Avin_00190	dprA		DNA processing protein, DprA (SMF family)	9.02033	13.8459	17.0048	306.247	323.582	465.469	3.17318	3.79139	4.08787	3.68415	0.466679	8.25855	8.33799	8.86254	8.48636	0.328194	4.80221	8.68874e-05
Avin_11840	pilV	pili/fimbrial-related	type IV pilus assembly transmembrane protein, PilV-like protein	23.1872	34.7657	34.7907	700.76	695.711	1010.46	4.53526	5.11959	5.12063	4.92516	0.337665	9.45278	9.44234	9.98079	9.6253	0.307905	4.70014	4.0498e-05
Avin_45280	pilO	pili/fimbrial-related	Pilus assembly protein	15.3695	13.6108	16.6977	337.946	342.144	462.116	3.942	3.76668	4.06157	3.92342	0.148323	8.40065	8.41846	8.85211	8.55707	0.255665	4.63366	1.83411e-05
Avin_00180	lysM		peptidoglycan-binding LysM protein	16.2167	28.0979	20.4937	434.553	499.108	637.133	4.0194	4.81239	4.35711	4.3963	0.397942	8.76339	8.96321	9.31545	9.01402	0.279516	4.61772	4.0498e-05
Avin_45270	pilP	pili/fimbrial-related	Pilus assembly protein	13.7578	16.6746	14.8132	345.155	284.547	385.077	3.78217	4.05958	3.88881	3.91019	0.139934	8.4311	8.15252	8.589	8.39088	0.221003	4.48069	1.83411e-05
Avin_02940	coaBC		P-pantothenate cysteine ligase / P-pantothenoylcysteine decarboxylase	57.1329	87.2064	68.4883	1365	1326.23	1764.18	5.83625	6.44636	6.09778	6.1268	0.306088	10.4147	10.3731	10.7848	10.5242	0.226629	4.39739	2.88309e-05
Avin_43500	NA		cyclic 3,5-nucleotide monophosphate metallophosphodiesterase	43.4707	52.7338	37.6934	848.038	776.569	1087.68	5.44197	5.72065	5.23624	5.46629	0.243121	9.72798	9.60097	10.087	9.80533	0.252097	4.33904	1.83411e-05
Avin_11870	pilY1	pili/fimbrial-related	type IV pilus assembly protein, PilY1-like protein	17.2884	16.8351	14.5823	292.539	262.216	357.767	4.11173	4.0734	3.86614	4.01709	0.132123	8.19249	8.03461	8.48288	8.23666	0.227372	4.21957	1.83411e-05
Avin_02950	mtgA		monofunctional biosynthetic peptidoglycan transglycosylase	41.0937	68.4962	55.7176	814.991	795.438	1167.26	5.36085	6.09795	5.80006	5.75295	0.370804	9.67064	9.63561	10.1889	9.83172	0.309834	4.07877	7.87203e-05
Avin_45260	pilQ	pili/fimbrial-related	Bacterial secretion system protein	42.6936	48.8399	41.3866	666.823	624.051	852.349	5.41595	5.60999	5.37109	5.46568	0.126974	9.38116	9.28552	9.7353	9.46733	0.236947	4.00165	1.83411e-05
Avin_12090	pilB	pili/fimbrial-related	type IV pilus assembly protein	13.4211	19.5212	18.2033	264.273	214.706	277.421	3.74643	4.28697	4.18612	4.07317	0.287425	8.04589	7.74622	8.11593	7.96935	0.196381	3.89617	3.58482e-05
Avin_03190	NA		conserved hypothetical protein	44.247	27.252	32.4039	414.587	415.159	575.259	5.46751	4.76829	5.0181	5.08463	0.354325	8.69553	8.69752	9.16807	8.85371	0.272247	3.76908	7.75271e-05
Avin_51250	algE7		Secreted bifunctional mannuronan C-5 epimerase/alginate lyase	69.1801	90.4078	91.1942	878.817	861.996	1517.58	6.11229	6.49838	6.51087	6.37384	0.226602	9.77942	9.75154	10.5676	10.0328	0.463292	3.65899	0.000210889
Avin_11850	pilW	pili/fimbrial-related	type IV pilus assembly transmembrane protein, PilW-like protein	18.7823	36.9712	32.8525	274.641	351.455	469.804	4.2313	5.20833	5.03793	4.82585	0.521899	8.1014	8.4572	8.87592	8.47817	0.387683	3.65232	0.00045787
Avin_42530	NA		conserved hypothetical protein	40.2488	37.8227	25.535	396.308	403.424	468.429	5.33087	5.24118	4.6744	5.08215	0.355957	8.63048	8.65615	8.87169	8.71944	0.132474	3.63729	2.48645e-05
Avin_20550	NA		Transposase IS3/IS911	5.08519	2.16393	2.58096	40.9053	29.0781	41.3663	2.3463	1.11365	1.36791	1.60929	0.650811	5.35422	4.86186	5.37038	5.19549	0.289042	3.5862	0.000600863
Avin_12080	pilC	pili/fimbrial-related	type IV pilus biogenesis protein	54.006	67.5362	52.1442	529.297	643.911	866.745	5.75505	6.07759	5.70444	5.84569	0.202418	9.04793	9.33072	9.75946	9.37937	0.358251	3.53368	7.70092e-05
Avin_20560	NA		hypothetical protein	56.7508	144.897	105.613	1212.27	919.45	1115.22	5.82657	7.17888	6.72264	6.57603	0.687974	10.2435	9.84463	10.1231	10.0704	0.20459	3.49438	0.000452335
Avin_00200	yrdC		RNA binding yrdC protein	38.139	46.5245	44.9086	374.738	401.077	502.67	5.25319	5.53992	5.48892	5.42734	0.152959	8.54974	8.64774	8.97347	8.72365	0.22183	3.2963	3.85044e-05
Avin_27600	NA		conserved hypothetical protein	40.5039	79.8362	92.2217	440.263	519.503	780.106	5.33999	6.31897	6.52703	6.062	0.633872	8.78222	9.02099	9.60753	9.13691	0.424689	3.07491	0.00263276
Avin_12070	pilD	pili/fimbrial-related	type IV Pilus Prepilin peptidase, PilD	35.5804	38.3407	34.7628	239.621	300.813	380.235	5.15301	5.26081	5.11947	5.17776	0.0738459	7.90461	8.23272	8.57075	8.23603	0.333082	3.05826	7.75271e-05
Avin_44100	NA		hypothetical protein	7.81691	7.31802	6.10983	56.1023	52.5594	60.5157	2.9666	2.87145	2.61113	2.81639	0.184018	5.80999	5.71588	5.91924	5.81503	0.101774	2.99864	0.000122478
Avin_03200	NA		hypothetical protein	50.8751	57.8581	45.8722	393.805	349.689	493.011	5.66889	5.85445	5.51955	5.68096	0.167775	8.62134	8.44993	8.94547	8.67225	0.251665	2.99129	4.62662e-05
Avin_48530	phoR		phosphate regulon histidine protein kinase; PhoR	27.7846	28.5212	27.7585	212.686	198.659	229.752	4.79621	4.83396	4.79486	4.80834	0.0221964	7.73258	7.63415	7.84393	7.73689	0.104956	2.92855	1.83411e-05
Avin_03610	NA		ROK (Repressor, ORF, Kinase) domain protein	91.5846	105.691	96.0116	573.901	586.768	833.922	6.51703	6.72371	6.58514	6.60863	0.10532	9.16466	9.19665	9.70377	9.35502	0.302446	2.7464	0.000122478
Avin_31560	NA		Transposase	0.377132	0.441328	0.842207	2.84264	2.86295	5.05561	-1.40686	-1.18008	-0.247753	-0.944897	0.6143	1.50723	1.5175	2.33789	1.78754	0.476641	2.73244	0.0114596
Avin_45870	NA		conserved hypothetical protein	58.9257	70.7319	59.3013	396.084	358.191	494.296	5.88083	6.14429	5.88999	5.9717	0.149535	8.62966	8.48459	8.94923	8.68783	0.23772	2.71613	7.30644e-05
Avin_27610	NA		hypothetical protein	105.356	261.508	308.081	1007.95	1205.08	1567.52	6.71914	8.03071	8.26717	7.67234	0.833921	9.97721	10.2349	10.6143	10.2755	0.320459	2.60312	0.00915323
Avin_31090	NA		hypothetical protein	2.60564	3.04917	1.45472	11.5279	14.1289	14.4085	1.38164	1.60842	0.540743	1.17693	0.562504	3.52705	3.82057	3.84885	3.73216	0.178188	2.55523	0.0196938
Avin_27620	NA		hypothetical protein	16.5358	68.3718	30.7729	188.584	192.479	156.277	4.04752	6.09533	4.94359	5.02881	1.02656	7.55906	7.58855	7.28796	7.47853	0.165693	2.44971	0.012788
Avin_12110	nadC		nicotinate-nucleotide pyrophosphorylase	84.7707	74.667	71.5846	360.853	389.807	506.792	6.40549	6.2224	6.16158	6.26316	0.126963	8.49527	8.60662	8.98525	8.69571	0.256854	2.43255	0.000122478
Avin_03170	gshB		glutathione synthase	197.579	158.978	141.309	767.067	796.575	960.581	7.62629	7.31268	7.14271	7.36056	0.24532	9.58321	9.63767	9.90776	9.70955	0.173808	2.34899	0.000141947
Avin_11820	fimT	pili/fimbrial-related	type IV pilus biogenesis protein, FimT	53.2413	59.9641	49.4013	258.774	245.325	322.935	5.73447	5.90603	5.62648	5.75566	0.140974	8.01555	7.93855	8.3351	8.0964	0.210275	2.34074	8.68874e-05
Avin_13710	mucB		sigma factor algU negative regulatory protein MucB	226.862	187.956	169.379	850.56	878.255	1138.13	7.82567	7.55425	7.40411	7.59468	0.21367	9.73227	9.7785	10.1525	9.88774	0.230412	2.29306	0.000200888
Avin_51240	NA		Calcium-binding protein	8.05429	9.55442	10.3896	39.34	37.1726	55.3538	3.00976	3.25617	3.37707	3.21433	0.187196	5.29793	5.21617	5.79061	5.4349	0.310754	2.22057	0.000662456
Avin_22410	NA		hypothetical protein	3.98083	11.6461	4.00048	29.3534	26.3346	22.8134	1.99307	3.54178	2.00017	2.51168	0.892105	4.87545	4.71889	4.51181	4.70205	0.182404	2.19038	0.0145363
Avin_09710	NA		hypothetical protein	1.81405	1.48599	1.21534	5.52883	5.7052	9.66646	0.859215	0.571424	0.281356	0.570665	0.28893	2.46698	2.51228	3.27299	2.75075	0.452841	2.18008	0.00852198
Avin_31550	NA		IstB-like ATP-binding protein Transposition helper protein	0.496073	0.193505	0.369275	1.62572	1.25529	1.49627	-1.01138	-2.36956	-1.43723	-1.60605	0.69465	0.701083	0.328026	0.581367	0.536825	0.190475	2.14288	0.0516228
Avin_35260	NA		hypothetical protein	26.0564	22.8688	11.6378	81.9759	87.5989	78.5918	4.70356	4.51531	3.54074	4.25321	0.624149	6.35713	6.45284	6.29631	6.36876	0.0789128	2.11555	0.00293168
Avin_24700	NA		major facilitator transporter	6.56382	2.68839	3.66456	15.5954	18.0332	17.9281	2.71454	1.42674	1.87364	2.00497	0.653863	3.96305	4.17258	4.16415	4.09993	0.118617	2.09495	0.00523154
Avin_15000	NA		hydrolase, TatD-family	62.6845	57.6084	54.0523	191.016	264.803	296.804	5.97004	5.84821	5.75628	5.85818	0.107224	7.57755	8.04877	8.21337	7.94656	0.33	2.08839	0.000452335
Avin_25440	NA		Peptidase M19, renal dipeptidase.PvdM-like protein	16.9336	17.4429	16.9832	64.8986	71.1475	81.2517	4.08181	4.12456	4.08603	4.09747	0.0235581	6.02012	6.15274	6.34433	6.17239	0.162996	2.07492	8.85033e-05
Avin_44110	NA		Transposase IS3/IS911	8.72322	15.3122	9.74031	52.6829	36.4893	45.7313	3.12486	3.93661	3.28397	3.44848	0.430151	5.71926	5.1894	5.51511	5.47459	0.267244	2.02611	0.00336078
Avin_44090	NA		PqiB family protein	11.6672	11.8765	12.3138	45.0972	45.3253	56.0806	3.54439	3.57003	3.6222	3.57888	0.0396495	5.49497	5.50224	5.80943	5.60221	0.179492	2.02334	0.000149435
Avin_25430	NA		hypothetical protein	3.04915	2.49773	3.40467	11.9912	8.26688	15.0216	1.60841	1.32062	1.76751	1.56551	0.226516	3.5839	3.04734	3.90897	3.5134	0.435117	1.94789	0.0105727
Avin_15170	NA		hypothetical protein	25.3729	17.3203	16.5266	63.7497	75.6705	84.3251	4.66522	4.11439	4.04672	4.27544	0.339247	5.99435	6.24166	6.39789	6.2113	0.203478	1.93586	0.00182606
Avin_24694	NA		adenylylsulfate kinase	22.135	6.22665	11.8826	34.5265	48.0101	54.9948	4.46826	2.63846	3.57078	3.55917	0.914956	5.10963	5.58527	5.78122	5.49204	0.345364	1.93288	0.0341025
Avin_03090	pilT	pili/fimbrial-related	Pilus retraction protein	38.3822	76.1233	59.6942	237.931	184.879	215.501	5.26236	6.25027	5.89952	5.80405	0.500822	7.8944	7.53044	7.75155	7.72546	0.183376	1.92141	0.00370677
Avin_33180	NA		NLP/P60 family lipoprotein	244.392	89.1439	89.0205	295.061	528.495	664.959	7.93305	6.47806	6.47606	6.96239	0.840617	8.20487	9.04575	9.37712	8.87591	0.604298	1.91352	0.0486095
Avin_34230	NA		conserved hypothetical protein	244.157	250.282	211.337	840.154	762.793	1028.33	7.93166	7.96741	7.7234	7.87416	0.131777	9.71451	9.57515	10.0061	9.76525	0.219903	1.89109	0.000409992
Avin_10990	NA		hypothetical protein	1.79138	2.09631	0	6.1642	4.85679	6.30372	0.841068	1.06785	0	0.636306	0.562602	2.62391	2.28	2.6562	2.52004	0.208503	1.88373	0.134216
Avin_13790	era		GTP-binding protein Era	146.405	139.735	129.982	393.479	530.536	631.293	7.19382	7.12655	7.02217	7.11418	0.0864887	8.62014	9.05131	9.30217	8.99121	0.34496	1.87702	0.000953726
Avin_14990	pilZ	pili/fimbrial-related	type IV pilus assembly protein	41.9091	38.0506	29.0455	112.954	129.297	156.193	5.38919	5.24985	4.86024	5.16643	0.274164	6.81959	7.01454	7.28718	7.04044	0.234872	1.87401	0.000689616
Avin_31610	csd1		CRISPR-associated protein Csd1	187.906	114.901	130.714	399.684	518.638	648.31	7.55387	6.84425	7.03027	7.1428	0.367948	8.64272	9.01858	9.34054	9.00061	0.349259	1.85782	0.00387907
Avin_18480	NA		histone-like bacterial DNA-binding protein	1.53546	0	0	2.2644	8.32593	3.85942	0.618675	0	0	0.206225	0.357192	1.17913	3.05761	1.94838	2.06171	0.944355	1.85548	0.148885
Avin_48520	phoB		phosphate regulon response regulator; PhoB	25.9827	20.562	19.8285	75.7163	77.8439	84.5716	4.69948	4.36191	4.3095	4.45696	0.211654	6.24253	6.28251	6.4021	6.30905	0.0830281	1.85208	0.000197074
Avin_31620	cas5d		CRISPR-associated protein Cas5d	136.049	78.9329	84.7036	325.94	297.987	430.334	7.08798	6.30256	6.40435	6.5983	0.427124	8.34846	8.21911	8.74931	8.43896	0.276445	1.84066	0.00385357
Avin_42720	panC		Pantoate-beta-alanine ligase; PanC	305.795	239.156	254.397	672.58	995.547	1237.71	8.25642	7.90181	7.99094	8.04972	0.184471	9.39356	9.95935	10.2735	9.87546	0.445906	1.82573	0.00320529
Avin_13780	rnc		ribonuclease III	139.634	139.778	138.382	399.349	488.146	579.221	7.1255	7.12699	7.11251	7.12167	0.00796637	8.6415	8.93117	9.17797	8.91688	0.268518	1.79521	0.000600863
Avin_08800	dmpB		Extradiol ring-cleavage dioxygenase	7.09593	10.0948	8.54472	26.4009	26.255	35.112	2.82699	3.33555	3.09503	3.08586	0.254401	4.72252	4.71452	5.13389	4.85698	0.239849	1.77112	0.00178983
Avin_07920	NA		hypothetical protein	22.9963	2.34006	16.7462	29.4899	26.0234	45.236	4.52333	1.22655	4.06576	3.27188	1.78602	4.88215	4.70174	5.4994	5.02776	0.418292	1.75588	0.249668
Avin_46100	crp		catabolite gene activator, c-AMP receptor protein; Crp/Vfr	320.656	279.275	278.923	687.26	1024.89	1358.8	8.32488	8.12554	8.12372	8.19138	0.115619	9.42471	10.0013	10.4081	9.9447	0.494137	1.75331	0.00440917
Avin_27810	NA		hypothetical protein	222.981	154.345	122.862	468.539	531.844	649.115	7.80077	7.27002	6.9409	7.33723	0.433861	8.87203	9.05486	9.34233	9.08974	0.237084	1.75251	0.00320529
Avin_42710	panB		3-methyl-2-oxobutanoate hydroxymethyltransferase; PanB	203.676	174.642	131.412	429.074	579.964	718.351	7.67013	7.44826	7.03795	7.38544	0.320737	8.74508	9.17982	9.48855	9.13782	0.373507	1.75237	0.00320032
Avin_48540	NA		conserved hypothetical protein	61.2465	52.0462	50.2819	184.106	172.232	188.459	5.93656	5.70172	5.65197	5.76342	0.151994	7.52439	7.42821	7.55811	7.50357	0.0674072	1.74016	0.000150617
Avin_31460	NA		hypothetical protein	12.038	0	1.92023	10.1445	9.32505	8.64509	3.58953	0	0.941281	1.51027	1.86118	3.34263	3.22111	3.11188	3.22521	0.115428	1.71494	0.599518
Avin_42540	NA		conserved hypothetical protein	47.1415	47.2221	41.2681	134.222	150.101	156.977	5.55892	5.56139	5.36696	5.49576	0.111551	7.06848	7.22979	7.29441	7.19756	0.116361	1.7018	0.000154966
Avin_31580	cas1		CRISPR-associated protein Cas1	132.076	106.857	98.2251	310.743	357.147	424.158	7.04523	6.73954	6.61802	6.80093	0.220122	8.27958	8.48037	8.72846	8.49614	0.224855	1.69521	0.000953726
Avin_26980	NA		glucan 1,4-alpha-glucosidase	28.6097	33.0513	42.6913	158.02	91.3219	93.6552	4.83843	5.04663	5.41587	5.10031	0.292437	7.30396	6.51289	6.54929	6.78871	0.446589	1.6884	0.00842443
Avin_41280	NA		conserved hypothetical protein	69.4984	125.778	119.781	422.278	258.476	311.181	6.11891	6.97474	6.90426	6.66597	0.475078	8.72205	8.01389	8.28161	8.33918	0.357575	1.67321	0.0109678
Avin_28410	NA		secretion system protein	49.9274	65.0982	56.781	194.982	159.595	192.268	5.64176	6.02455	5.82734	5.83121	0.191423	7.6072	7.31827	7.58698	7.50415	0.161289	1.67294	0.000583356
Avin_51690	NA		conserved hypothetical protein	36.242	34.9269	31.7394	96.0655	99.4158	135.749	5.17959	5.12627	4.9882	5.09802	0.0987724	6.58595	6.6354	7.0848	6.76872	0.274852	1.6707	0.00112501
Avin_28800	NA		hypothetical protein	2.68706	0	4.50054	7.92541	7.28519	6.75398	1.42603	0	2.1701	1.19871	1.10276	2.98648	2.86497	2.75574	2.86906	0.115428	1.67035	0.284844
Avin_31600	csd2		CRISPR-associated protein Csd2	356.005	261.021	277.737	697.645	959.741	1233.71	8.47575	8.02802	8.11757	8.20712	0.236915	9.44635	9.9065	10.2688	9.87388	0.412188	1.66676	0.00482258
Avin_31570	cas2		CRISPR-associated protein Cas2	81.0597	61.841	49.506	165.993	196.215	229.185	6.34091	5.95049	5.62953	5.97365	0.356256	7.37498	7.61629	7.84037	7.61055	0.232748	1.6369	0.00253632
Avin_45880	NA		conserved hypothetical protein	54.5843	44.639	43.2993	142.346	137.819	157.222	5.77041	5.48023	5.43627	5.56231	0.181561	7.15326	7.10663	7.29666	7.18552	0.0990368	1.62321	0.000343893
Avin_06540	NA		Single-strand DNA binding protein	570.681	469.273	474.057	1136.73	1571.1	2040.09	9.15654	8.87428	8.88892	8.97325	0.158905	10.1507	10.6176	10.9944	10.5876	0.422671	1.6143	0.00444973
Avin_21480	NA		conserved hypothetical protein	15.6144	16.2698	7.64271	29.6513	41.522	44.9459	3.9648	4.02413	2.93409	3.64101	0.612929	4.89002	5.3758	5.49012	5.25198	0.318634	1.61098	0.0126533
Avin_03590	NA		NAD-dependent DNA ligase	34.1798	50.6701	50.1451	126.204	129.57	150.326	5.09507	5.66306	5.64804	5.46872	0.323678	6.97961	7.01759	7.23195	7.07638	0.136057	1.60766	0.00276173
Avin_24690	NA		hypothetical protein	55.1744	24.3172	28.0034	62.6988	122.78	135.44	5.78593	4.6039	4.80753	5.06579	0.631916	5.97037	6.93993	7.08151	6.66393	0.604805	1.59815	0.045723
Avin_25110	NA		hypothetical protein	3.50963	2.05352	1.95942	10.3515	9.51535	3.96969	1.81132	1.0381	0.970427	1.27328	0.467181	3.37177	3.25026	1.98903	2.87035	0.765666	1.59707	0.0907123
Avin_46380	NA		major facilitator superfamily protein	4.97029	3.87756	3.14489	12.4608	10.4211	12.6595	2.31333	1.95515	1.65301	1.97383	0.330557	3.63932	3.38143	3.66215	3.56097	0.155901	1.58714	0.00232282
Avin_47910	NA		hypothetical protein	121.426	85.6653	153.1	171.931	497.756	492.42	6.92394	6.42064	7.25833	6.86763	0.421672	7.42569	8.95929	8.94375	8.44291	0.880973	1.57528	0.051554
Avin_19420	NA		conserved hypothetical protein	77.9572	69.7085	65.0681	212.617	209.533	209.618	6.28461	6.12326	6.02388	6.14392	0.131587	7.73212	7.71103	7.71162	7.71825	0.0120077	1.57434	0.000142596
Avin_48980	anfG	Anf cluster	Fe-only nitrogenase, delta subunit	4.84884	5.29593	2.16568	12.0768	12.6204	9.4251	2.27764	2.40488	1.11482	1.93245	0.710941	3.59417	3.65768	3.23651	3.49612	0.227061	1.56367	0.0282503
Avin_47690	lppL		lipopeptide LppL precursor	21.0188	23.4786	34.1375	89.2342	61.1309	79.727	4.39361	4.55328	5.09328	4.68006	0.366662	6.47952	5.93383	6.317	6.24345	0.280183	1.56339	0.0120289
Avin_22850	NA		Conserved hypothetical protein 156	20.9357	15.3122	9.18372	54.0306	38.1111	36.8356	4.38789	3.93661	3.19908	3.84119	0.600124	5.7557	5.25214	5.20303	5.40362	0.305898	1.56243	0.0155769
Avin_27340	talB-2		transaldolase	0.133105	0	0.29725	0	0	0	-2.90936	0	-1.75025	-1.5532	1.46466	0	0	0	0	0	1.5532	0.346195
Avin_02960	NA		Conserved hypothetical protein DUF423	101.341	102.22	76.5807	259.987	230.906	330.709	6.66307	6.67553	6.25891	6.5325	0.237022	8.02229	7.85116	8.36942	8.08096	0.264062	1.54846	0.00178983
Avin_14400	NA		hypothetical protein	1.38687	3.24589	1.54857	6.81755	6.01616	4.18311	0.471834	1.69862	0.63094	0.933797	0.667113	2.76925	2.58884	2.06458	2.47422	0.366054	1.54043	0.242907
Avin_00780	NA		hypothetical protein	5.54748	2.43442	3.87144	6.1358	18.8005	11.155	2.47183	1.28358	1.95287	1.90276	0.59571	2.61725	4.2327	3.47961	3.44319	0.80834	1.54043	0.136417
Avin_31590	cas4		CRISPR-associated protein Cas4	222.489	184.391	182.182	506.381	517.307	700.469	7.79759	7.52663	7.50924	7.61115	0.161695	8.98408	9.01488	9.45218	9.15038	0.261819	1.53923	0.00182606
Avin_04150	gluP		glucose/galactose transporter protein	69.3887	80.7322	109.409	306.007	229.114	213.413	6.11663	6.33507	6.77358	6.40843	0.334563	8.25742	7.83992	7.73751	7.94495	0.27541	1.53652	0.00777596
Avin_00490	NA		hypothetical protein	8.56292	7.72415	9.95971	28.0623	22.829	24.0341	3.0981	2.94938	3.3161	3.12119	0.184451	4.81056	4.51279	4.58701	4.63679	0.155	1.51559	0.00234428
Avin_34220	truA		tRNA pseudouridine synthase A	30.348	34.6435	31.5609	101.942	81.7958	91.8354	4.92353	5.11451	4.98007	5.00604	0.0981034	6.67161	6.35396	6.52098	6.51552	0.158899	1.50948	0.000481627
Avin_21810	NA		Biopolymer transport protein ExbD	0.96253	0.750916	0.716504	1.89263	2.43565	2.58063	-0.0550966	-0.413277	-0.480952	-0.316442	0.228847	0.920396	1.2843	1.36772	1.19081	0.237868	1.50725	0.119355
Avin_03210	bioA		Adenosylmethionine--8-amino-7-oxononanoate aminotransferase	62.8853	62.9697	68.0679	177.547	162.343	207.833	5.97465	5.97658	6.0889	6.01338	0.0654125	7.47206	7.3429	7.69928	7.50475	0.180422	1.49137	0.00100108
Avin_33650	NA		dehydrogenase flavoprotein subunit	5.61718	6.91044	6.51335	16.4969	18.119	18.608	2.48985	2.78878	2.7034	2.66067	0.153978	4.04412	4.17943	4.21785	4.14713	0.0912557	1.48646	0.000816933
Avin_40870	NA		conserved hypothetical protein	1483.64	1400.08	1496.42	3300.97	4299.18	4754.55	10.5349	10.4513	10.5473	10.5112	0.0522211	11.6887	12.0698	12.2151	11.9912	0.271877	1.48003	0.00234428
Avin_09820	NA		hypothetical protein	4.60639	0	6.85797	7.54801	8.32593	10.8064	2.20364	0	2.77778	1.66047	1.46639	2.9161	3.05761	3.43381	3.13584	0.267576	1.47537	0.425325
Avin_19440	NA		conserved hypothetical protein	74.3363	55.5048	51.1029	158.985	167.851	168.719	6.21599	5.79454	5.67533	5.89529	0.284062	7.31275	7.39104	7.39848	7.36742	0.0474924	1.47213	0.00110494
Avin_09640	NA		ABC transporter, transmembrane region, ATP binding component	8.03681	7.9439	8.45111	17.0303	21.0702	31.8503	3.00662	2.98985	3.07914	3.0252	0.0474583	4.09003	4.39713	4.99324	4.49347	0.459245	1.46826	0.00934299
Avin_33440	vnfA2	Vnf cluster	sigma54-dependent activator protein	10.2696	13.6472	12.1472	38.2473	28.0318	33.3379	3.36031	3.77053	3.60255	3.5778	0.206232	5.25729	4.80899	5.05909	5.04179	0.224648	1.46399	0.00216461
Avin_21960	NA		Taurine catabolism dioxygenase TauD/TfdA family	8.24709	10.1256	12.0769	20.8686	27.418	36.9727	3.04388	3.33993	3.59418	3.326	0.275413	4.38326	4.77705	5.20839	4.78957	0.412707	1.46357	0.0135498
Avin_50200	maiA		maleylacetoacetate isomerase	7.42606	11.4344	10.474	22.6715	29.2467	26.7212	2.8926	3.51531	3.38874	3.26555	0.329126	4.50281	4.8702	4.73991	4.70431	0.186269	1.43876	0.00573776
Avin_47370	NA		5-formyltetrahydrofolate cyclo-ligase-like protein	73.341	93.5655	82.9783	251.318	188.4	238.62	6.19655	6.5479	6.37466	6.37304	0.175684	7.97337	7.55765	7.89857	7.80986	0.221601	1.43683	0.00182606
Avin_19430	NA		conserved hypothetical protein	101.131	102.91	74.7363	257.936	210.343	284.404	6.66009	6.68523	6.22374	6.52302	0.25949	8.01087	7.7166	8.1518	7.95976	0.222054	1.43674	0.00191255
Avin_09670	NA		thioredoxin-like fold protein	11.5002	11.3873	12.4459	23.4827	31.4672	42.8697	3.52359	3.50936	3.6376	3.55685	0.0702962	4.55353	4.97578	5.42189	4.98373	0.434235	1.42688	0.0103244
Avin_12120	ampD		N-acetylmuramoyl-L-alanine amidase	69.2919	47.6352	44.9416	120.736	141.364	168.763	6.11462	5.57396	5.48998	5.72618	0.339002	6.91571	7.14327	7.39886	7.15261	0.241708	1.42643	0.00510168
Avin_27590	NA		NADH pyrophosphatase	118.617	147.134	125.54	313.215	310.779	430.855	6.89017	7.20098	6.97201	7.02105	0.161106	8.29101	8.27975	8.75106	8.4406	0.268921	1.41955	0.00283195
Avin_07730	NA		rRNA (guanine-N(2))-methyltransferase	82.5466	74.0583	65.1599	179.107	194.707	214.398	6.36714	6.21059	6.02591	6.20121	0.170805	7.48468	7.60516	7.74415	7.61133	0.129846	1.41012	0.000689616
Avin_20410	NA		hypothetical protein	250.959	432.912	394.652	903.865	816.484	1031.88	7.97131	8.75793	8.62444	8.45123	0.420945	9.81996	9.67328	10.0111	9.83477	0.169377	1.38354	0.0107951
Avin_49680	NA		hypothetical protein	7.55635	9.14752	8.58285	20.494	20.7694	24.2325	2.91769	3.19338	3.10146	3.07084	0.140373	4.35713	4.37639	4.59887	4.44413	0.134355	1.37329	0.00192744
Avin_27200	NA		LamB type porin	44.1381	60.0569	74.3915	167.233	145.52	138.154	5.46395	5.90826	6.21707	5.86309	0.378583	7.38572	7.18508	7.11013	7.22698	0.142489	1.36388	0.0103244
Avin_15010	NA		transposase IS4 family	27.3132	31.3706	19.7671	62.16	60.8871	75.7717	4.77153	4.97134	4.30503	4.68263	0.341936	5.95792	5.92806	6.24359	6.04319	0.174191	1.36056	0.0048401
Avin_35990	NA		conserved hypothetical protein	4.2993	5.59015	1.60019	8.45377	8.28893	9.12538	2.1041	2.48289	0.678246	1.75508	0.951602	3.07959	3.05119	3.18988	3.10689	0.0732669	1.35181	0.133778
Avin_41250	NA		conserved hypothetical protein	35.9014	47.4587	44.5415	108.722	101.903	113.857	5.16597	5.5686	5.47708	5.40388	0.21106	6.76451	6.67105	6.83108	6.75554	0.0803906	1.35166	0.00178983
Avin_51680	NA		hypothetical protein	28.55	20.832	19.8774	48.2129	56.8245	71.5922	4.83542	4.38073	4.31306	4.50974	0.284073	5.59135	5.82844	6.16173	5.86051	0.286541	1.35077	0.00779654
Avin_33400	NA		hypothetical protein	5.26445	8.2141	3.42899	9.05761	14.273	18.9663	2.39628	3.0381	1.77778	2.40406	0.630196	3.17913	3.83522	4.24536	3.75324	0.537824	1.34918	0.0920597
Avin_21490	NA		Glutathione S-transferase-like protein	9.64329	13.6358	13.4596	32.9855	27.4522	32.3181	3.26953	3.76933	3.75056	3.59647	0.283298	5.04376	4.77885	5.01427	4.94563	0.145183	1.34916	0.0052248
Avin_17030	NA		hypothetical protein	5.058	5.91898	6.35371	13.0536	16.456	14.6204	2.33857	2.56535	2.6676	2.52384	0.168398	3.70638	4.04054	3.86991	3.87227	0.167093	1.34844	0.0273985
Avin_06550	NA		transcriptional regulator, LysR family	124.823	126.785	111.213	276.156	283.481	366.696	6.96374	6.98624	6.79719	6.91572	0.103268	8.10934	8.14711	8.51844	8.2583	0.226081	1.34258	0.00182606
Avin_09700	NA		lantibiotic modifying enzyme	4.36263	5.84633	4.39988	9.61599	12.9727	14.5028	2.1252	2.54753	2.13746	2.27006	0.240372	3.26543	3.6974	3.85826	3.60703	0.306571	1.33697	0.00699605
Avin_50180	NA		Glyoxalase/bleomycin resistance protein/dioxygenase	14.4097	29.8551	34.0261	56.2036	65.3266	63.8882	3.84897	4.89991	5.08857	4.61248	0.667914	5.81259	6.0296	5.99748	5.94656	0.117123	1.33407	0.0441565
Avin_25130	NA		transposase	2.20992	2.5861	3.14057	4.74043	6.972	8.68549	1.14399	1.37078	1.65102	1.3886	0.253984	2.24502	2.80157	3.11861	2.72173	0.442234	1.33313	0.0438976
Avin_34690	NA		Class I peptide chain release factor	28.9735	35.7284	30.9603	115.474	57.4369	76.4277	4.85666	5.159	4.95235	4.98934	0.154524	6.85142	5.84391	6.25602	6.31712	0.506527	1.32778	0.0157455
Avin_22420	NA		ABC nitrate/sulfonate/bicarbonate family transporter protein	6.24479	11.3833	6.70472	17.4743	21.6195	19.4394	2.64265	3.50885	2.74518	2.96556	0.473285	4.12716	4.43426	4.28091	4.28078	0.153551	1.31522	0.0136202
Avin_44490	NA		Auxin efflux carrier family protein	26.4572	29.187	19.8486	74.7833	54.8444	56.8027	4.72559	4.86726	4.31096	4.6346	0.289093	6.22464	5.77727	5.82789	5.94327	0.244989	1.30867	0.00358575
Avin_26990	NA		hypothetical protein	26.4957	19.013	15.0716	58.9798	47.1674	40.7124	4.72769	4.24892	3.91376	4.29679	0.409069	5.88215	5.55972	5.3474	5.59642	0.269259	1.29963	0.0118086
Avin_48800	NA		hypothetical protein	8.5986	4.02491	5.7607	10.1445	16.7851	17.2902	3.1041	2.00896	2.52624	2.54643	0.547852	3.34263	4.06911	4.11188	3.84121	0.43231	1.29477	0.197473
Avin_01400	nifK	Nif major cluster	Nitrogenase molybdenum-iron protein beta chain	2863.55	3126.22	3541.16	12056.5	6886.21	5591.26	11.4836	11.6102	11.79	11.6279	0.153977	13.5575	12.7495	12.449	12.9187	0.573313	1.29072	0.0302781
Avin_41270	NA		Peptidase M48, Ste24p family	99.4802	85.566	84.0977	214.892	201.305	238.687	6.63634	6.41897	6.394	6.4831	0.133294	7.74747	7.65324	7.89897	7.76656	0.123974	1.28346	0.00110804
Avin_37220	NA		hypothetical protein	6.3225	7.39873	5.64774	12.432	10.9706	26.6981	2.6605	2.88728	2.49767	2.68182	0.195675	3.63599	3.45558	4.73866	3.94341	0.694593	1.26159	0.157999
Avin_14740	exbB		MotA/TolQ/ExbB proton channel	63.9548	47.558	32.0039	97.3655	105.777	129.891	5.99898	5.57162	5.00017	5.52359	0.501132	6.60534	6.72488	7.02116	6.78379	0.214081	1.2602	0.0168773
Avin_40690	NA		conserved hypothetical protein	28.4513	22.1962	25.4148	67.7544	61.7099	52.1248	4.83042	4.47224	4.6676	4.65675	0.179336	6.08224	5.94743	5.7039	5.91119	0.191758	1.25444	0.00582126
Avin_42730	panD		aspartate 1-decarboxylase precursor; PanD	964.804	759.028	773.385	1565.94	2046	2399.52	9.91409	9.56801	9.59504	9.69238	0.192482	10.6128	10.9986	11.2285	10.9466	0.311128	1.25427	0.0074314
Avin_02670	NA		hypothetical protein	15.6338	4.57376	1.45472	14.0896	12.716	7.85918	3.9666	2.19338	0.540743	2.23357	1.71328	3.81656	3.66857	2.97438	3.4865	0.449643	1.25293	0.646647
Avin_03580	NA		cytochrome C	46.0823	49.4076	54.3299	131.362	102.464	123.464	5.52614	5.62666	5.76367	5.63883	0.119233	7.03741	6.67897	6.94795	6.88811	0.186561	1.24928	0.00293168
Avin_21970	NA		ABC transporter, taurine periplasmic binding protein	5.58519	5.01594	6.09137	13.0254	10.9872	15.932	2.48161	2.32652	2.60677	2.47163	0.14039	3.70326	3.45775	3.99386	3.71829	0.268369	1.24666	0.0103947
Avin_24590	NA		ISPssy, transposase	56.7604	51.442	48.5452	120.157	120.492	130.405	5.82681	5.68487	5.60126	5.70431	0.114028	6.90878	6.9128	7.02685	6.94948	0.0670406	1.24516	0.000689616
Avin_47230	NA		Conserved hypothetical protein	113.535	132.861	181.303	279.877	338.146	383.574	6.82699	7.05377	7.50226	7.12768	0.343647	8.12865	8.4015	8.58336	8.37117	0.228868	1.24349	0.0168773
Avin_20050	NA		methyltransferase-like protein	31.8197	34.1094	29.2917	73.6719	72.4403	77.5372	4.99185	5.0921	4.87242	4.98545	0.109979	6.20304	6.17872	6.27682	6.21953	0.0510832	1.23407	0.000571379
Avin_04140	NA		Glyoxalase/Bleomycin resistance/Dioxygenase superfamily protein	85.986	76.618	97.8942	195.597	209.356	198.611	6.42603	6.25961	6.61315	6.43293	0.176871	7.61174	7.70982	7.6338	7.65179	0.0514525	1.21886	0.00283195
Avin_31760	NA		conserved hypothetical protein	81.5047	67.5188	67.083	141.263	176.022	186.982	6.34881	6.07722	6.06788	6.16463	0.159569	7.14224	7.45961	7.54675	7.38287	0.212895	1.21823	0.00304104
Avin_21980	NA		ABC transporter, ATP binding component	3.16125	3.5144	3.88282	6.8376	8.91365	8.89936	1.6605	1.81328	1.95711	1.81029	0.148328	2.77349	3.15602	3.1537	3.02774	0.220186	1.21744	0.0152998
Avin_25460	NA		hypothetical protein	5.84607	7.69636	4.3518	13.0518	11.095	16.7759	2.54747	2.94418	2.12161	2.53775	0.411368	3.70618	3.47183	4.06832	3.74878	0.300515	1.21103	0.0207195
Avin_08690	xylH		4-oxalocrotonate tautomerase	2.11441	9.89732	2.36094	4.15759	13.7583	10.6292	1.08026	3.30704	1.23936	1.87555	1.24225	2.05575	3.78223	3.40996	3.08265	0.90859	1.20709	0.429699
Avin_27060	NA		hypothetical protein	4.67315	3.28118	9.39244	11.0267	12.1631	13.1556	2.2244	1.71421	3.2315	2.39004	0.772086	3.46292	3.60444	3.7176	3.59499	0.127603	1.20495	0.224586
Avin_40560	NA		hypothetical protein	11.7559	14.1501	12.3765	24.7669	33.8761	30.0552	3.55531	3.82274	3.62953	3.66919	0.138054	4.63034	5.0822	4.90954	4.87403	0.228012	1.20483	0.00767844
Avin_42740	pgi-3		Glucose-6-phosphate isomerase	72.2747	64.9968	65.2187	141.962	150.797	174.382	6.17542	6.0223	6.02721	6.07498	0.0870205	7.14936	7.23646	7.4461	7.27731	0.152529	1.20233	0.00187555
Avin_31420	NA		myo-inositol 2-dehydrogenase	13.5633	15.5726	16.2877	28.305	36.4953	40.5239	3.76163	3.96093	4.02571	3.91609	0.137631	4.82299	5.18964	5.3407	5.11778	0.266234	1.20168	0.00699605
Avin_32520	NA		Short-chain dehydrogenase/reductase SDR protein	18.0293	23.2622	29.595	59.6915	49.4662	50.6621	4.17227	4.53992	4.88728	4.53316	0.357551	5.89945	5.62837	5.66284	5.73022	0.14757	1.19706	0.0153676
Avin_24640	NA		conserved hypothetical protein	5.30989	3.00665	3.6339	7.57808	9.84517	9.2995	2.40868	1.58816	1.86152	1.95279	0.417806	2.92183	3.29942	3.21715	3.14613	0.198558	1.19335	0.0333072
Avin_12660	mreC		rod shape-determining protein, MreC	101.62	112.451	91.196	251.625	211.933	232.659	6.66704	6.81316	6.5109	6.6637	0.151158	7.97513	7.72746	7.86207	7.85489	0.123991	1.19119	0.00128266
Avin_41190	NA		integral membrane sensor hybrid histidine protein kinase	63.3837	77.6449	73.0628	162.075	154.852	169.268	5.98604	6.27882	6.19106	6.15197	0.150253	7.34052	7.27475	7.40317	7.33948	0.0642169	1.1875	0.00220302
Avin_49640	NA		IstB-like ATP-binding protein, transposition helper	0.165358	0.193505	0.553913	1.13801	0.179328	0.997511	-2.59634	-2.36956	-0.852269	-1.93939	0.948276	0.186509	-2.47933	-0.00359542	-0.765472	1.48728	1.17392	0.406287
Avin_25420	NA		PvdJ/PvdD/PvdP-like protein	16.2652	12.4492	12.5659	31.7232	29.7486	30.9385	4.02372	3.63798	3.65145	3.77105	0.218922	4.98747	4.89475	4.95133	4.94452	0.0467327	1.17347	0.00243606
Avin_16160	NA		type II secretion system protein	35.5767	26.0361	22.5627	56.0062	65.7416	65.0543	5.15286	4.70244	4.49587	4.78372	0.335953	5.80751	6.03873	6.02357	5.95661	0.12934	1.17288	0.00640902
Avin_24630	NA		hypothetical protein	9.14403	4.88095	4.29903	8.99001	12.5262	19.516	3.19283	2.28716	2.10401	2.528	0.582997	3.16832	3.64687	4.28658	3.70059	0.561063	1.17259	0.117295
Avin_08790	dmpI		4-oxalocrotonate tautomerase	12.7635	18.8668	18.7523	34.3434	34.2404	43.9009	3.67396	4.23777	4.22899	4.04691	0.323015	5.10196	5.09763	5.45618	5.21859	0.205769	1.17168	0.0263796
Avin_12670	mreD		Rod shape-determining protein, MreD	25.7958	35.8468	29.1035	71.0645	59.7386	71.8624	4.68906	5.16377	4.86312	4.90532	0.240152	6.15106	5.90059	6.16716	6.07294	0.149473	1.16762	0.00495402
Avin_49460	tctC		tripartite tricarboxylate transporter periplasmic receptor protein	46.2699	49.8512	66.5934	121.909	126.656	112.413	5.532	5.63956	6.05731	5.74296	0.277498	6.92967	6.98477	6.81266	6.90903	0.0878903	1.16608	0.00940812
Avin_18340	NA		transposase	0.186521	0.327406	0.208268	0	0.505697	0.281294	-2.42259	-1.61085	-2.26349	-2.09898	0.430151	0	-0.983656	-1.82985	-0.937835	0.915785	1.16114	0.975753
Avin_48990	anfD	Anf cluster	nitrogenase iron-iron protein, alpha chain	5.88151	8.62757	5.5498	12.4608	15.9011	15.6578	2.55619	3.10895	2.47244	2.71253	0.345862	3.63932	3.99105	3.96881	3.86639	0.196966	1.15387	0.0114594
Avin_51490	NA		LpxA family transferase	18.6303	27.0723	26.7461	61.5917	44.849	53.7231	4.21958	4.75875	4.74126	4.57319	0.306364	5.94466	5.487	5.74747	5.72638	0.229558	1.15319	0.0136585
Avin_22350	NA		sigma54-dependent activator protein	13.1229	18.2817	11.0246	32.8075	26.8366	32.7961	3.71401	4.19233	3.46265	3.78967	0.370676	5.03595	4.74613	5.03545	4.93918	0.167184	1.14951	0.0101602
Avin_21990	NA		ABC transporter, inner membrane permease component	3.13818	3.85598	3.32887	8.17609	6.8066	7.88786	1.64993	1.9471	1.73503	1.77735	0.153039	3.03141	2.76693	2.97963	2.92599	0.14016	1.14864	0.0134638
Avin_05840	NA		tartrate transporter	18.2698	13.7213	18.0656	30.8303	45.7381	34.6352	4.19139	3.77834	4.17517	4.0483	0.233931	4.94628	5.51532	5.11417	5.19192	0.292383	1.14362	0.0127897
Avin_37750	NA		hypothetical protein	37.8338	50.3114	46.0856	99.7544	117.496	79.5349	5.24161	5.65281	5.52624	5.47355	0.210606	6.64031	6.87646	6.31352	6.6101	0.282687	1.13654	0.0207291
Avin_30190	NA		hypothetical protein	1.2645	19.2367	8.47161	26.1072	8.22798	10.1707	0.338567	4.26579	3.08264	2.56233	2.01465	4.70638	3.04054	3.34635	3.69775	0.886775	1.13542	0.665746
Avin_40520	NA		Integrase, catalytic domain-containing protein	0.749007	0.175301	0.167268	1.03095	0.487372	0.451834	-0.416949	-2.51209	-2.57977	-1.83627	1.22963	0.0439702	-1.03691	-1.14613	-0.713023	0.657847	1.12325	0.594426
Avin_07910	NA		intracellular signalling protein with diguanylate cyclase and phosphodiesterase activities	53.6476	49.3089	43.4623	95.2759	104.457	119.233	5.74544	5.62378	5.44169	5.60364	0.152873	6.57404	6.70676	6.89764	6.72615	0.162671	1.12251	0.00281964
Avin_09720	NA		ABC transporter, transmembrane region, ATP binding component	6.90682	7.9917	7.10555	12.818	16.0748	19.5061	2.78802	2.9985	2.82895	2.87182	0.111599	3.6801	4.00673	4.28585	3.99089	0.303188	1.11907	0.0100819
Avin_33350	NA		conserved hypothetical protein	16.5358	32.2509	28.3111	48.7717	54.9939	57.634	4.04752	5.01127	4.8233	4.62736	0.510877	5.60797	5.7812	5.84885	5.74601	0.124234	1.11865	0.0534782
Avin_05870	NA		hypothetical protein	50.7628	65.4654	39.33	115.603	106.171	108.845	5.6657	6.03266	5.29756	5.66531	0.36755	6.85303	6.73024	6.76613	6.78313	0.0631362	1.11783	0.00767844
Avin_21590	NA		Class II aldolase/adducin domain protein	29.2546	35.5584	33.9289	58.1594	74.8458	82.5509	4.87059	5.15212	5.08444	5.03572	0.146951	5.86194	6.22585	6.36721	6.15167	0.260677	1.11595	0.00767844
Avin_47560	dsbB		disulfide bond formation protein	89.1318	78.228	68.4961	134.539	187.354	192.67	6.47787	6.28961	6.09795	6.28848	0.189962	7.07188	7.54962	7.58999	7.40383	0.288186	1.11535	0.00736279
Avin_07740	fpr2		NADPH: ferredoxin reductase	98.7677	110.335	98.7919	194.535	204.683	270.368	6.62597	6.78575	6.62632	6.67935	0.0921494	7.60388	7.67725	8.07878	7.78664	0.255649	1.10729	0.00576958
Avin_32250	NA		Major facilitator family transporter protein	1.75693	1.33035	0.80779	1.72733	3.47448	3.11722	0.813053	0.411804	-0.307948	0.305636	0.567992	0.788545	1.7968	1.64026	1.40853	0.5426	1.1029	0.149208
Avin_20900	NA		hypothetical protein	3.73852	0	3.13081	2.75666	4.05437	10.3365	1.90247	0	1.64654	1.183	1.03247	1.46292	2.01948	3.36968	2.28403	0.98052	1.10102	0.458202
Avin_25470	NA		transposase IS3/IS911	2.68706	3.93057	0.750091	5.2836	4.37112	3.37699	1.42603	1.97474	-0.414863	0.995302	1.25168	2.40152	2.128	1.75574	2.09509	0.324148	1.09978	0.453807
Avin_34110	NA		hypothetical protein	8.8951	3.46975	6.62149	11.6604	12.8621	13.4148	3.15301	1.79483	2.72716	2.55833	0.69465	3.54354	3.68506	3.74575	3.65812	0.103763	1.09978	0.270689
Avin_48510	ubiA		4-hydroxybenzoate polyprenyl transferase protein	28.1778	27.5353	25.3004	56.6916	58.4391	57.5366	4.81649	4.78321	4.66109	4.75359	0.0818251	5.82506	5.86886	5.84641	5.84678	0.0219008	1.09318	0.000953726
Avin_16640	NA		Transposase, IS4	0.127955	0.299472	0.571498	0.5032	0.416297	0	-2.96629	-1.73951	-0.807181	-1.83766	1.08289	-0.990795	-1.26432	0	-0.751704	0.665205	1.08595	0.975753
Avin_14180	NA		hypothetical protein	8.35975	10.2486	4.88948	14.481	12.088	22.8134	3.06346	3.35736	2.28968	2.9035	0.551519	3.85609	3.59551	4.51181	3.9878	0.472139	1.0843	0.115389
Avin_43490	NA		conserved hypothetical protein	121.257	96.9593	83.4275	210.523	201.892	217.596	6.92192	6.59931	6.38245	6.63456	0.271458	7.71784	7.65744	7.76551	7.71359	0.0541603	1.07903	0.00408105
Avin_24670	NA		hypothetical protein	5.65697	1.32398	0	5.56169	3.68094	3.41254	2.50003	0.404885	0	0.968305	1.34187	2.47552	1.88007	1.77084	2.04215	0.379267	1.07384	0.667565
Avin_16680	NA		conserved hypothetical protein	5.11492	4.85319	5.24822	8.42658	10.9442	12.787	2.35471	2.27893	2.39183	2.34182	0.0575412	3.07495	3.45209	3.6766	3.40121	0.304036	1.05939	0.0215104
Avin_34300	NA		heat shock protein IbpA	53.4508	74.1073	58.3854	156.509	108.372	123.251	5.74014	6.21154	5.86754	5.93974	0.243856	7.2901	6.75985	6.94546	6.99847	0.269071	1.05873	0.0121175
Avin_12060	coaE		Dephospho-CoA kinase	77.7263	102.11	103.343	189.065	185.812	210.165	6.28033	6.67398	6.69129	6.54853	0.232431	7.56273	7.5377	7.71538	7.60527	0.0961753	1.05674	0.00779654
Avin_44120	NA		hypothetical protein	47.5186	150.934	82.1152	293.657	123.925	145.602	5.57042	7.23777	6.35958	6.38926	0.834074	8.19799	6.95332	7.18588	7.44573	0.66177	1.05647	0.236948
Avin_21010	NA		copper-translocating P-type ATPase	28.8001	31.9447	24.8705	62.2829	55.6694	59.3699	4.848	4.9975	4.63636	4.82729	0.18146	5.96076	5.79881	5.89166	5.88375	0.081265	1.05646	0.0019994
Avin_31470	NA		hypothetical protein	1.59233	5.59015	16.0019	12.5241	10.3612	9.60566	0.671143	2.48289	4.00017	2.38473	1.66668	3.64663	3.37311	3.26388	3.42788	0.197164	1.04314	0.737988
Avin_04840	NA		Bacterial type II secretion system protein E	45.8833	50.7341	41.7933	88.3738	92.075	104.54	5.5199	5.66489	5.3852	5.52333	0.139875	6.46555	6.52474	6.70791	6.56607	0.126359	1.04274	0.00271808
Avin_12650	mreB		Rod-shape determining protein, MreB	227.391	173.182	158.308	323.369	385.13	437.002	7.82903	7.43614	7.30659	7.52392	0.272056	8.33704	8.5892	8.7715	8.56591	0.218164	1.04199	0.012195
Avin_21020	NA		hypothetical protein	0.605535	0	0.338069	1.48834	0.656693	1.82643	-0.723717	0	-1.56461	-0.762776	0.783036	0.573703	-0.606708	0.869025	0.278673	0.780852	1.04145	0.238744
Avin_37740	NA		conserved hypothetical protein	16.3077	15.6139	9.93223	21.8632	32.1553	31.3012	4.02748	3.96476	3.31212	3.76812	0.396151	4.45043	5.00699	4.96815	4.80852	0.310722	1.0404	0.117223
Avin_52390	NA		helicase, Snf2 family	37.1219	25.5885	30.3521	56.6766	61.6656	71.3918	5.2142	4.67742	4.92372	4.93845	0.268692	5.82468	5.94639	6.15769	5.97625	0.168498	1.03781	0.0124266
Avin_43480	parE		DNA topoisomerase IV, B subunit	166.862	151.094	132.377	287.843	282.855	354.572	7.38251	7.2393	7.04851	7.22344	0.167563	8.16914	8.14392	8.46994	8.261	0.181384	1.03756	0.0057138
Avin_27950	cheY		Response regulator CheY	228.527	89.8176	130.486	274.889	255.031	326.947	7.83622	6.48893	7.02775	7.11763	0.678129	8.10271	7.99453	8.35291	8.15005	0.183824	1.03242	0.130876
Avin_41260	NA		conserved hypothetical protein	153.893	140.614	117.922	285.26	250.82	304.352	7.26578	7.13559	6.88169	7.09436	0.19534	8.15614	7.97051	8.2496	8.12541	0.142058	1.03106	0.0038167
Avin_03970	NA		hypothetical protein	3.07093	2.87493	2.74319	4.83072	8.65897	4.94005	1.61868	1.52353	1.45585	1.53269	0.0817961	2.27224	3.1142	2.30453	2.56365	0.477056	1.03097	0.206463
Avin_42250	NA		hypothetical protein	4.777	0	0	4.69654	8.6343	0	2.25611	0	0	0.752035	1.30256	2.2316	3.11008	0	1.78056	1.60335	1.02852	0.639405
Avin_32800	recQ		ATP-dependent DNA helicase RecQ	68.6188	64.1683	54.4473	112.239	128.68	140.055	6.10053	6.00379	5.76679	5.95704	0.171714	6.81043	7.00765	7.12985	6.98265	0.161171	1.02561	0.00416217
Avin_31530	NA		transmembrane ABC transporter protein	8.71748	13.6791	13.4947	19.0891	28.5768	24.5011	3.12391	3.7739	3.75432	3.55071	0.369751	4.25468	4.83677	4.61477	4.56874	0.293762	1.01803	0.0431138
Avin_09770	NA		Transposase IS3/IS911	0.452558	0.529593	0.505324	0	0	0	-1.14383	-0.917043	-0.984719	-1.0152	0.116422	0	0	0	0	0	1.0152	0.239858
Avin_04720	NA		Transcriptional regulator, LysR family	50.1585	65.7402	85.6103	109.054	139.565	152.442	5.64842	6.0387	6.41971	6.03561	0.385655	6.76889	7.12479	7.25212	7.0486	0.250459	1.01299	0.0486095
Avin_25980	NA		hypothetical protein	3.25705	6.86064	0.727361	3.20218	10.5966	3.92959	1.70356	2.77834	-0.459257	1.34088	1.64899	1.67906	3.40554	1.97438	2.35299	0.923414	1.01211	0.630338
Avin_00250	pcoA		Copper-resistance protein A precursor CopA family	13.4785	13.5889	14.8957	30.3765	24.2871	30.0216	3.75259	3.76436	3.89682	3.80459	0.0800921	4.92488	4.60212	4.90793	4.81164	0.181651	1.00705	0.00643596
Avin_44070	NA		PqiA family protein	3.35555	6.62637	3.51262	8.86614	7.05064	10.1211	1.74655	2.72822	1.81255	2.09577	0.548709	3.14831	2.81776	3.33929	3.10178	0.263863	1.00601	0.113579
Avin_27730	NA		cephalosporin hydroxylase	328.429	93.6229	132.329	195.539	289.685	581.665	8.35944	6.54879	7.04799	7.31874	0.935197	7.61131	8.17834	9.18404	8.32457	0.796496	1.00583	0.345456
Avin_13800	NA		hypothetical protein	1.9108	10.0623	1.0668	4.69654	7.25281	4.80283	0.934177	3.33088	0.0932836	1.45278	1.67995	2.2316	2.85854	2.26388	2.45134	0.353015	0.998559	0.806272
Avin_44080	NA		PqiA family protein	5.75983	6.981	6.66109	12.7413	12.0467	13.857	2.52603	2.80343	2.73576	2.68841	0.144639	3.67144	3.59057	3.79254	3.68485	0.101652	0.996444	0.0161081
Avin_29990	NA		Glycosyl transferase, group 1 family protein	7.37347	8.23035	6.20655	13.0487	14.1475	16.1953	2.88234	3.04095	2.63379	2.85236	0.20523	3.70583	3.82247	4.0175	3.8486	0.157469	0.99624	0.00915323
Avin_29570	NA		hypothetical protein	4.49927	5.85016	0.558207	4.91498	6.50585	3.51835	2.16969	2.54848	-0.841128	1.29235	1.85732	2.29719	2.70174	1.8149	2.27127	0.443986	0.978928	0.719537
Avin_19090	NA		peptidyl-prolyl cis-trans isomerase	68.0916	52.487	53.4551	91.849	105.096	150.705	6.08941	5.71389	5.74026	5.84785	0.209608	6.52119	6.71556	7.23558	6.82411	0.369359	0.976263	0.029006
Avin_25510	NA		Transposase, IS4	25.6221	37.0983	37.3378	66.6054	64.5218	62.8734	4.67932	5.21328	5.22257	5.03839	0.310999	6.05757	6.01171	5.97438	6.01455	0.0416674	0.976166	0.0198919
Avin_37350	U		Phage P2 GpU protein	6.39085	3.39942	3.24363	7.99681	7.87588	8.46986	2.67601	1.76529	1.69761	2.0463	0.54639	2.99942	2.97744	3.08234	3.01973	0.0553188	0.973432	0.14237
Avin_03390	NA		Peptidase C56, PfpI	3.44864	3.49758	2.56715	7.68524	4.23866	7.16572	1.78603	1.80636	1.36017	1.65085	0.251942	2.94209	2.08361	2.84111	2.62227	0.46922	0.971419	0.10992
Avin_13960	NA		Glycosyl transferase, family 51	84.5668	85.8712	84.0334	155.533	167.489	176.133	6.40202	6.4241	6.39289	6.40634	0.0160475	7.28108	7.38792	7.46052	7.37651	0.0902669	0.970168	0.00340012
Avin_10080	NA		Transcriptional regulator, TetR family	148.701	143.78	143.577	259.818	283.601	313.087	7.21627	7.16772	7.16568	7.18322	0.0286362	8.02136	8.14772	8.29042	8.15317	0.134616	0.969944	0.00376951
Avin_21670	NA		hypothetical protein	6.93436	4.86884	10.84	10.9081	18.0485	13.9437	2.79376	2.28358	3.4383	2.83855	0.57866	3.44733	4.17381	3.80154	3.80756	0.363277	0.969012	0.304508
Avin_35670	NA		lipoprotein	7.66212	6.97385	4.75305	13.3921	9.23272	15.4071	2.93774	2.80196	2.24885	2.66285	0.364904	3.74331	3.20676	3.94552	3.63186	0.381785	0.969012	0.106851
Avin_43470	NA		Conserved hypothetical protein	109.711	120.256	104.354	241.499	182.521	233.655	6.77756	6.90997	6.70534	6.79762	0.103778	7.91588	7.51192	7.86823	7.76534	0.220762	0.967717	0.00688062
Avin_18420	NA		conserved hypothetical protein	16.0722	12.2252	13.0109	22.517	26.145	32.3181	4.00649	3.61178	3.70165	3.77331	0.20688	4.49295	4.70846	5.01427	4.73856	0.261963	0.965251	0.0344862
Avin_48770	NA		Conserved hypothetical protein	20.9764	9.73768	9.87216	15.6804	29.5168	32.4191	4.3907	3.28358	3.30337	3.65921	0.63356	3.97089	4.88346	5.01877	4.62437	0.569966	0.965161	0.194597
Avin_19450	NA		ATP-dependent helicase	67.045	78.4576	64.5896	135.674	128.66	144.246	6.06706	6.29384	6.01323	6.12471	0.148924	7.084	7.00741	7.17239	7.08793	0.0825573	0.963225	0.00370677
Avin_24610	NA		Transposase, IS4	48.3671	37.7335	45.0054	92.4631	70.9092	92.7547	5.59596	5.23777	5.49203	5.44192	0.184273	6.53081	6.1479	6.53535	6.40468	0.222393	0.962766	0.0225663
Avin_27820	NA		Conserved hypothetical protein	196.603	153.554	143.517	298.964	305.978	350.306	7.61914	7.26261	7.16508	7.34894	0.239027	8.22383	8.25728	8.45247	8.3112	0.123489	0.962251	0.00779654
Avin_41770	NA		hypothetical protein	19.2035	16.0996	16.0019	26.7703	30.7727	44.3782	4.2633	4.00896	4.00017	4.09081	0.149446	4.74256	4.94358	5.47178	5.05264	0.376644	0.961828	0.0366298
Avin_36340	NA		conserved hypothetical protein	3.17162	2.47433	3.14792	7.96871	4.96826	4.60599	1.66522	1.30704	1.6544	1.54222	0.203744	2.99435	2.31274	2.20351	2.50353	0.428551	0.961315	0.162261
Avin_14750	exbD		Biopolymer transport protein ExbD	64.0385	43.9785	45.9916	97.839	89.6639	107.913	6.00087	5.45873	5.5233	5.66096	0.296131	6.61234	6.48646	6.75372	6.6175	0.133707	0.956541	0.0154582
Avin_17020	NA		Prophage CP4-57 regulatory, AlpA-like protein	1.10238	5.80516	4.30821	5.96099	10.1619	3.32504	0.140628	2.53734	2.10709	1.59502	1.27778	2.57555	3.3451	1.73337	2.55134	0.806137	0.956323	0.504982
Avin_21500	NA		Rhodanese-like protein	15.7884	19.9919	15.4595	33.5922	30.2054	35.0851	3.98079	4.32134	3.95042	4.08419	0.205945	5.07005	4.91674	5.13279	5.03986	0.111145	0.955673	0.00588876
Avin_28620	gspG1		General secretion pathway protein G	6.91496	5.62924	4.36416	7.68524	10.7597	14.8115	2.78972	2.49294	2.12571	2.46946	0.33263	2.94209	3.42756	3.88865	3.41943	0.473331	0.949978	0.120581
Avin_04130	glk-2		glucokinase	360.715	299.687	359.077	677.217	635.576	647.445	8.49472	8.22731	8.48815	8.40339	0.152524	9.40348	9.31192	9.33861	9.35134	0.0470848	0.947942	0.00777596
Avin_50190	fahA		fumarylacetoacetase	10.4343	17.0719	16.1817	27.071	26.5083	28.7522	3.38326	4.09356	4.01629	3.83104	0.389707	4.75868	4.72837	4.8456	4.77755	0.0608512	0.946515	0.0333072
Avin_49470	tctB		tripartite tricarboxylate transporter small transmembrane protein	16.017	17.757	22.2772	35.0859	39.0067	33.0548	4.00153	4.15031	4.4775	4.20978	0.243491	5.13282	5.28565	5.04679	5.15509	0.120979	0.945306	0.0233283
Avin_02470	aglA-2		Alpha-glucosidase	68.7739	92.7752	147.179	184.899	199.026	181.817	6.10379	6.53567	7.20143	6.61363	0.552956	7.53059	7.63681	7.50634	7.55791	0.0693949	0.944287	0.134193
Avin_41710	NA		Short-chain dehydrogenase/reductase SDR	7.62517	8.54344	6.15923	15.791	15.3072	11.7443	2.93077	3.09482	2.62275	2.88278	0.239664	3.98103	3.93613	3.55389	3.82368	0.234727	0.940904	0.0196938
Avin_08700	xylQ		acetaldehyde dehydrogenase, XylQ	7.81691	12.9327	10.2332	16.9605	18.4162	23.3065	2.9666	3.69295	3.35519	3.33825	0.363473	4.08411	4.20291	4.54266	4.27656	0.237984	0.938314	0.0432645
Avin_03780	NA		hypothetical protein	4.96073	9.03024	2.46184	11.922	7.17311	8.86676	2.31055	3.17476	1.29973	2.26168	0.93847	3.57555	2.8426	3.14841	3.18885	0.368146	0.927169	0.348722
Avin_31010	NA		NADP oxidoreductase, coenzyme F420-dependent protein	39.9985	50.0611	48.9611	94.842	82.58	86.0208	5.32187	5.64562	5.61357	5.52702	0.178382	6.56745	6.36772	6.42661	6.45393	0.10263	0.926912	0.00842443
Avin_13730	mucD		HtrA serine protease	238.276	129.387	171.768	306.583	336.213	352.187	7.89649	7.01555	7.42431	7.44545	0.440848	8.26013	8.39323	8.4602	8.37119	0.101839	0.925737	0.0534782
Avin_33630	NA		hypothetical protein	1.65358	3.8701	5.53913	3.25145	8.96639	8.31259	0.72559	1.95237	2.46966	1.71587	0.895764	1.70108	3.16453	3.0553	2.6403	0.81522	0.924429	0.527709
Avin_27740	NA		hypothetical protein	261.265	98.0426	139.094	200.506	268.992	451.097	8.02937	6.61534	7.11991	7.25487	0.716613	7.6475	8.07142	8.81729	8.17874	0.592234	0.923863	0.252917
Avin_12130	ampE		Inner membrane protein	120.411	90.9543	79.0985	171.332	170.406	201.975	6.91182	6.50707	6.30558	6.57482	0.308749	7.42065	7.41283	7.65803	7.49717	0.139366	0.922348	0.0155769
Avin_07890	xseB-1		exodeoxyribonuclease VII small subunit	3.18467	1.24226	2.96332	2.60919	5.18058	5.87013	1.67114	0.312962	1.56721	1.18377	0.755933	1.3836	2.37311	2.55339	2.10337	0.629821	0.919595	0.405258
Avin_26280	NA		conserved hypothetical protein	13.8192	14.5993	12.8587	23.5875	26.0185	28.5597	3.7886	3.86783	3.68467	3.78037	0.0918536	4.55995	4.70147	4.83591	4.69911	0.137994	0.918744	0.00838633
Avin_03080	NA		alanine racemase domain protein	133.187	114.325	96.0116	208.646	197.016	239.671	7.05731	6.83699	6.58514	6.82648	0.236261	7.70491	7.62217	7.90491	7.744	0.145367	0.917522	0.00915323
Avin_49480	tctA		tripartite tricarboxylate transporter large transmembrane protein	19.0797	29.2739	30.4889	56.6085	44.9699	45.0159	4.25397	4.87154	4.93021	4.68524	0.374642	5.82295	5.49089	5.49236	5.60207	0.191291	0.916825	0.043746
Avin_28420	NA	TCA cycle	isocitrate lyase	152.657	159.351	147.085	241.218	289.655	344.26	7.25415	7.31606	7.20051	7.25691	0.0578253	7.9142	8.17819	8.42735	8.17325	0.256615	0.916338	0.012788
Avin_10840	NA		transposase IS4 family	3.0348	1.7757	2.2591	3.48096	6.58239	3.55974	1.6016	0.828384	1.17575	1.20191	0.387272	1.79949	2.71861	1.83177	2.11662	0.521586	0.914713	0.314764
Avin_38500	NA		Conserved hypothetical protein	12.3628	13.3876	9.06547	21.5879	21.4116	21.7055	3.62793	3.74282	3.18038	3.51705	0.297165	4.43215	4.42032	4.43999	4.43082	0.00990187	0.913775	0.0132103
Avin_17100	NA		conserved hypothetical protein	15.1909	18.4475	19.309	33.7211	29.9438	35.8291	3.92513	4.20535	4.2712	4.1339	0.183768	5.07558	4.90418	5.16306	5.04761	0.131686	0.913713	0.0130627
Avin_32080	NA		phage-related hypothetical protein	20.0066	15.4421	15.2098	26.7842	35.546	32.5261	4.32241	3.9488	3.92693	4.06604	0.222287	4.74331	5.15161	5.02353	4.97282	0.208822	0.906774	0.0302781
Avin_01810	NA		conserved hypothetical protein	30.58	29.9598	27.3597	56.5703	50.6918	57.1356	4.93452	4.90496	4.77398	4.87115	0.0854407	5.82197	5.66368	5.83632	5.77399	0.0958006	0.902839	0.00320529
Avin_24650	NA		hypothetical protein	12.7224	7.70072	5.38841	15.096	15.2246	14.9966	3.6693	2.94499	2.42986	3.01472	0.622656	3.9161	3.92833	3.90656	3.917	0.010911	0.902278	0.170957
Avin_33530	NA		Transposase ISpsy4 fragment protein	43.5587	56.9313	37.5835	98.72	72.6986	84.1759	5.44489	5.83115	5.23203	5.50269	0.303715	6.62527	6.18385	6.39534	6.40149	0.220772	0.898798	0.020704
Avin_31160	NA		hypothetical protein	10.5597	15.0051	3.36883	18.539	12.2698	15.1668	3.40049	3.90739	1.75225	3.02004	1.12682	4.21249	3.61704	3.92285	3.91746	0.297761	0.897416	0.418382
Avin_40910	fpvA		ferripyoverdine receptor	19.8225	19.7141	21.4216	37.4097	38.6142	37.2947	4.30907	4.30116	4.421	4.34374	0.0670231	5.22534	5.27106	5.2209	5.2391	0.0277677	0.895361	0.00440917
Avin_40120	NA		2-isopropylmalate synthase	30.7423	24.6147	19.5292	59.0097	42.1967	38.1902	4.94215	4.62145	4.28756	4.61706	0.327317	5.88288	5.39906	5.25513	5.51236	0.328853	0.895301	0.0354548
Avin_43460	parC		DNA topoisomerase IV, A subunit	152.502	156.881	135.921	314.743	224.272	295.345	7.25269	7.29352	7.08662	7.21094	0.109585	8.29803	7.8091	8.20626	8.10446	0.259873	0.89352	0.0135498
Avin_47920	NA		Catalase protein	105.691	139.105	162.734	178.762	283.776	299.491	6.72371	7.12003	7.34637	7.06337	0.315173	7.4819	8.14861	8.22637	7.95229	0.409225	0.88892	0.0839695
Avin_51380	NA		hypothetical protein	31.3849	50.3114	32.6439	69.3209	70.4041	66.9995	4.972	5.65281	5.02874	5.21785	0.377754	6.11522	6.13759	6.06608	6.10629	0.0365803	0.888443	0.0299367
Avin_25610	NA		pyoverdine biosynthesis regulatory protein-TauD/TfdA family protein	14.1562	18.0998	18.8803	46.2637	25.1606	26.0934	3.82337	4.1779	4.23881	4.08003	0.224352	5.53181	4.65309	4.70561	4.96351	0.492866	0.883479	0.0847365
Avin_35210	NA		Peptidyl-prolyl cis-trans isomerase	1152.64	502.49	467.362	805.029	1360.03	1549.69	10.1707	8.97295	8.8684	9.33736	0.723608	9.6529	10.4094	10.5978	10.22	0.500095	0.88267	0.257839
Avin_45250	aroK		shikimate kinase	236.834	241.378	205.065	426.353	384.052	446.996	7.88773	7.91515	7.67994	7.82761	0.128618	8.73591	8.58516	8.80412	8.70839	0.112044	0.880786	0.00490793
Avin_35600	NA		transposase	2.83916	2.37318	2.26442	5.18391	7.47763	2.44672	1.50546	1.24682	1.17914	1.31048	0.172222	2.37404	2.90258	1.29085	2.18916	0.821617	0.878682	0.27843
Avin_22330	NA		taurine dioxygenase protein	28.1921	29.0321	22.665	38.527	50.2941	59.3819	4.81722	4.85958	4.5024	4.7264	0.195144	5.2678	5.65232	5.89195	5.60402	0.314867	0.877623	0.0240649
Avin_00460	NA		conserved hypothetical protein	15.8328	18.0759	13.9418	37.0801	23.173	28.7307	3.98484	4.176	3.80135	3.98739	0.18734	5.21257	4.53437	4.84452	4.86382	0.339512	0.876429	0.0284385
Avin_32280	NA		hypothetical protein	1.22837	2.87493	8.22957	6.0384	7.9929	3.70504	0.296747	1.52353	3.04082	1.62036	1.3746	2.59417	2.99872	1.88949	2.49413	0.561341	0.873761	0.735702
Avin_16000	NA		Conserved hypothetical protein	86.1622	47.6308	47.5467	93.4303	106.372	119.992	6.42898	5.57382	5.57127	5.85803	0.494464	6.54582	6.73297	6.90679	6.72853	0.180529	0.870501	0.0913648
Avin_29510	NA		ABC-type antimicrobial peptide transport system, ATPase component	10.6198	14.8328	17.2132	29.8071	22.6625	24.282	3.40868	3.89072	4.10545	3.80162	0.356826	4.89758	4.50223	4.60182	4.66721	0.205628	0.865594	0.0646575
Avin_25240	NA		DUF485 family protein	2.73592	4.57376	6.10983	9.22229	8.47731	5.89438	1.45203	2.19338	2.61113	2.08551	0.587034	3.20513	3.08361	2.55934	2.94936	0.343186	0.863845	0.257617
Avin_21510	metC		Cystathionine beta-lyase	14.4784	21.0816	20.3624	31.6201	32.4818	36.3361	3.85583	4.39791	4.34783	4.20052	0.299565	4.98277	5.02156	5.18333	5.06255	0.106378	0.86203	0.0292062
Avin_27720	NA		dTDP-6-deoxy-L-hexose 3-O-methyltransferase	282.142	144.296	145.351	208.702	310.835	545.121	8.14028	7.17289	7.1834	7.49885	0.555514	7.7053	8.28	9.09043	8.35858	0.6959	0.859728	0.2246
Avin_19170	htpG		heat shock protein HtpG	153.653	183.605	197.986	327.052	276.892	368.572	7.26353	7.52046	7.62926	7.47108	0.187797	8.35338	8.11318	8.5258	8.33079	0.207236	0.859704	0.0278072
Avin_41960	NA		hypothetical protein	13.7079	19.6871	10.436	24.5037	30.4078	22.5524	3.77694	4.29918	3.3835	3.81987	0.459344	4.61493	4.92637	4.49521	4.67883	0.22257	0.858963	0.11107
Avin_10220	NA		conserved hypothetical protein	82.9533	54.4866	51.3921	97.3411	104.471	135.775	6.37423	5.76783	5.68347	5.94184	0.376823	6.60498	6.70697	7.08507	6.799	0.252934	0.85716	0.0536192
Avin_14730	comA		DNA internalization-related competence protein ComA	52.594	64.8677	64.3898	110.896	99.537	117.352	5.71683	6.01943	6.00876	5.915	0.171711	6.79307	6.63716	6.8747	6.76831	0.12069	0.853305	0.0143693
Avin_27960	NA		methyl accepting chemotaxis sensory transducer	377.831	192.686	191.606	403.609	386.844	521.783	8.5616	7.5901	7.582	7.91123	0.563245	8.65681	8.59561	9.0273	8.75991	0.233586	0.848674	0.149706
Avin_16510	NA		transposase	0.272108	0.636853	0	0	0	0	-1.87775	-0.650968	0	-0.842906	0.953476	0	0	0	0	0	0.842906	0.341898
Avin_29470	NA		hypothetical protein	181.387	164.155	248.322	250.219	386.161	441.299	7.50292	7.35891	7.95607	7.60597	0.311629	7.96705	8.59306	8.78561	8.44857	0.427983	0.842606	0.11616
Avin_08010	NA		hypothetical protein	65.1613	98.2644	46.5056	136.053	109.278	115.493	6.02594	6.6186	5.53933	6.06129	0.540499	7.08802	6.77186	6.85166	6.90385	0.164416	0.842557	0.0938132
Avin_41630	NA		hypothetical protein	0	2.39578	0	3.0192	2.22025	2.05836	0	1.26049	0	0.420165	0.727747	1.59417	1.15072	1.04149	1.26213	0.292696	0.841962	0.453807
Avin_07330	NA		hypothetical protein	17.1972	20.1245	7.68093	18.5983	31.7052	25.9353	4.1041	4.33088	2.94128	3.79209	0.745496	4.2171	4.98665	4.69684	4.63353	0.388661	0.84144	0.331125
Avin_25550	NA		TonB-dependent siderophore receptor/ferripyoverdine receptor	6.43831	6.97385	6.11955	22.7561	9.75206	7.11508	2.68668	2.80196	2.61343	2.70069	0.0950422	4.50818	3.28571	2.83088	3.54159	0.867434	0.840902	0.184177
Avin_27940	cheZ		chemotaxis phosphatase	456.067	179.525	310.029	524.357	469.744	592.208	8.8331	7.48804	8.27626	8.19913	0.675838	9.03441	8.87573	9.20996	9.04003	0.167186	0.840899	0.216184
Avin_47290	NA		iron ABC transporter, permease protein	35.0963	33.6965	25.6506	55.6004	53.0265	59.024	5.13325	5.07453	4.68092	4.9629	0.245959	5.79702	5.72864	5.88323	5.80296	0.0774659	0.840066	0.00874505
Avin_25410	NA		JmjC-domain protein	43.4504	46.431	45.58	82.6266	74.774	84.8415	5.4413	5.53702	5.51033	5.49621	0.0493956	6.36853	6.22446	6.4067	6.33323	0.096109	0.837019	0.00608522
Avin_27540	NA		RNA-directed DNA polymerase (Reverse transcriptase)	51.5317	42.9487	46.6677	78.0574	77.0047	97.7468	5.68739	5.42454	5.54435	5.55209	0.131593	6.28646	6.26688	6.61098	6.38811	0.193261	0.836011	0.0153676
Avin_04830	NA		conserved hypothetical protein	44.0166	46.7177	45.7198	71.9576	83.2593	89.0239	5.45998	5.5459	5.51475	5.50687	0.0434976	6.16908	6.37954	6.47612	6.34158	0.157003	0.834705	0.0135498
Avin_38700	pcm		protein-L-isoaspartate O-methyltransferase	131.82	88.876	84.1688	149.524	178.285	209.843	7.04243	6.47372	6.39521	6.63712	0.353193	7.22423	7.47804	7.71317	7.47181	0.244529	0.834694	0.0496238
Avin_07970	NA		hypothetical protein	9.81362	24.062	49.5712	47.3227	35.4757	39.4667	3.29479	4.58868	5.63143	4.50497	1.17057	5.56446	5.14876	5.30257	5.3386	0.210179	0.833629	0.588864
Avin_13470	groES		Co-chaperonin GroES/Cpn10	1077.9	1047.81	993.426	1759.76	1577.17	2271.1	10.074	10.0332	9.95627	10.0211	0.0597798	10.7812	10.6231	11.1492	10.8512	0.269921	0.83001	0.0215104
Avin_34790	NA		hypothetical protein	17.8264	23.315	25.7592	43.2998	38.6648	35.8455	4.15594	4.54319	4.68702	4.46205	0.274678	5.43629	5.27295	5.16372	5.29099	0.137176	0.828938	0.0913506
Avin_15510	NA		ABC-2 type transporter, permease component	46.1348	49.3438	39.8817	83.2371	71.9105	84.4559	5.52778	5.6248	5.31766	5.49008	0.157004	6.37915	6.16813	6.40013	6.3158	0.128319	0.825724	0.0074314
Avin_21880	NA		peroxiredoxin, thioredoxin-like fold protein	12.2033	15.379	13.2068	20.3038	23.4144	28.8799	3.60919	3.94289	3.72321	3.75843	0.169614	4.34368	4.54933	4.85199	4.58167	0.255696	0.823233	0.0344862
Avin_40880	NA		conserved hypothetical protein	46.3854	45.5314	44.3725	77.5269	74.7055	89.3744	5.5356	5.50879	5.47159	5.50533	0.032142	6.27662	6.22314	6.48179	6.32719	0.136536	0.821859	0.00777596
Avin_42970	dnaK		chaperone protein DnaK	429.195	518.606	524.48	985.725	689.299	947.734	8.74549	9.0185	9.03474	8.93291	0.162515	9.94504	9.42899	9.88834	9.75412	0.282999	0.821213	0.0376106
Avin_21950	NA		Alpha/beta hydrolase fold protein	9.79049	14.2798	11.8826	24.5522	18.3116	20.2575	3.29138	3.8359	3.57078	3.56602	0.272292	4.61778	4.19468	4.34038	4.38428	0.214937	0.81826	0.0381648
Avin_20320	NA		hypothetical protein	9.554	1.39754	0	11.7413	5.18058	1.20071	3.25611	0.482887	0	1.24633	1.75718	3.55353	2.37311	0.263885	2.06351	1.66653	0.817177	0.771987
Avin_16540	NA		Transposase IS3/IS911	1.38687	0.540982	0.516191	4.54504	0.501347	0.92958	0.471834	-0.886347	-0.954022	-0.456178	0.804394	2.18429	-0.99612	-0.105349	0.360941	1.64068	0.817119	0.507842
Avin_10830	NA		transposase	0.63225	1.10981	0.705968	3.108	0.685665	1.27134	-0.661433	0.150312	-0.502326	-0.337816	0.430151	1.63599	-0.544424	0.346347	0.479304	1.09627	0.817119	0.436659
Avin_04420	NA		hypothetical protein	6.93436	4.86884	10.84	13.6351	15.0404	9.76059	2.79376	2.28358	3.4383	2.83855	0.57866	3.76925	3.91077	3.28697	3.65566	0.327046	0.817119	0.392711
Avin_01150	NA		conserved hypothetical protein	97.7004	124.365	137.41	185.935	217.017	224.87	6.61029	6.95844	7.10234	6.89036	0.252991	7.53866	7.76166	7.81294	7.70442	0.145828	0.814064	0.0354395
Avin_09540	NA		IstB-like, transposition helper protein	0	0	0.184638	0	0	0	0	0	-2.43723	-0.81241	1.40714	0	0	0	0	0	0.81241	0.586337
Avin_19020	NA		VanZ-like protein	42.1741	29.7077	38.4046	61.5917	63.9432	65.8674	5.39829	4.89276	5.26321	5.18475	0.261734	5.94466	5.99872	6.04149	5.99496	0.0485233	0.810206	0.0307558
Avin_10880	algV		Alginate biosynthesis protein AlgV	20.8886	32.0751	28.8775	45.3113	46.8649	49.0037	4.38465	5.00338	4.85188	4.74663	0.322514	5.5018	5.55044	5.61482	5.55569	0.0566919	0.809051	0.0351226
Avin_30960	NA		Rhodanese-like protein	16.6109	19.8196	13.1834	29.6202	26.4033	29.39	4.05406	4.30886	3.72065	4.02786	0.294977	4.88851	4.72265	4.87726	4.82947	0.0926834	0.801614	0.0168773
Avin_49590	NA		Citrate transporter	52.6761	50.198	57.1961	91.6777	103.227	83.5303	5.71908	5.64956	5.83784	5.73549	0.0952102	6.5185	6.68967	6.38423	6.5308	0.153092	0.795305	0.0135498
Avin_42980	grpE		GrpE protein	214.05	188.132	191.002	347.144	300.584	384.891	7.74181	7.5556	7.57744	7.62495	0.101787	8.43939	8.23162	8.5883	8.41977	0.179148	0.794822	0.0143052
Avin_42960	dnaJ		chaperone protein DnaJ	118.802	127.25	129.335	244.507	173.233	240.269	6.89242	6.99152	7.01497	6.9663	0.0650492	7.93373	7.43657	7.90851	7.7596	0.280042	0.793298	0.0278072
Avin_51670	NA		methyl accepting chemotaxis sensory transducer	15.4684	16.7705	15.1553	24.8991	24.0938	34.0772	3.95125	4.06785	3.92175	3.98028	0.0772568	4.63802	4.59059	5.09074	4.77312	0.276087	0.792834	0.0263796
Avin_13720	mucC		Positive regulator for alginate biosynthesis MucC	440.336	306.995	263.573	532.533	541.981	640.398	8.78246	8.26207	8.04206	8.3622	0.38022	9.05673	9.0821	9.32282	9.15388	0.146856	0.791686	0.051554
Avin_02610	vnfD	Vnf cluster	vanadium nitrogenase, alpha subunit, vnfD	8.32707	11.0155	8.08519	17.3525	15.3127	14.4692	3.05781	3.46147	3.01528	3.17819	0.24625	4.11707	3.93666	3.85491	3.96955	0.134138	0.791359	0.0209704
Avin_07800	trmA		tRNA (uracil-5-)-methyltransferase	27.5535	27.1014	25.5943	40.0503	48.4284	50.5093	4.78417	4.7603	4.67775	4.74074	0.0558401	5.32374	5.59778	5.65848	5.52667	0.17834	0.78593	0.0117787
Avin_04860	NA		Adenylate cyclase domain-containing protein	56.7886	51.0854	45.3681	77.0129	89.459	97.8511	5.82753	5.67484	5.50361	5.66866	0.162049	6.26703	6.48315	6.61252	6.45423	0.17455	0.785575	0.0136115
Avin_12230	NA		transposase	1.81405	4.24568	4.65879	7.49068	4.32808	5.65397	0.859215	2.086	2.21996	1.72172	0.74995	2.9051	2.11373	2.49926	2.50603	0.395728	0.784306	0.3351
Avin_25540	NA		hypothetical protein	15.7641	28.5098	30.4037	60.5853	41.9627	27.3761	3.97857	4.83338	4.92617	4.57938	0.522377	5.9209	5.39104	4.77485	5.36226	0.573566	0.782883	0.273751
Avin_11880	thiO		FAD-dependent glycine oxidase	257.367	172.081	157.074	320.384	301.783	366.348	8.00769	7.42695	7.2953	7.57664	0.379052	8.32366	8.23737	8.51707	8.35937	0.143229	0.782721	0.058029
Avin_36510	NA		hypothetical protein PA2593	20.1804	21.0486	19.5942	35.3678	34.731	34.4039	4.33488	4.39565	4.29235	4.34096	0.0519176	5.14436	5.11815	5.1045	5.12234	0.0202581	0.781376	0.0180623
Avin_10070	NA		heavy metal transport/detoxification protein	162.201	150.172	135.289	232.479	278.338	257.388	7.34164	7.23047	7.0799	7.21734	0.131362	7.86095	8.1207	8.0078	7.99648	0.130241	0.779148	0.00900836
Avin_17360	NA		Acetyl-CoA C-acyltransferase	5.23773	6.89547	7.31053	10.8354	12.3072	9.98355	2.38894	2.78565	2.86998	2.68152	0.256866	3.43768	3.62143	3.31955	3.45955	0.152121	0.778032	0.0515275
Avin_08780	NA		Conserved hypothetical protein	2.39738	3.92765	3.39074	5.65679	5.89315	4.82068	1.26146	1.97367	1.7616	1.66558	0.365686	2.49998	2.55904	2.26924	2.44275	0.153143	0.777178	0.134216
Avin_51660	NA		EAL/GGDEF domain-containing protein	11.3826	9.58716	9.63354	17.1071	14.9389	20.6287	3.50876	3.2611	3.26807	3.34598	0.141019	4.09652	3.90101	4.36658	4.12137	0.233779	0.775393	0.0278072
Avin_18380	NA		transposase, ISPsy2-related	66.3752	63.5512	53.9012	85.2792	118.608	112.235	6.05257	5.98985	5.75225	5.93156	0.158421	6.41412	6.89006	6.81037	6.70485	0.254912	0.773296	0.0313734
Avin_27760	rfbC		dTDP-4-dehydrorhamnose 3,5-epimerase	125.99	69.1445	74.4475	106.237	127.908	237.393	6.97717	6.11154	6.21815	6.43562	0.472013	6.73114	6.99896	7.89114	7.20708	0.607355	0.77146	0.222022
Avin_27570	NA		fructose-2,6-bisphosphatase	77.3514	104.833	98.0202	148.56	150.996	176.157	6.27336	6.71195	6.61501	6.53344	0.230393	7.2149	7.23836	7.46072	7.30466	0.13566	0.771224	0.0290821
Avin_08820	dmpO		Phenol hydroxylase subunit P4	6.80723	5.86966	3.20039	8.10153	7.77087	10.0859	2.76707	2.55328	1.67825	2.33286	0.576905	3.01819	2.95808	3.33427	3.10351	0.202091	0.770652	0.234587
Avin_49600	NA		Integral membrane protein TerC family	121.037	78.8009	73.6474	143.612	162.346	148.598	6.9193	6.30014	6.20256	6.474	0.388713	7.16603	7.34293	7.21527	7.24141	0.0912959	0.76741	0.0539965
Avin_34020	NA		hypothetical protein	2.63222	1.02676	4.89855	5.17577	4.75768	2.64646	1.39628	0.0381024	2.29235	1.24225	1.13499	2.37177	2.25026	1.40406	2.0087	0.527143	0.766452	0.692037
Avin_41700	NA		hypothetical protein	2.60564	1.52459	2.90944	3.84262	5.65154	2.61973	1.38164	0.608418	1.54074	1.17693	0.498733	1.94209	2.49864	1.38942	1.94338	0.554616	0.766452	0.613224
Avin_37640	NA		hypothetical protein	27.9134	52.5641	53.0213	78.5443	69.5899	69.9995	4.80288	5.71601	5.7285	5.4158	0.530835	6.29543	6.12081	6.12927	6.18184	0.0984692	0.766041	0.156449
Avin_49610	NA		hypothetical protein	6.33581	7.9439	7.07454	5.78416	16.1961	18.6552	2.66353	2.98985	2.82264	2.82534	0.163176	2.53211	4.01758	4.22151	3.5904	0.922161	0.765059	0.270933
Avin_17090	NA		Transcriptional regulator, LysR family	46.4324	36.3919	53.7665	68.3346	76.31	85.2983	5.53706	5.18554	5.74864	5.49041	0.284429	6.09454	6.2538	6.41444	6.25426	0.159951	0.763849	0.061465
Avin_29980	NA		Glycosyl transferase, family 2 protein	9.62727	9.41409	8.39365	15.2998	13.158	18.4305	3.26713	3.23482	3.0693	3.19042	0.106127	3.93544	3.71787	4.20402	3.95244	0.243521	0.762029	0.0344251
Avin_12150	NA		UDP-glucose 6-dehydrogenase	17.2347	16.5512	13.3872	32.2311	21.4334	26.8393	4.10724	4.04887	3.74279	3.9663	0.195755	5.01038	4.42179	4.74628	4.72615	0.294813	0.759851	0.0344862
Avin_50210	NA		LamB type porin	13.9126	17.0153	19.1556	22.8313	33.5792	28.7118	3.79832	4.08876	4.25969	4.04892	0.233253	4.51294	5.0695	4.84357	4.80867	0.279914	0.759748	0.0651109
Avin_09690	NA		Non-ribosomal peptide synthetase, with condensation, AMP binding and thioesterase modules	18.5715	17.2776	22.9488	29.5486	32.1241	37.4372	4.21502	4.11083	4.52035	4.28206	0.212832	4.88502	5.00558	5.2264	5.039	0.173127	0.756937	0.0462449
Avin_32660	NA		hypothetical protein	22.7476	30.3465	26.6699	49.4255	43.6649	41.1671	4.50764	4.92346	4.73714	4.72275	0.208281	5.62718	5.4484	5.36342	5.47967	0.134632	0.756921	0.0258216
Avin_02370	NA		non-heme chloroperoxidase (abhydrolase_1 family)	5.00282	8.23277	4.53873	9.5297	9.83369	9.5882	2.32274	3.04138	2.18229	2.51547	0.460832	3.25243	3.29773	3.26126	3.27047	0.0240154	0.755005	0.118402
Avin_07900	NA		hypothetical protein	2.96503	3.46975	4.96612	7.28773	3.21553	10.4337	1.56805	1.79483	2.31212	1.89167	0.381369	2.86547	1.68506	3.38318	2.64457	0.870348	0.752904	0.482083
Avin_32490	NA		hypothetical protein	6.29166	2.45421	4.68349	7.21663	9.09761	5.2714	2.65344	1.29526	2.22758	2.05876	0.69465	2.85133	3.18549	2.39819	2.81167	0.395146	0.752904	0.513324
Avin_40540	NA		Transposase IS3/IS911	8.14604	7.9439	6.56921	13.3481	15.2145	10.0101	3.0261	2.98985	2.71572	2.91056	0.169703	3.73856	3.92738	3.32339	3.66311	0.308985	0.752552	0.132504
Avin_12700	NA		conserved hypothetical protein	88.61	94.1271	79.634	181.28	119.263	146.182	6.4694	6.55654	6.31531	6.44708	0.122151	7.50207	6.898	7.19162	7.19723	0.302076	0.750149	0.0343872
Avin_01310	NA		hemerythrin-like, metal binding protein	57.6425	48.0753	51.9174	95.4962	87.0338	82.2885	5.84906	5.58722	5.69815	5.71148	0.131426	6.57737	6.4435	6.36262	6.46116	0.10846	0.749688	0.0143052
Avin_17010	NA		Prophage CP4-57 regulatory, AlpA-like protein	10.3004	11.5297	10.5013	13.6493	17.4845	24.7646	3.36463	3.52728	3.39249	3.42813	0.0869868	3.77076	4.128	4.63021	4.17632	0.431758	0.748187	0.14884
Avin_43710	NA		ABC transporter, LivF family	9.29579	11.0724	5.56052	16.9728	9.72109	16.3556	3.21658	3.46889	2.47522	3.05356	0.516505	4.08515	3.28112	4.03171	3.79933	0.449577	0.745765	0.186247
Avin_34890	NA		conserved hypothetical protein	18.265	19.4011	17.8845	26.3835	34.1309	32.9135	4.19101	4.27807	4.16064	4.20991	0.060952	4.72156	5.09301	5.04061	4.95173	0.201041	0.74182	0.0197615
Avin_02900	argB		N-Acetylglutamate kinase	227.392	142.577	119.775	219.77	261.318	315.503	7.82904	7.15559	6.90419	7.29627	0.478204	7.77985	8.02966	8.30151	8.03701	0.260907	0.740736	0.142249
Avin_09570	NA		transposase	3.47738	1.84968	2.1179	4.9728	3.08549	4.13185	1.798	0.887278	1.08264	1.25597	0.479465	2.31406	1.6255	2.04679	1.99545	0.347138	0.739478	0.346671
Avin_31480	NA		Acyl-CoA dehydrogenase family protein	7.89048	10.299	10.053	17.6037	14.1521	15.256	2.98011	3.36444	3.32955	3.2247	0.212536	4.13781	3.82295	3.93131	3.96402	0.159959	0.739321	0.0391015
Avin_27750	NA		conserved hypothetical protein	140.589	69.9516	71.3669	113.583	124.791	230.228	7.13534	6.12829	6.15718	6.4736	0.573266	6.82761	6.96337	7.84692	7.21263	0.553486	0.739027	0.273751
Avin_22040	NA		NAD-dependent aldehyde dehydrogenase	11.8934	19.8424	15.7926	25.9934	23.6176	28.1976	3.57209	4.31052	3.98117	3.95459	0.369931	4.70007	4.56179	4.8175	4.69312	0.127994	0.738528	0.0719589
Avin_33710	algE5		Secreted mannuronan C5-epimerase	94.335	116.235	125.132	187.565	175.066	192.589	6.55972	6.8609	6.96731	6.79598	0.211408	7.55125	7.45176	7.58938	7.5308	0.0710556	0.73482	0.0356623
Avin_37210	NA		hypothetical protein	3.64348	5.96914	1.62732	4.65674	4.34642	8.05899	1.86532	2.57752	0.702494	1.71511	0.946497	2.21932	2.11983	3.0106	2.44991	0.488108	0.734804	0.500008
Avin_11910	NA		conserved hypothetical protein	36.0929	28.5719	21.9286	57.4021	36.8397	49.0956	5.17364	4.83652	4.45474	4.82164	0.359683	5.84303	5.20319	5.61752	5.55458	0.324532	0.732945	0.116004
Avin_43430	NA		hypothetical protein	41.6061	27.5901	6.96858	34.7695	25.5687	41.1339	5.37872	4.78608	2.80087	4.32189	1.35016	5.11975	4.67631	5.36226	5.05277	0.347846	0.730882	0.668201
Avin_17600	NA		membrane protein, D-beta-hydroxybutyrate permease	51.5175	41.0948	37.5563	52.5627	96.3655	71.2661	5.68699	5.36089	5.23098	5.42629	0.234934	5.71597	6.59044	6.15514	6.15385	0.43724	0.727567	0.0942179
Avin_20420	thrS		threonyl-tRNA synthetase	249.909	194.731	188.653	362.813	323.467	354.773	7.96526	7.60534	7.55959	7.71006	0.222188	8.50308	8.33748	8.47075	8.4371	0.0877813	0.727039	0.0252175
Avin_38290	NA		hypothetical protein	0	1.43747	1.37159	3.62304	0.666075	3.70504	0	0.523529	0.455854	0.326461	0.284741	1.8572	-0.586244	1.88949	1.05348	1.42014	0.727021	0.403985
Avin_22110	NA		hypothetical protein	9.554	3.35409	3.20039	2.81792	15.5417	10.5662	3.25611	1.74592	1.67825	2.22676	0.892083	1.49463	3.95808	3.40139	2.95137	1.29191	0.724608	0.567973
Avin_28020	NA		conserved hypothetical protein	66.7415	53.8708	44.4135	84.8252	87.0972	97.5073	6.06051	5.75143	5.47293	5.76162	0.293925	6.40642	6.44455	6.60744	6.48614	0.106765	0.724514	0.0318312
Avin_01380	nifH	Nif major cluster	Nitrogenase iron protein	10433	9409.43	10573.5	23608.1	15889.4	12451.2	13.3489	13.1999	13.3682	13.3056	0.0920866	14.527	13.9558	13.604	14.0289	0.465827	0.723283	0.118023
Avin_33450	NA		integrase, catalytic core	21.9588	26.2376	22.7124	46.3594	33.3395	37.8804	4.45673	4.71357	4.50541	4.55857	0.136422	5.53479	5.05916	5.24338	5.27911	0.239818	0.720543	0.0354467
Avin_51400	NA		transcriptional regulator AraC family	14.93	13.1036	17.1339	25.5516	23.5375	24.879	3.90015	3.71189	4.09878	3.90361	0.193468	4.67534	4.55689	4.63685	4.62303	0.0604241	0.719421	0.0379055
Avin_32530	NA		Aldo/keto reductase protein	24.419	25.5357	24.6555	44.6951	36.2015	42.1808	4.60993	4.67444	4.62384	4.63607	0.0339501	5.48205	5.17798	5.39851	5.35284	0.157095	0.716774	0.0155769
Avin_11480	NA		hypothetical protein	1.13139	13.2398	6.31655	10.011	12.2698	3.41254	0.178103	3.72681	2.65914	2.18802	1.82066	3.32352	3.61704	1.77084	2.9038	0.992084	0.715784	0.837076
Avin_30880	NA		ABC transporter, periplasmic substrate-binding protein	5.8167	10.0623	9.17758	15.2914	11.382	13.6033	2.5402	3.33088	3.19811	3.02307	0.42341	3.93465	3.50869	3.76589	3.73641	0.214504	0.71334	0.145555
Avin_35660	trbL		P-type conjugative transfer protein TrbL	6.47711	6.70086	6.81305	11.3517	9.77297	11.703	2.69535	2.74435	2.7683	2.736	0.0371843	3.50483	3.2888	3.5488	3.44748	0.139168	0.711479	0.0289152
Avin_31520	NA		ABC transporter, ATP-binding component	6.57147	8.34178	6.8402	12.374	10.8712	12.2062	2.71622	3.06036	2.77404	2.8502	0.184279	3.62924	3.44244	3.60954	3.56041	0.102639	0.710202	0.0333072
Avin_23320	NA		RNA polymerase sigma-70 factor	184.256	127.509	117.348	203.964	240.527	246.088	7.52557	6.99445	6.87464	7.13155	0.346443	7.67217	7.91005	7.94303	7.84175	0.147785	0.710198	0.0619748
Avin_51650	NA		phosphoesterase protein	26.1697	35.2423	38.0336	50.8451	53.3825	56.5899	4.70982	5.13923	5.2492	5.03275	0.285019	5.66804	5.7383	5.82247	5.74293	0.0773219	0.710182	0.0619748
Avin_04210	NA		hypothetical protein	12.645	5.91898	4.23581	12.432	10.9706	10.1707	3.6605	2.56535	2.08264	2.76949	0.808496	3.63599	3.45558	3.34635	3.4793	0.146271	0.70981	0.569947
Avin_01390	nifD	Nif major cluster	Nitrogenase molybdenum-iron protein alpha chain:Nitrogenase component I, alpha chain	3816.87	4686.3	5157.36	11410.2	6566.59	5386.26	11.8982	12.1942	12.3324	12.1416	0.221853	13.478	12.6809	12.3951	12.8513	0.561235	0.709735	0.185555
Avin_24600	NA		RNA-directed DNA polymerase	82.5024	78.5494	54.4572	114.944	108.731	123.269	6.36636	6.29553	5.76705	6.14298	0.327486	6.84479	6.76462	6.94567	6.85169	0.0907247	0.708713	0.0343872
Avin_24740	NA		RNA-directed DNA polymerase	135.588	133.767	140.449	217.485	212.019	240.807	7.08308	7.06358	7.13391	7.09352	0.0363076	7.76477	7.72805	7.91173	7.80152	0.0971994	0.707994	0.0168773
Avin_51360	pykA-4		Pyruvate kinase	2.05153	1.98323	1.89234	3.50779	2.80525	3.40782	1.0367	0.98785	0.920175	0.981576	0.0585168	1.81056	1.48813	1.76885	1.68918	0.175358	0.707604	0.0949417
Avin_38710	surE		5/3-nucleotidase SurE	118.833	70.6371	72.0087	128.159	129.618	157.168	6.89279	6.14236	6.1701	6.40175	0.42548	7.00179	7.01812	7.29616	7.10536	0.165442	0.703612	0.118239
Avin_24380	NA		aerotaxis receptor Aer	258.185	179.013	165.316	271.324	309.385	391.845	8.01226	7.48392	7.36908	7.62175	0.34303	8.08387	8.27326	8.61414	8.32376	0.268715	0.702003	0.102456
Avin_51420	melA		alpha-galactosidase	30.1535	42.685	43.77	60.9168	62.1318	63.9581	4.91425	5.41566	5.45187	5.26059	0.300486	5.92877	5.95726	5.99905	5.96169	0.0353517	0.701102	0.0610353
Avin_05810	NA		hypothetical protein	0	0.898417	0	0	0	3.85942	0	-0.154543	0	-0.0515142	0.0892252	0	0	1.94838	0.649461	1.1249	0.700975	0.587318
Avin_48040	rpmG		Ribosomal protein L33	725.92	352.18	343.426	618.588	875.12	696.595	9.50367	8.46017	8.42386	8.7959	0.613216	9.27284	9.77334	9.44418	9.49678	0.254364	0.700886	0.254779
Avin_38560	recA		bacterial DNA recombination protein	390.376	306.899	282	418.944	561.767	616.148	8.60872	8.26162	8.13955	8.33663	0.243414	8.71062	9.13383	9.26713	9.03719	0.290572	0.700561	0.0665589
Avin_38130	NA		OprD family outer membrane porin	3.42333	8.71906	4.72188	9.1071	8.40783	7.89599	1.7754	3.12417	2.23936	2.37965	0.685242	3.18699	3.07173	2.98112	3.07995	0.103182	0.700303	0.299418
Avin_09724	dsbB		disulfide bond formation protein	40.6621	28.7926	22.8461	43.2874	46.3444	57.0264	5.34561	4.84763	4.51388	4.90237	0.41856	5.43587	5.53432	5.83356	5.60125	0.207118	0.698878	0.117295
Avin_27550	NA		Peptidase, S49 family	98.3951	46.4977	52.7644	84.0447	102.358	119.721	6.62051	5.53909	5.72149	5.96036	0.578935	6.39309	6.67748	6.90353	6.65803	0.255777	0.697667	0.241013
Avin_07810	NA		Xanthine/uracil/vitamin C permease family	15.4601	15.0426	10.8619	20.3232	21.2875	24.8001	3.95048	3.91098	3.44121	3.76756	0.283315	4.34506	4.41193	4.63227	4.46309	0.150286	0.695531	0.0356623
Avin_11580	NA		acetyltransferase (GNAT) family	13.5382	14.7723	13.6868	26.4405	20.2373	21.7047	3.75897	3.88482	3.77471	3.80617	0.0685702	4.72468	4.33895	4.43994	4.50119	0.200027	0.695022	0.034249
Avin_32290	NA		hypothetical protein	10.0317	10.9008	11.2014	15.4986	17.873	18.731	3.32649	3.44636	3.4856	3.41949	0.0828882	3.95406	4.15971	4.22736	4.11371	0.142336	0.694225	0.15675
Avin_01740	NA		conserved hypothetical protein	61.1162	59.1352	52.8802	102.876	82.4908	94.564	5.93348	5.88595	5.72466	5.84803	0.109455	6.68476	6.36616	6.56322	6.53805	0.160784	0.690019	0.0155769
Avin_27640	motD		Flagellar motor protein	65.1126	31.1712	36.874	53.9081	65.5456	88.6435	6.02486	4.96214	5.20453	5.39718	0.556938	5.75243	6.03443	6.46994	6.0856	0.361484	0.688421	0.25494
Avin_49650	NA		conserved hypothetical protein	7.1655	4.51512	4.30821	11.3801	8.36863	6.0959	2.84107	2.17476	2.10709	2.37431	0.40564	3.50844	3.06499	2.60784	3.06042	0.450316	0.686115	0.340268
Avin_21580	NA		D-isomer specific 2-hydroxyacid dehydrogenase	9.82697	8.94424	9.29636	12.0768	20.2783	13.8596	3.29675	3.16096	3.21667	3.22479	0.0682576	3.59417	4.34186	3.79281	3.90961	0.387291	0.684824	0.102456
Avin_16290	NA		addiction module toxin, Txe/YoeB family	9.88345	10.9875	12.1394	19.9198	14.4699	18.8801	3.30501	3.4578	3.60162	3.45481	0.148328	4.31613	3.85498	4.23879	4.13664	0.246965	0.681824	0.145797
Avin_20950	NA		serine/threonine protein phosphatase, 2C-like protein	5.84939	6.67396	7.18454	14.6647	7.77087	10.1448	2.54829	2.73854	2.8449	2.71057	0.15027	3.87428	2.95808	3.34266	3.39167	0.460061	0.681097	0.160699
Avin_22480	gntK-1		gluconokinase	8.5986	11.2122	12.3443	23.6705	14.6536	14.0792	3.1041	3.487	3.62578	3.40563	0.270191	4.56502	3.87319	3.81549	4.08457	0.417085	0.678938	0.179918
Avin_08730	xylG		2-hydroxymuconic semi-aldehyde dehydrogenase	15.1844	17.3559	15.1805	24.3892	24.3179	27.6039	3.92452	4.11735	3.92415	3.98867	0.111441	4.60817	4.60395	4.7868	4.66631	0.104374	0.677635	0.0176885
Avin_38550	recX		Regulatory protein RecX	241.698	224.144	192.946	339.505	307.547	408.702	7.91706	7.80828	7.59206	7.77247	0.165436	8.40729	8.26466	8.67491	8.44895	0.208271	0.676488	0.0318934
Avin_46680	NA		Transcriptional regulator, LysR-family	16.0142	14.6882	14.1762	19.1486	26.5983	26.6896	4.00128	3.87659	3.8254	3.90109	0.0904625	4.25917	4.73326	4.7382	4.57688	0.275155	0.67579	0.050999
Avin_31980	NA		hypothetical protein	3.50224	2.11986	7.82117	4.86804	6.54849	7.40661	1.80828	1.08397	2.96738	1.95321	0.950035	2.28334	2.71116	2.88881	2.62777	0.311231	0.674562	0.613037
Avin_11900	NA		hypothetical protein	136.145	85.5293	75.2091	176.12	127.442	158.493	7.089	6.41835	6.23283	6.58006	0.450406	7.46042	6.9937	7.30828	7.25413	0.238023	0.674073	0.172147
Avin_38610	ibpB		heat shock protein Hsp20	10.397	11.838	34.8277	70.1718	14.3228	17.2337	3.3781	3.56535	5.12216	4.02187	0.957472	6.13282	3.84024	4.10716	4.69341	1.25369	0.671536	0.567477
Avin_22160	rpiA-1		Ribose 5-phosphate isomerase	34.0122	37.5658	39.0447	56.3584	64.032	55.7128	5.08798	5.23135	5.28706	5.20213	0.102703	5.81656	6.00072	5.79994	5.87241	0.111434	0.670277	0.0239789
Avin_36470	NA		IstB-like ATP-binding protein	0.165358	0	0	0	0	0.665007	-2.59634	0	0	-0.865446	1.499	0	0	-0.588558	-0.196186	0.339804	0.66926	0.636755
Avin_32480	NA		Transcriptional regulator LysR family protein	34.9943	24.0692	20.2549	36.3709	42.1331	44.6615	5.12905	4.58912	4.3402	4.68612	0.403271	5.18471	5.39688	5.48096	5.35418	0.152671	0.668062	0.10992
Avin_51800	scrT		proton/sucrose symporter	32.5461	39.1441	46.099	99.6478	58.1726	40.3976	5.02441	5.29072	5.52666	5.2806	0.251279	6.63877	5.86227	5.3362	5.94574	0.655283	0.665144	0.226427
Avin_35270	NA		conserved hypothetical protein	35.1806	32.7839	22.8361	50.7324	44.8984	46.0772	5.13671	5.03492	4.51324	4.89496	0.334468	5.66483	5.48859	5.52598	5.5598	0.0928624	0.664846	0.0424114
Avin_28200	rarA		recombination factor protein RarA	71.2984	53.6123	55.9344	94.292	90.9297	99.0665	6.1558	5.74449	5.80566	5.90198	0.221926	6.55906	6.50668	6.63033	6.56536	0.0620624	0.663372	0.0315304
Avin_38140	NA		Bacterial outer membrane porin, OprD-family	31.6576	31.4297	28.9631	47.9917	51.3874	46.4083	4.98448	4.97405	4.85614	4.93823	0.071275	5.58471	5.68334	5.53631	5.60146	0.0749319	0.66323	0.0103244
Avin_13480	groEL		chaperonin GroEL/Hsp60	2041.26	2467.1	2239.07	3798.17	2783.96	4206.46	10.9952	11.2686	11.1287	11.1308	0.136688	11.8911	11.4429	12.0384	11.7908	0.310143	0.659958	0.0907998
Avin_13920	lon		ATP-dependent protease La	35.0492	57.8486	39.6752	86.3846	54.8909	66.5921	5.13131	5.85421	5.31017	5.4319	0.37651	6.4327	5.77849	6.05728	6.08949	0.328291	0.657596	0.149208
Avin_14690	lolC		Lipoprotein releasing system, transmembrane protein	76.1914	45.0027	41.4439	78.5572	81.7339	86.5546	6.25156	5.49194	5.37309	5.70553	0.476595	6.29567	6.35286	6.43554	6.36136	0.0703196	0.65583	0.157999
Avin_25630	NA		MbtH-like protein	11.6771	23.6029	11.8533	61.5768	14.3905	14.4085	3.54561	4.56089	3.56721	3.89124	0.580035	5.94432	3.84705	3.84885	4.54674	1.21034	0.655497	0.414306
Avin_27970	NA		Bacterial chemotaxis sensory transducer	717.222	419.261	371.545	699.711	668.862	929.798	9.48628	8.71171	8.53739	8.91179	0.505094	9.45061	9.38556	9.86077	9.56565	0.257645	0.653859	0.218134
Avin_28340	NA		hypothetical protein	17.3481	14.1225	10.1065	22.9883	20.4497	20.4752	4.1167	3.81992	3.33721	3.75794	0.393425	4.52283	4.35401	4.35581	4.41088	0.0969541	0.652936	0.207415
Avin_38410	pykA-6		Pyruvate kinase	894.059	700.513	626.456	872.712	1183.65	1475.11	9.80423	9.45227	9.29107	9.51585	0.262422	9.76936	10.209	10.5266	10.1683	0.380261	0.652476	0.129318
Avin_49660	NA		conserved hypothetical protein	19.9827	15.5894	19.608	23.2181	32.8347	31.0493	4.32068	3.9625	4.29337	4.19218	0.199381	4.53718	5.03715	4.95649	4.8436	0.268421	0.651423	0.153916
Avin_00210	qor		NADH-quinone oxidoreductase	74.1168	88.585	76.2791	122.009	120.568	131.533	6.21173	6.46899	6.25322	6.31131	0.138121	6.93084	6.9137	7.03928	6.96127	0.0680951	0.649962	0.0186212
Avin_24680	kdsA		3-deoxy-8-phosphooctulonate synthase	43.6007	32.0002	31.0426	42.4182	63.4301	62.1653	5.44628	5.00001	4.95618	5.13415	0.271194	5.40661	5.9871	5.95804	5.78391	0.327077	0.64976	0.107842
Avin_16030	NA		Acyltransferase 3 family protein	41.634	36.5769	36.97	62.0672	63.5068	55.0255	5.37969	5.19286	5.20828	5.26028	0.103701	5.95576	5.98884	5.78203	5.90888	0.11109	0.648597	0.0168175
Avin_19150	NA		ABC transporter, composite transmembrane permease and ATP binding components	37.2699	35.6917	28.6788	53.2477	47.7606	57.7509	5.21994	5.15752	4.84191	5.07312	0.202652	5.73465	5.57775	5.85177	5.72139	0.137492	0.648267	0.0263796
Avin_20020	NA		conserved hypothetical protein	43.1939	68.1789	58.7735	87.8955	89.1108	85.037	5.43276	6.09125	5.87709	5.80037	0.335887	6.45772	6.47753	6.41002	6.44842	0.0347014	0.648054	0.0833123
Avin_04440	NA		metallo hydrolase	154.966	170.694	220.506	231.713	306.116	316.305	7.27581	7.41527	7.78467	7.49192	0.262947	7.8562	8.25793	8.30517	8.13977	0.246712	0.647849	0.127986
Avin_29970	NA		Glycosyl transferase, family 2 protein	41.8191	48.766	38.8306	66.0721	64.7661	71.1081	5.38609	5.6078	5.27912	5.42434	0.167645	6.04597	6.01717	6.15194	6.07169	0.0709745	0.647354	0.0181939
Avin_17370	NA		long-chain-fatty-acid--CoA ligase	3.19332	4.3749	5.56589	6.20249	6.25048	7.67409	1.67506	2.12925	2.47661	2.09364	0.401962	2.63285	2.64397	2.94	2.73894	0.17421	0.645297	0.204536
Avin_24320	motA		Fagellar motor protein	248.535	155.414	137.934	239.427	250.371	338.846	7.9573	7.27997	7.10784	7.44837	0.449073	7.90344	7.96792	8.40449	8.09195	0.272578	0.643579	0.185555
Avin_42840	NA		Conserved hypothetical protein	77.1518	39.9734	58.8564	80.774	98.3601	87.0431	6.26963	5.32097	5.87913	5.82324	0.476793	6.33582	6.62	6.44366	6.46649	0.143461	0.643251	0.194862
Avin_43990	NA		sodium/solute symporter protein	14.7944	25.4462	24.2801	34.2641	31.5501	32.1446	3.88698	4.66938	4.6017	4.38602	0.433506	5.09863	4.97957	5.0065	5.02823	0.0624308	0.642217	0.157999
Avin_17310	NA		regulatory protein, MarR family	7.27088	1.47975	3.17685	4.9728	5.82815	4.44968	2.86213	0.565349	1.6676	1.69836	1.1487	2.31406	2.54304	2.1537	2.33693	0.195674	0.638574	0.765764
Avin_48500	ubiC		Chorismate lyase	41.1237	40.4678	25.0465	60.1871	51.4398	50.7429	5.3619	5.3387	4.64654	5.11571	0.406484	5.91138	5.68481	5.66514	5.75378	0.136845	0.638064	0.0923912
Avin_28000	treS		trehalose synthase, maltokinase fusion protein	14.5765	23.5452	24.4574	26.2608	36.0725	33.3643	3.86558	4.55736	4.6122	4.34504	0.416137	4.71484	5.17283	5.06023	4.98263	0.238653	0.637589	0.186586
Avin_07610	NA		hypothetical protein	8.13381	4.0793	3.89236	6.8544	15.1217	4.67302	3.02393	2.02832	1.96065	2.33763	0.595315	2.77703	3.91855	2.22436	2.97331	0.863983	0.635679	0.568088
Avin_02410	NA		ABC transporter, ATP-binding component	7.54937	6.13918	8.85821	9.68661	12.3501	12.8647	2.91636	2.61805	3.14702	2.89381	0.265204	3.27599	3.62645	3.68535	3.52926	0.221309	0.635459	0.147505
Avin_41910	NA		hypothetical protein	2.60564	4.57376	0	0	8.47731	5.23945	1.38164	2.19338	0	1.19167	1.10896	0	3.08361	2.38942	1.82434	1.6176	0.632669	0.708209
Avin_08630	NA		benzoate transporter	7.94015	8.27191	8.10909	11.8048	12.0764	13.9217	2.98917	3.04822	3.01954	3.01898	0.0295314	3.5613	3.59411	3.79927	3.65156	0.128964	0.632585	0.0366354
Avin_27770	rfbG		CDP-glucose 4,6-dehydratase	252.689	157.1	139.605	186.501	239.88	459.828	7.98122	7.29554	7.1252	7.46732	0.453124	7.54304	7.90617	8.84495	8.09805	0.671831	0.630731	0.311705
Avin_51230	algE6		Secreted mannuronan C-5 epimerase	19.31	21.447	17.8856	32.0277	25.4174	33.5924	4.27128	4.4227	4.16073	4.2849	0.13152	5.00125	4.66775	5.07006	4.91302	0.215181	0.628116	0.0356623
Avin_19720	NA		ATP synthase F0, C subunit	62.6766	61.2223	46.849	60.6023	105.609	103.637	5.96985	5.93598	5.54995	5.8186	0.233271	5.9213	6.72259	6.6954	6.44643	0.454977	0.627833	0.149656
Avin_30740	lapM		Multi-component phenol hydoxylase, activator subunit; LapM	1.4331	2.79508	4.26718	5.16619	3.62641	3.36198	0.519139	1.48289	2.09328	1.3651	0.793654	2.3691	1.85854	1.74931	1.99232	0.330843	0.627214	0.602601
Avin_02430	NA		hypothetical protein	13.1165	11.2277	11.12	20.2986	15.8052	18.8043	3.71331	3.48899	3.47508	3.55913	0.133709	4.34331	3.98232	4.23299	4.18621	0.184983	0.62708	0.0484086
Avin_50370	NA		Aspartate racemase	14.9415	15.7928	13.4545	26.6313	20.1764	21.7097	3.90125	3.9812	3.75002	3.87749	0.117405	4.73505	4.3346	4.44026	4.5033	0.207535	0.625813	0.0356224
Avin_24720	NA		hypothetical protein	10.5528	16.4655	6.10983	21.9029	11.0205	16.1113	3.39956	4.04138	2.61113	3.35069	0.716374	4.45305	3.46212	4.01	3.97506	0.49639	0.624369	0.406795
Avin_02600	vnfG	Vnf cluster	vanadium nitrogenase, delta subunit, VnfG	12.0682	7.06124	6.31655	11.1234	12.2698	14.4085	3.59314	2.81992	2.65914	3.02407	0.499346	3.47552	3.61704	3.84885	3.64714	0.188473	0.62307	0.311747
Avin_21570	NA		Acyl-CoA dehydrogenase family protein	7.29058	6.3987	7.30263	10.33	11.3947	10.5638	2.86603	2.67778	2.86842	2.80408	0.109383	3.36877	3.51029	3.40106	3.42671	0.0741625	0.622632	0.0510722
Avin_15180	etfB2		Electron transfer flavoprotein beta-subunit	133.106	51.7201	53.1904	77.4365	127.194	135.555	7.05644	5.69265	5.73309	6.16073	0.775969	6.27494	6.99088	7.08274	6.78285	0.442255	0.622126	0.483502
Avin_47360	NA		conserved hypothetical protein	84.3482	54.6238	69.9513	101.445	117.229	98.3894	6.39829	5.77146	6.12828	6.09934	0.314415	6.66456	6.87319	6.62043	6.71939	0.135006	0.620051	0.106275
Avin_38280	purU		formyltetrahydrofolate deformylase	161.829	108.595	78.9391	146.006	177.8	193.754	7.33833	6.76281	6.30267	6.80127	0.5189	7.18988	7.47411	7.59808	7.42069	0.209275	0.619422	0.213688
Avin_38620	ibpA		heat shock protein Hsp20	26.695	59.1898	73.4206	180.955	42.3589	54.8088	4.7385	5.88728	6.19811	5.60796	0.768851	7.49949	5.40459	5.77633	6.2268	1.11774	0.618841	0.491354
Avin_12040	NA		conserved hypothetical protein	48.6253	67.448	56.1815	106.318	78.7946	79.4669	5.60363	6.0757	5.81202	5.83045	0.236573	6.73224	6.30002	6.31228	6.44818	0.246079	0.61773	0.0821848
Avin_12140	NA		TatD-related deoxyribonuclease	67.7967	82.0462	68.3159	129.408	100.782	105.237	6.08314	6.35836	6.09415	6.17855	0.155819	7.01578	6.6551	6.7175	6.79613	0.192767	0.617574	0.0366298
Avin_10960	alg8		alginate biosynthesis protein Alg8	22.0187	19.6561	15.3541	28.7496	28.7868	28.9628	4.46066	4.2969	3.94055	4.2327	0.26593	4.84547	4.84734	4.85613	4.84965	0.00569178	0.616944	0.0344251
Avin_13740	lepA		GTP-binding protein LepA	147.108	79.8274	88.5707	134.697	168.239	165.409	7.20073	6.31881	6.46876	6.66277	0.471884	7.07357	7.39437	7.3699	7.27928	0.17857	0.616514	0.209174
Avin_52230	atpI		ATP synthase I chain	399.477	260.466	211.025	386.143	445.368	458.82	8.64197	8.02495	7.72127	8.1294	0.469149	8.59299	8.79885	8.84179	8.74454	0.132991	0.615147	0.172611
Avin_17350	NA		3-hydroxyacyl-CoA dehydrogenase	2.89494	4.39684	3.02615	3.81509	6.67983	5.3877	1.53354	2.13647	1.59749	1.75583	0.331189	1.93172	2.73981	2.42967	2.36707	0.407668	0.611238	0.205424
Avin_15990	NA		hydrolase (HAD superfamily) protein	197.431	118.843	106.975	161.352	228.791	241.936	7.62521	6.89291	6.74114	7.08642	0.472735	7.33407	7.83788	7.91848	7.69681	0.316716	0.610393	0.228875
Avin_28710	NA		ABC transporter, ATP binding component	95.3753	79.9006	62.9041	129.803	108.614	120.733	6.57554	6.32013	5.97508	6.29025	0.301343	7.02017	6.76306	6.91568	6.89964	0.129306	0.609384	0.0625036
Avin_24880	treY		malto-oligosyltrehalose synthase	35.5465	106.213	144.331	121.327	130.022	122.566	5.15164	6.73081	7.17324	6.3519	1.06273	6.92276	7.02262	6.93742	6.96093	0.0539214	0.609035	0.689642
Avin_17570	NA		3-oxoacid CoA-transferase, subunit A	167.913	172.959	216.953	178.327	344.787	361.573	7.39157	7.43428	7.76124	7.52903	0.202231	7.47838	8.42956	8.49814	8.13536	0.569992	0.606331	0.224235
Avin_34290	NA		Transcriptional regualtor, LysR family	36.4348	35.1327	27.1762	61.4689	48.0477	41.3206	5.18724	5.13474	4.76427	5.02875	0.230547	5.94178	5.5864	5.36879	5.63232	0.289245	0.603572	0.0767132
Avin_25620	NA		Thioesterase	12.259	11.9212	12.9172	49.5683	11.235	11.8045	3.61578	3.57545	3.69122	3.62748	0.0587667	5.63134	3.48993	3.56127	4.22751	1.21628	0.60003	0.364152
Avin_16660	NA		ISRSO17-transposase protein	1.04168	1.32982	2.32627	2.60689	2.05397	2.09463	0.0589132	0.411226	1.21802	0.56272	0.594218	1.38233	1.03842	1.06669	1.16248	0.190919	0.59976	0.454699
Avin_48810	NA		Conserved hypothetical protein	7.76263	5.93954	6.83416	6.01744	13.9228	13.0577	2.95654	2.57035	2.77276	2.76655	0.193172	2.58915	3.79938	3.70683	3.36512	0.673601	0.598566	0.275172
Avin_02770	vnfE	Vnf cluster	nitrogenase vanadium iron cofactor biosynthesis protein vnfE	22.4112	38.6434	37.179	47.395	49.4029	47.64	4.48615	5.27215	5.21641	4.99157	0.438594	5.56666	5.62652	5.5741	5.5891	0.0326257	0.597525	0.190654
Avin_51600	NA		3-oxoacid CoA-transferase	13.9384	19.5272	19.5092	27.6002	25.761	25.8563	3.80099	4.28742	4.28608	4.12483	0.280454	4.78661	4.68712	4.69245	4.72206	0.055966	0.597226	0.110409
Avin_27710	NA		glycosyl transferase,TPR repeat protein	104.633	71.7616	68.8659	107.747	105.536	156.701	6.70919	6.16514	6.10572	6.32668	0.332591	6.75151	6.7216	7.29187	6.92166	0.320962	0.594976	0.172611
Avin_37140	NA		hypothetical protein	7.41259	3.46975	3.31074	5.83018	11.2544	4.4716	2.88998	1.79483	1.72716	2.13732	0.652697	2.54354	3.49241	2.16079	2.73225	0.685574	0.594927	0.661059
Avin_26270	NA		conserved hypothetical protein	17.7252	8.82655	11.3698	15.5727	22.0856	17.821	4.14773	3.14185	3.50713	3.5989	0.50918	3.96095	4.46504	4.15551	4.19383	0.254219	0.594927	0.328548
Avin_06060	coaX		pantothenate kinase	19.4492	10.781	16.5734	25.16	23.3126	20.412	4.28164	3.43042	4.0508	3.92095	0.440215	4.65306	4.54304	4.35135	4.51582	0.152688	0.594862	0.216184
Avin_08770	NA		Conserved hypothetical protein	11.1249	13.6966	10.8692	14.9251	18.8512	20.2729	3.47572	3.77575	3.44218	3.56455	0.183672	3.89967	4.23658	4.34148	4.15924	0.230835	0.594695	0.0805493
Avin_02460	NA		conserved hypothetical protein	161.806	244.493	322.561	401.554	317.764	343.568	7.33812	7.93365	8.33343	7.8684	0.500851	8.64945	8.31181	8.42445	8.4619	0.171907	0.593503	0.304815
Avin_31000	NA		Short-chain dehydrogenase/reductase SDR	27.3745	34.7856	35.2543	50.5245	46.0788	49.4729	4.77476	5.12042	5.13973	5.01163	0.205367	5.65891	5.52603	5.62857	5.6045	0.0696305	0.592869	0.0641401
Avin_07550	hflX		GTP-binding protein HflX	356.723	231.386	266.355	428.337	393.414	446.198	8.47866	7.85416	8.05721	8.13001	0.318554	8.7426	8.6199	8.80154	8.72135	0.0926653	0.591342	0.117295
Avin_39360	NA		conserved hypothetical protein	71.8541	65.9172	80.1208	82.3851	129.946	121.071	6.167	6.04258	6.3241	6.1779	0.141077	6.36431	7.02177	6.91971	6.7686	0.353822	0.590704	0.132504
Avin_49000	anfH	Anf cluster	nitrogenase iron protein	4.20584	4.19261	3.65261	5.66647	7.26408	5.32488	2.07239	2.06785	1.86893	2.00306	0.11618	2.50245	2.86078	2.41275	2.59199	0.237057	0.588935	0.156205
Avin_11380	apc4		acetophenone carboxylase	8.49664	9.87667	8.41208	11.3608	13.2074	15.9462	3.08689	3.30402	3.07246	3.15446	0.129727	3.50599	3.72328	3.99514	3.74147	0.24508	0.587008	0.0718231
Avin_08960	NA		conserved hypothetical protein	36.6237	15.8388	19.5579	46.9654	31.9469	25.6151	5.1947	3.98539	4.28968	4.48992	0.629035	5.55353	4.9976	4.67892	5.07668	0.442632	0.58676	0.449439
Avin_23910	NA		hypothetical protein	13.9095	7.39873	9.88355	14.9184	16.456	13.9847	3.798	2.88728	3.30503	3.3301	0.455878	3.89902	4.04054	3.80578	3.91511	0.118204	0.585011	0.455003
Avin_24370	NA		methyl accepting chemotaxis sensory transducer	490.613	365.98	342.791	547.734	530.119	713.22	8.93844	8.51562	8.42119	8.62508	0.275453	9.09733	9.05017	9.4782	9.20857	0.234698	0.583486	0.122399
Avin_52490	NA		hypothetical protein	15.0476	10.0623	9.60116	19.021	19.8157	12.9676	3.91146	3.33088	3.26321	3.50185	0.35634	4.24952	4.30857	3.69684	4.08498	0.337429	0.583129	0.376189
Avin_02630	NA		hypothetical protein	0	16.1715	5.14348	4.5288	13.3215	4.6313	0	4.01538	2.36274	2.12604	2.01813	2.17913	3.73568	2.21142	2.70874	0.889503	0.582702	0.97253
Avin_23970	flgN		Flagella synthesis protein	204.933	92.9083	94.7314	146.532	176.243	234.282	7.67901	6.53774	6.56577	6.92751	0.650973	7.19507	7.46143	7.8721	7.50953	0.34107	0.582027	0.407337
Avin_27790	NA		UDP-glucose 6-dehydrogenase	179.966	97.4283	88.5005	134.283	155.206	249.649	7.49158	6.60627	6.46761	6.85516	0.555505	7.06913	7.27804	7.96376	7.43698	0.468013	0.581821	0.350827
Avin_42610	NA		conserved hypothetical protein	25.5524	20.884	12.6808	29.9072	18.914	39.9632	4.67539	4.38432	3.66457	4.24143	0.520339	4.90242	4.24138	5.3206	4.82147	0.544143	0.58004	0.340268
Avin_29310	NA		Excinuclease ABC protein, subunit C	16.5591	19.7334	15.9454	24.6444	27.6786	25.5076	4.04956	4.30257	3.99507	4.11573	0.164085	4.62319	4.7907	4.67286	4.69558	0.0860369	0.579849	0.0379055
Avin_30000	NA		Glycosyl transferase, group 1 family protein	4.98302	5.69563	4.91704	7.97525	8.79721	6.64111	2.31702	2.50985	2.29779	2.37489	0.117279	2.99553	3.13705	2.73142	2.95467	0.205875	0.579779	0.0988284
Avin_14880	NA		Conserved hypothetical protein, DUF177	555.245	311.016	262.668	468.56	564.271	572.738	9.11698	8.28084	8.0371	8.47831	0.566375	8.87209	9.14025	9.16173	9.05802	0.16138	0.579714	0.298814
Avin_20090	tyrB		tyrosine aminotransferase	155.27	102.388	106.479	151.384	190.007	195.652	7.27864	6.6779	6.73443	6.89699	0.331725	7.24207	7.56991	7.61215	7.47471	0.202576	0.577717	0.142249
Avin_24530	kdpE		Response regulator KdpE	10.3331	12.7398	12.7741	12.1546	20.6112	22.262	3.3692	3.67127	3.67515	3.57187	0.17553	3.60343	4.36535	4.47651	4.14843	0.47525	0.576559	0.216184
Avin_24390	cheR		protein-glutamate O-methyltransferase. chemotaxis protein	184.064	147.44	160.186	221.324	235.716	276.163	7.52406	7.20399	7.3236	7.35055	0.16173	7.79002	7.88091	8.10937	7.92677	0.164543	0.576216	0.0647042
Avin_45230	NA		conserved hypothetical protein	406.132	400.391	369.235	569.363	548.756	636.379	8.6658	8.64526	8.5284	8.61315	0.0741183	9.15321	9.10002	9.31374	9.18899	0.111264	0.575835	0.0355933
Avin_35430	NA		hypothetical protein	14.331	15.8388	4.44498	16.4379	18.132	11.2066	3.84107	3.98539	2.15218	3.32621	1.0193	4.03895	4.18047	3.48628	3.9019	0.366828	0.575689	0.63628
Avin_01860	NA		NAD(P) transhydrogenase, subunit alpha part 1	291.935	491.147	634.143	570.467	790.125	666.07	8.1895	8.94001	9.30866	8.81273	0.570336	9.156	9.62594	9.37953	9.38716	0.235061	0.57443	0.379602
Avin_21600	NA		aliphatic sulfonates ABC transporter, inner membrane component	23.3822	24.7144	20.7183	33.6668	33.2103	35.3387	4.54734	4.62728	4.37283	4.51582	0.130118	5.07325	5.05356	5.14318	5.09	0.0470982	0.57418	0.0266314
Avin_10120	NA		cytochrome b561 family protein	21.4965	25.4415	23.7301	30.741	35.2338	39.5415	4.42603	4.66911	4.56865	4.5546	0.12215	4.94209	5.13889	5.3053	5.12876	0.181814	0.574161	0.0757032
Avin_26880	kguE		conserved hypothetical protein	10.0482	8.28884	8.46079	14.0896	13.3981	12.2555	3.32886	3.05117	3.08079	3.15361	0.152495	3.81656	3.74395	3.61536	3.72529	0.101891	0.571681	0.0805493
Avin_07930	NA		hypothetical protein	98.8839	46.9573	46.4056	68.3346	108.015	95.8165	6.62766	5.55328	5.53623	5.90572	0.625278	6.09454	6.75509	6.5822	6.47728	0.342544	0.571556	0.410497
Avin_17740	NA		MFS transporter	3.64348	4.50731	3.60334	7.47125	4.96734	5.23311	1.86532	2.17227	1.84934	1.96231	0.182008	2.90135	2.31247	2.38767	2.53383	0.320494	0.571524	0.171769
Avin_04220	NA		hypothetical protein	1.1167	1.96018	1.2469	2.19578	2.42209	1.68411	0.159244	0.970988	0.31835	0.482861	0.430151	1.13474	1.27625	0.751986	1.05432	0.271226	0.571464	0.676521
Avin_03860	NA		hypothetical protein	4.777	1.86338	3.55598	4.69654	3.45372	6.40377	2.25611	0.897925	1.83025	1.66143	0.69465	2.2316	1.78815	2.67892	2.23289	0.445387	0.571464	0.742753
Avin_38650	fdxA		Ferredoxin I	296.97	159.785	149.351	211.736	316.015	347.005	8.21417	7.31999	7.22257	7.58558	0.546556	7.72612	8.30385	8.43881	8.15626	0.378576	0.570684	0.334144
Avin_33750	NA		LysR family transcriptional regulator protein	13.0149	16.2571	15.3488	20.2718	22.9954	22.7889	3.70209	4.023	3.94005	3.88838	0.166576	4.3414	4.52328	4.51026	4.45831	0.101457	0.569933	0.0683861
Avin_31450	NA		phosphoesterase	11.4782	8.95472	11.355	14.4526	15.6145	16.8043	3.52083	3.16265	3.50526	3.39624	0.20245	3.85325	3.96482	4.07076	3.96294	0.108763	0.566699	0.100062
Avin_36130	NA		transposase of insertion sequence ISRm10-1, orfB C-terminus protein	6.3225	8.28658	5.36535	8.20513	10.4221	10.6792	2.6605	3.05078	2.42367	2.71165	0.316665	3.03653	3.38158	3.41674	3.27828	0.210102	0.566631	0.215272
Avin_17110	NA		conserved hypothetical protein	23.2395	22.2095	21.1917	33.5104	33.1837	31.9323	4.5385	4.47311	4.40543	4.47235	0.0665403	5.06654	5.0524	4.99695	5.03863	0.036784	0.566282	0.0536192
Avin_42950	dapB		dihydrodipicolinate reductase	188.175	200.87	177.156	321.748	234.692	287.578	7.55593	7.65012	7.46887	7.55831	0.0906454	8.32979	7.87462	8.16781	8.12407	0.230712	0.565767	0.0569997
Avin_27780	rfbF		glucose-1-phosphate cytidylyltransferase	393.127	217.298	203.231	241.442	359.032	649.055	8.61885	7.76353	7.66697	8.01645	0.523921	7.91553	8.48797	9.3422	8.5819	0.717955	0.565448	0.395883
Avin_12690	NA		Ribonuclease E/G	92.9746	89.3389	84.1583	146.549	115.124	134.123	6.53876	6.48122	6.39503	6.47167	0.0723392	7.19524	6.84705	7.06742	7.03657	0.176137	0.564897	0.0391015
Avin_04850	NA		Conserved Hypothetical Protein	104.118	96.6853	82.6535	130.114	135.619	152.605	6.70207	6.59522	6.369	6.55543	0.170063	7.02364	7.08341	7.25366	7.12023	0.119348	0.564801	0.0356282
Avin_24360	NA		chemotaxis sensory transducer	497.851	358.549	324.766	548.409	499.874	683.756	8.95957	8.48603	8.34326	8.59628	0.322612	9.09911	8.96542	9.41734	9.16062	0.232153	0.564337	0.156449
Avin_22340	NA		hypothetical protein	15.0755	9.14752	5.61107	12.0768	11.5049	17.9638	3.91413	3.19338	2.48828	3.1986	0.712942	3.59417	3.52418	4.16702	3.76179	0.352683	0.563195	0.523875
Avin_28010	glgE		family 13 glycosyl hydrolase	18.3428	28.319	30.9019	35.2451	38.5286	38.1135	4.19714	4.8237	4.94963	4.65682	0.403042	5.13935	5.26786	5.25223	5.21981	0.0701189	0.562991	0.208358
Avin_04460	cooT		carbon monoxide dehydrogenase assessory protein	44.155	36.7137	53.8443	62.832	64.8973	68.9271	5.4645	5.19825	5.75072	5.47116	0.276298	5.97343	6.02009	6.107	6.0335	0.067789	0.562347	0.161723
Avin_09580	NA		transposase IS4 family	22.2552	21.3083	17.508	20.3885	36.7517	35.5974	4.47607	4.41335	4.12994	4.33979	0.184417	4.34968	5.19974	5.1537	4.90104	0.478044	0.561254	0.226753
Avin_39560	rpsP		ribosomal protein S16	811.237	489.937	413.193	714.041	902.531	817.167	9.66398	8.93645	8.69067	9.09703	0.506135	9.47986	9.81783	9.67449	9.65739	0.169632	0.560361	0.252917
Avin_51430	NA		Proton/sugar symporter	26.4044	31.4733	25.3181	42.7513	38.535	40.3635	4.72271	4.97606	4.6621	4.78695	0.166548	5.4179	5.2681	5.33498	5.34033	0.075043	0.553371	0.034249
Avin_16620	zwf-3		Glucose-6-phosphate dehydrogenase	3.08351	2.57743	2.1642	2.85834	3.82174	4.9603	1.62458	1.36593	1.11383	1.36811	0.255379	1.51518	1.93423	2.31043	1.91995	0.397817	0.551833	0.257943
Avin_01580	NA	Nif major cluster	ABC transporter, ATP-binding protein	91.2554	85.7676	75.0174	127.395	118.187	122.813	6.51184	6.42236	6.22915	6.38778	0.144479	6.99317	6.88492	6.94032	6.93947	0.0541277	0.551687	0.0266314
Avin_43700	NA		hypothetical protein	4.86713	4.74635	1.81154	6.77896	5.27833	3.67009	2.28307	2.24682	0.857216	1.7957	0.812955	2.76106	2.40008	1.87581	2.34565	0.445128	0.549951	0.594426
Avin_09760	NA		Transposase, IS111A/IS1328/IS1533	0.867294	1.73987	2.62856	3.53255	1.34367	2.61595	-0.205407	0.798983	1.39427	0.662616	0.808511	1.82071	0.426175	1.38734	1.21141	0.71372	0.548791	0.597471
Avin_07560	hflK		membrane bound protease regulator HflK	450.327	308.443	414.323	517.553	587.451	590.298	8.81483	8.26886	8.69461	8.59277	0.28688	9.01556	9.19833	9.2053	9.13973	0.107588	0.546962	0.147333
Avin_21550	NA		ECF sigma factor, FecI family	12.7025	10.8627	12.8197	20.1738	14.8353	18.4199	3.66704	3.44131	3.68029	3.59621	0.134316	4.33441	3.89096	4.2032	4.14286	0.227798	0.546642	0.149706
Avin_39180	cspA		Cold-shock-like protein	1807.55	1915.43	1872.91	2098.95	3199.16	3003.55	10.8198	10.9034	10.8711	10.8648	0.0421683	11.0355	11.6435	11.5525	11.4105	0.327941	0.545682	0.118903
Avin_28640	NA		cyclic di-GMP signal transduction protein	50.9223	39.2248	33.3453	50.8238	49.6405	82.0508	5.67022	5.29369	5.05941	5.34111	0.308154	5.66743	5.63345	6.35844	5.88644	0.40912	0.545331	0.216184
Avin_22840	NA		SdiA-regulated domain-containing protein	18.3659	16.6076	16.3126	27.3585	20.8229	27.1383	4.19896	4.05377	4.02792	4.09355	0.0921982	4.77392	4.3801	4.76226	4.63876	0.22408	0.545207	0.0814145
Avin_24980	NA		RHH-domain repressor protein	34.1214	31.9437	45.7198	45.6235	69.5678	48.7144	5.09261	4.99746	5.51475	5.2016	0.275331	5.51171	6.12035	5.60628	5.74611	0.327531	0.544505	0.250968
Avin_28030	NA		HI0933-like protein	39.7581	38.9547	30.2949	53.0412	51.2651	53.4023	5.31318	5.28372	4.921	5.17264	0.218416	5.72904	5.67991	5.73883	5.71593	0.0315765	0.543291	0.0356623
Avin_27930	NA		hypothetical protein	553.948	328.959	491.136	712.067	512.878	756.446	9.11361	8.36176	8.93998	8.80512	0.393647	9.47587	9.00247	9.56309	9.34714	0.301665	0.542028	0.252917
Avin_27800	NA		hypothetical protein	11.998	19.8905	18.979	28.5069	15.1803	32.1678	3.58473	4.31401	4.24633	4.04836	0.402939	4.83324	3.92413	5.00755	4.5883	0.581758	0.539947	0.400941
Avin_24330	motB		Flagellar motor protein	180.515	118.977	121.5	186.836	183.16	234.291	7.49597	6.89454	6.92481	7.10511	0.338835	7.54563	7.51696	7.87215	7.64492	0.197317	0.539806	0.170988
Avin_02680	NA		hypothetical protein	9.7081	12.1721	6.96858	11.5898	19.5525	11.155	3.27919	3.60551	2.80087	3.22852	0.404706	3.53479	4.28928	3.47961	3.76789	0.452377	0.539375	0.399808
Avin_47120	NA		Conserved hypothetical protein	30.8945	24.2708	27.2596	35.4718	41.705	42.3566	4.94928	4.60115	4.76869	4.77304	0.174104	5.1486	5.38215	5.40452	5.31176	0.141737	0.538716	0.0907998
Avin_35290	NA		conserved hypothetical protein	45.2361	48.5614	30.8907	54.7657	61.221	62.0192	5.4994	5.60174	4.9491	5.35008	0.351009	5.7752	5.93595	5.95464	5.8886	0.0986492	0.538518	0.119355
Avin_09722	NA		DSBA oxidoreductase	34.6924	20.9216	22.1017	30.3415	37.6233	43.0115	5.11655	4.38692	4.46608	4.65652	0.40036	4.92322	5.23356	5.42665	5.19448	0.25398	0.537959	0.240786
Avin_25170	NA		hybrid histidine kinase	49.4119	38.7311	34.4178	54.6274	56.3418	65.4768	5.62679	5.27542	5.10508	5.33576	0.266034	5.77155	5.81613	6.03291	5.87353	0.139815	0.537769	0.0937413
Avin_34510	NA		ArgR-like transcriptional regulator, AraC family	90.3515	86.3807	78.1387	116.272	127.825	125.42	6.49748	6.43264	6.28796	6.40603	0.107261	6.86136	6.99802	6.97063	6.94334	0.0723056	0.537311	0.0278072
Avin_15500	NA		ABC transporter, ATP binding component	40.9194	58.0765	51.7104	72.4414	68.6635	75.4708	5.35471	5.85988	5.69238	5.63566	0.257317	6.17874	6.10147	6.23785	6.17269	0.0683891	0.537028	0.102456
Avin_51390	NA		LamB type porin	19.5707	23.8766	26.1533	37.1515	33.1908	30.2474	4.29062	4.57752	4.70892	4.52569	0.213913	5.21535	5.05271	4.91874	5.06227	0.148537	0.536579	0.115652
Avin_04820	NA		conserved hypothetical protein	35.6995	34.1399	26.5746	48.6846	55.3675	36.6645	5.15783	5.09338	4.73198	4.9944	0.229536	5.60539	5.79097	5.19631	5.53089	0.304248	0.536492	0.139022
Avin_21820	NA		ExbB proton channel	2.53967	3.39655	4.25368	4.81544	5.31174	4.37726	1.34464	1.76407	2.08871	1.73247	0.373039	2.26767	2.40918	2.13003	2.26896	0.139582	0.536486	0.345689
Avin_36150	NA		Bacterial regulatory protein, GntR	31.2676	31.3781	35.1163	39.3198	52.4411	50.7191	4.9666	4.97169	5.13407	5.02412	0.0952539	5.29719	5.71263	5.66446	5.55809	0.227229	0.533971	0.0973433
Avin_04880	NA		Phosphate transporter	18.4141	21.4549	15.0186	26.6837	24.6584	27.3681	4.20274	4.42324	3.90868	4.17822	0.258156	4.73789	4.62401	4.77442	4.71211	0.0784513	0.533887	0.0634037
Avin_37620	NA		Phage portal protein	1.73459	3.18977	2.21352	3.16712	3.76227	3.11423	0.794593	1.67345	1.14634	1.2048	0.442335	1.66317	1.9116	1.63887	1.73788	0.150936	0.533085	0.347905
Avin_24130	fliP		flagellar biosynthetic protein	101.62	91.4752	75.3293	113.608	114.444	163.163	6.66704	6.51531	6.23514	6.4725	0.21911	6.82792	6.83849	7.35017	7.00553	0.298517	0.533034	0.132504
Avin_24170	fliL		Flagellar basal body-associated protein	164.85	112.043	99.2512	136.92	161.329	251.397	7.36501	6.80791	6.63301	6.93531	0.382269	7.09719	7.33386	7.97382	7.46829	0.453516	0.532979	0.279925
Avin_47020	NA		Conserved hypothetical protein	60.5412	20.5352	152.345	189.347	32.3522	93.5082	5.91984	4.36003	7.2512	5.84369	1.44709	7.56489	5.01579	6.54702	6.3759	1.28314	0.53221	0.812245
Avin_36660	tolR		TolR protein	105.062	80.6315	72.1677	120.368	125.054	121.947	6.7151	6.33327	6.17328	6.40722	0.278377	6.91131	6.96641	6.93011	6.93595	0.02801	0.528728	0.0822808
Avin_07720	NA		hypothetical protein	10.4578	9.51837	11.6771	12.9472	22.2625	12.072	3.3865	3.25071	3.54561	3.39427	0.147601	3.69457	4.47654	3.59359	3.92157	0.483268	0.527293	0.314687
Avin_42140	NA		AMP-dependent synthetase and ligase	9.36138	7.79015	9.4463	10.9763	13.9124	13.4557	3.22672	2.96165	3.23975	3.14271	0.156935	3.45631	3.7983	3.75014	3.66825	0.185115	0.525544	0.117223
Avin_01140	NA		conserved hypothetical protein	377.049	450.79	608.233	615.434	687.256	727.052	8.55861	8.81631	9.24848	8.87447	0.348595	9.26546	9.4247	9.50592	9.39869	0.122319	0.524227	0.239066
Avin_41790	NA		carbohydrate transport membrane protein	19.4295	16.4479	18.0022	20.8296	29.7012	27.6394	4.28018	4.03984	4.1701	4.16337	0.120313	4.38056	4.89245	4.78865	4.68722	0.270597	0.52385	0.118903
Avin_18410	NA		hypothetical protein	25.5634	20.3965	16.8669	28.56	39.0644	23.3651	4.67601	4.35025	4.07612	4.36746	0.300313	4.83593	5.28778	4.54628	4.89	0.373694	0.522537	0.340281
Avin_51440	NA		Short-chain dehydrogenase/reductase (SDR) family protein	13.6721	22.1678	19.4966	24.4544	22.5087	31.7981	3.77316	4.4704	4.28515	4.17624	0.361151	4.61202	4.49241	4.99087	4.69843	0.26022	0.522196	0.239066
Avin_01850	NA		NAD(P) transhydrogenase, subunit alpha part 2	158.198	253.999	371.928	313.938	404.236	348.741	7.30558	7.98868	8.53888	7.94438	0.617841	8.29434	8.65905	8.44601	8.46647	0.183217	0.522087	0.480467
Avin_49510	NA		HMG-CoA lyase-like protein	21.4251	30.2537	34.6088	40.5837	43.9919	37.194	4.42123	4.91904	5.11307	4.81778	0.356862	5.34283	5.45917	5.217	5.33966	0.121115	0.521886	0.217377
Avin_46610	NA		hypothetical protein	23.7203	12.1441	16.5537	17.4905	33.7631	23.8485	4.56805	3.60219	4.04908	4.07311	0.483379	4.1285	5.07738	4.57583	4.5939	0.474694	0.520796	0.512416
Avin_00710	NA		hypothetical protein	210.188	93.9145	153.619	155.925	262.137	219.009	7.71554	6.55328	7.26321	7.17734	0.585869	7.28471	8.03418	7.77485	7.69791	0.380613	0.520571	0.429699
Avin_25180	NA		sensor domain protein	117.102	61.4299	62.5932	98.0824	106.646	127.049	6.87163	5.94087	5.96793	6.26014	0.529734	6.61592	6.73668	6.98925	6.78062	0.190501	0.520472	0.340203
Avin_25970	NA		Major facilitator superfamily protein	7.87342	8.00132	8.44439	11.3056	11.6844	11.874	2.97699	3.00024	3.07799	3.01841	0.0528962	3.49897	3.54651	3.56973	3.5384	0.0360707	0.519997	0.073239
Avin_21610	NA		aliphatic sulfonates ABC transporter, ATP binding component	18.6786	21.2928	17.6201	33.7201	23.7492	25.741	4.22332	4.4123	4.13915	4.25825	0.139884	5.07554	4.56981	4.686	4.77711	0.264891	0.518859	0.113649
Avin_17580	NA		hypothetical protein	38.3866	36.8351	32.5754	27.9276	61.6119	78.7321	5.26253	5.20301	5.02571	5.16375	0.123196	4.80362	5.94514	6.29888	5.68255	0.781451	0.518796	0.344278
Avin_28190	NA		Camphor resistance, CrcB-like protein	54.6871	42.2615	58.7591	73.3787	78.7034	69.1608	5.77313	5.40127	5.87674	5.68371	0.250027	6.19729	6.29835	6.11188	6.20251	0.0933455	0.518794	0.146682
Avin_48970	anfK	Anf cluster	Fe-only nitrogenase, beta subunit	16.1572	17.0602	15.3453	18.8064	28.096	23.5266	4.01411	4.09256	3.93972	4.01546	0.0764305	4.23315	4.81229	4.55622	4.53389	0.290214	0.518425	0.109574
Avin_00310	NA		hypothetical protein	0.877408	1.02676	0	0	0	2.64646	-0.18868	0.0381024	0	-0.0501924	0.121437	0	0	1.40406	0.468021	0.810636	0.518213	0.897483
Avin_27650	motC		flagellar motor protein	103.717	50.6786	48.7066	77.1329	76.7444	126.837	6.6965	5.6633	5.60605	5.98862	0.613716	6.26927	6.26199	6.98683	6.50603	0.416399	0.517413	0.45336
Avin_40420	cysE2		Serine O-acetyltransferase	67.4659	69.8554	62.0383	87.6265	97.5543	100.25	6.07609	6.1263	5.95509	6.05249	0.0880118	6.4533	6.60813	6.64746	6.56963	0.102648	0.517138	0.0345464
Avin_41760	adh		2,3-butanediol dehydrogenase	7.02656	10.0344	7.57986	12.0601	14.078	9.21984	2.81282	3.32688	2.92217	3.02062	0.270805	3.59217	3.81537	3.20474	3.53743	0.308972	0.516802	0.195872
Avin_28940	NA		NADPH quinone reductase, alcohol dehydrogenase protein	44.2575	53.2709	48.6109	65.5344	67.7829	75.5538	5.46785	5.73527	5.60321	5.60211	0.133715	6.03418	6.08285	6.23943	6.11882	0.107249	0.51671	0.0616392
Avin_07540	hfq		RNA chaperone Hfq	532.607	301.276	367.103	554.468	590.769	525.317	9.05693	8.23494	8.52004	8.60397	0.417371	9.11496	9.20645	9.03704	9.11948	0.0847941	0.515513	0.228075
Avin_45800	NA		transposase	1.20541	2.1159	1.57028	2.76525	3.486	1.21193	0.269526	1.08127	0.651025	0.667274	0.406116	1.46741	1.80157	0.277305	1.1821	0.801187	0.514822	0.503054
Avin_17550	NA		metallo-beta-lactamase family protein	90.0027	95.9223	101.327	103.551	155.041	158.842	6.4919	6.5838	6.66288	6.57952	0.0855704	6.6942	7.27651	7.31145	7.09405	0.346722	0.514531	0.15675
Avin_09120	NA		Transcriptional regulator, LysR family	28.935	22.9995	24.2315	36.4988	34.4879	37.3249	4.85474	4.52353	4.59881	4.65903	0.173623	5.18978	5.10802	5.22206	5.17329	0.058785	0.514258	0.0673142
Avin_32180	NA		acyl-CoA dehydrogenase protein	0.992146	1.29003	1.84638	1.95087	2.27149	1.55168	-0.0113752	0.36741	0.884697	0.413577	0.449817	0.964117	1.18364	0.633835	0.927196	0.276754	0.513619	0.483227
Avin_35200	NA		conserved hypothetical protein	97.0099	53.3214	53.3398	83.8151	104.01	91.9927	6.60006	5.73664	5.73714	6.02461	0.49835	6.38914	6.70058	6.52345	6.53772	0.156211	0.513108	0.314687
Avin_46430	NA		Conserved hypothetical protein	120.867	84.8015	76.6885	88.7911	156.884	163.931	6.91728	6.40602	6.26094	6.52808	0.344774	6.47234	7.29355	7.35694	7.04095	0.493442	0.512867	0.280417
Avin_16020	NA		hypothetical protein	68.7888	48.6343	44.8054	88.0601	62.9441	78.5263	6.1041	5.6039	5.4856	5.7312	0.328313	6.46042	5.976	6.2951	6.24384	0.246244	0.512637	0.213688
Avin_04040	NA		hypothetical protein	72.1668	97.0291	48.0058	91.3309	97.4134	109.607	6.17326	6.60034	5.58514	6.11958	0.509729	6.51303	6.60605	6.7762	6.63176	0.133456	0.512179	0.271958
Avin_07790	NA		conserved hypothetical protein	42.2253	42.8245	30.2894	54.3456	53.841	54.2891	5.40003	5.42037	4.92074	5.24705	0.282773	5.76409	5.75063	5.76259	5.75911	0.007375	0.512059	0.0805493
Avin_02890	NA		conserved hypothetical protein	111.782	87.6855	67.2081	148.545	97.2469	132.146	6.80454	6.45427	6.07056	6.44312	0.367116	7.21475	6.60358	7.04599	6.95478	0.315632	0.511652	0.241013
Avin_12680	maf		septum formation protein	86.4225	77.6378	73.8363	139.251	90.647	113.659	6.43333	6.27869	6.20626	6.30609	0.115992	7.12155	6.50219	6.82857	6.81743	0.309829	0.511339	0.119355
Avin_13500	rsuA		Pseudouridine synthase, Rsu A	15.6338	13.5035	16.4176	20.311	22.0007	22.4548	3.9666	3.75526	4.03717	3.91968	0.146695	4.34419	4.45947	4.48895	4.43087	0.0765024	0.511196	0.116315
Avin_30890	NA		Short-chain dehydrogenase/reductase SDR protein	5.43785	6.36349	6.64112	10.6925	7.003	8.88429	2.44304	2.66982	2.73143	2.61476	0.151874	3.41853	2.80797	3.15126	3.12592	0.306065	0.511159	0.224235
Avin_38380	NA		conserved hypothetical protein	52.6544	40.7013	31.7162	58.3215	56.8933	59.1558	5.71848	5.347	4.98715	5.35088	0.365682	5.86596	5.83019	5.88645	5.86086	0.0284741	0.509985	0.14307
Avin_22780	NA		GGDEF protein	102.294	115.606	124.153	132.372	185.624	172.089	6.67657	6.85307	6.95597	6.82854	0.141306	7.04845	7.53624	7.42701	7.33723	0.255987	0.508694	0.138576
Avin_16860	NA		hypothetical protein	60.5087	40.9944	35.5598	73.5791	67.3476	51.2302	5.91907	5.35736	5.15218	5.4762	0.397019	6.20122	6.07355	5.67892	5.98457	0.272284	0.508365	0.328548
Avin_25260	NA		hypothetical protein	3.22448	2.51557	2.40029	2.11344	8.15942	3.24191	1.68906	1.33088	1.26321	1.42772	0.228847	1.07959	3.02847	1.69684	1.93497	0.996018	0.507249	0.62561
Avin_34570	NA		citrate lyase beta chain	107.327	79.2951	64.8774	109.501	111.495	129.833	6.74587	6.30916	6.01964	6.35822	0.365588	6.7748	6.80084	7.02051	6.86538	0.134977	0.507159	0.170269
Avin_18550	NA		hypothetical protein	3.80049	8.89483	3.71316	7.47294	8.75833	5.49274	1.92618	3.15297	1.89265	2.32393	0.718161	2.90168	3.13066	2.45753	2.82995	0.342249	0.506021	0.569173
Avin_16010	NA		Glycosyl transferase, family 2	172.504	130.218	123.507	181.9	200.07	218.135	7.43049	7.02478	6.94845	7.13457	0.259097	7.507	7.64436	7.76908	7.64015	0.131088	0.505572	0.116315
Avin_37270	NA		hypothetical protein	7.81691	4.00204	5.4552	9.60655	6.88782	7.36798	2.9666	2.00074	2.44763	2.47166	0.483379	3.26402	2.78405	2.88127	2.97644	0.253746	0.504789	0.500669
Avin_32650	NA		hypothetical protein	13.9095	24.4158	14.8253	32.9448	17.1416	25.4267	3.798	4.60974	3.88999	4.09924	0.444491	5.04198	4.09943	4.66828	4.60323	0.474628	0.503985	0.389099
Avin_15320	NA		conserved hypothetical protein	48.6681	58.1599	55.3027	78.4509	81.6874	69.5066	5.6049	5.86195	5.78928	5.75205	0.132508	6.29372	6.35204	6.11908	6.25495	0.121225	0.502901	0.0651109
Avin_10930	algJ		alginate biosynthesis outer membrane protein AlgJ	142.474	182.012	232.495	196.546	300.203	290.141	7.15455	7.50789	7.86106	7.50783	0.353251	7.61872	8.22979	8.18061	8.00971	0.339496	0.501877	0.314764
Avin_42150	NA		2-hydroxypent-2,4-dienoate hydratase	9.51754	14.5941	12.6427	17.5851	14.7706	19.138	3.25059	3.86732	3.66024	3.59271	0.31386	4.13628	3.88466	4.25837	4.0931	0.190562	0.500388	0.217124
Avin_35680	trbJ		P-type conjugative transfer protein TrbJ	10.6609	12.2711	10.1476	15.4642	15.3522	15.8142	3.41425	3.61719	3.34306	3.45817	0.142242	3.95086	3.94037	3.98315	3.95813	0.0222938	0.49996	0.0907998
Avin_28630	gspF		Type II secretion system protein F	23.0668	14.7005	13.3014	23.2106	18.6736	29.3977	4.52774	3.8778	3.7335	4.04635	0.423099	4.53671	4.22293	4.87763	4.54576	0.327445	0.499408	0.30427
Avin_35190	NA		DNA-binding protein	53.4156	44.213	29.8218	61.4819	52.9832	60.9086	5.73919	5.4664	4.89829	5.36796	0.429002	5.94209	5.72746	5.92857	5.86604	0.120203	0.498082	0.238744
Avin_14900	plsX		fatty acid/phospholipid synthesis protein PlsX	181.381	108.422	103.599	197.597	165.102	175.924	7.50288	6.76051	6.69487	6.98609	0.448757	7.62642	7.36721	7.45881	7.48414	0.131449	0.498059	0.265689
Avin_50010	NA		hypothetical protein	4.47844	7.33707	6.00072	8.80601	5.82815	10.8064	2.163	2.8752	2.58514	2.54111	0.35814	3.13849	2.54304	3.43381	3.03845	0.453734	0.497333	0.523588
Avin_01770	NA		conserved hypothetical protein	52.1513	47.9298	37.7797	67.7802	59.8679	65.3498	5.70463	5.58285	5.23954	5.50901	0.241178	6.08279	5.90371	6.03011	6.00554	0.0920346	0.496531	0.0709993
Avin_46720	NA		Conserved hypothetical protein	4.9809	9.51007	10.5379	13.66	10.8034	9.48852	2.31641	3.24946	3.39751	2.98779	0.58613	3.77189	3.43341	3.24618	3.48383	0.266455	0.496039	0.471311
Avin_28220	ftsK		Cell division protein FtsK	164.865	175.005	150.03	232.869	221.685	235.166	7.36514	7.45125	7.22911	7.3485	0.112002	7.86338	7.79237	7.87754	7.84443	0.0456361	0.495924	0.0477523
Avin_20610	xseB-2		exodeoxyribonuclease VII small subunit	11.1463	15.5282	10.0753	14.6114	18.4198	18.144	3.4785	3.95682	3.33275	3.58936	0.32647	3.86903	4.20319	4.18142	4.08455	0.186962	0.495191	0.2994
Avin_03460	NA		Gamma-glutamyltranspeptidase precursor	31.0337	32.2418	25.8623	44.799	39.812	40.5619	4.95576	5.01086	4.69278	4.88647	0.169987	5.48539	5.31513	5.34205	5.38086	0.0915245	0.494394	0.0440558
Avin_24420	NA		Binding-protein-dependent transport systems inner membrane component	15.5129	17.1162	16.4968	23.8216	22.9121	22.4297	3.9554	4.09729	4.04412	4.03227	0.0716847	4.5742	4.51803	4.48734	4.52652	0.0440477	0.494254	0.0629206
Avin_29900	NA		Protein-tyrosine kinase wzz family protein	20.9408	17.455	15.3488	26.454	24.9302	23.7593	4.38825	4.12557	3.94005	4.15129	0.225201	4.72541	4.63982	4.57042	4.64522	0.0776362	0.493931	0.0700467
Avin_11160	NA		conserved hypothetical protein	8.5468	12.4263	14.7488	13.4955	18.5377	17.4464	3.09538	3.63532	3.88252	3.53774	0.402539	3.7544	4.21239	4.12486	4.03055	0.243124	0.492808	0.346671
Avin_27850	flaG		Flagellar protein	342.21	235.327	233.06	280.201	398.947	466.417	8.41874	7.87853	7.86456	8.05394	0.316002	8.13032	8.64005	8.86548	8.54528	0.376629	0.491341	0.249668
Avin_45390	hslU		heat shock protein HslU	122.054	136.527	123.505	198.295	155.73	184.893	6.93138	7.09305	6.94842	6.99095	0.0888285	7.6315	7.28291	7.53055	7.48165	0.179368	0.490703	0.0794586
Avin_25050	pgsA		CDP-diacylglycerol--glycerol-3-phosphate 3-phosphatidyltransferase	78.1691	63.7636	52.6267	87.7022	87.2665	94.7724	6.28853	5.99466	5.71772	6.0003	0.285444	6.45454	6.44736	6.5664	6.48943	0.0667503	0.489127	0.110518
Avin_31860	NA		Prevent-host-death family protein	16.7778	19.6337	16.9777	20.6189	28.43	26.357	4.06848	4.29526	4.08557	4.14977	0.126289	4.3659	4.82934	4.72011	4.63845	0.242274	0.488684	0.209904
Avin_16838	NA		amino acid ABC transporter periplasmic protein	194.446	132.639	135.913	185.818	222.984	233.67	7.60322	7.05136	7.08653	7.24704	0.308965	7.53775	7.80079	7.86833	7.73562	0.174661	0.488584	0.179692
Avin_26210	phyH		Phytanoyl-CoA dioxygenase protein	21.1194	20.9315	25.6272	30.7217	29.4475	34.5587	4.40049	4.38761	4.6796	4.48923	0.164989	4.94119	4.88007	5.11098	4.97741	0.119639	0.488178	0.134216
Avin_02420	NA		nickel incorporation protein	7.86681	5.99454	11.0311	11.1518	10.1187	12.6917	2.97578	2.58365	3.46351	3.00765	0.440793	3.4792	3.33895	3.66582	3.49466	0.163982	0.48701	0.394249
Avin_40080	NA		hypothetical protein	2.8662	0	0.800097	1.40896	3.10835	1.44085	1.51914	0	-0.321754	0.399129	0.983209	0.494632	1.63615	0.526919	0.8859	0.649935	0.486771	0.769907
Avin_45120	NA		hypothetical protein	230.742	174.474	178.37	263.695	273.763	273.629	7.85014	7.44687	7.47873	7.59191	0.224196	8.04273	8.09678	8.09608	8.07853	0.0310066	0.486617	0.090852
Avin_01840	NA		NAD(P) transhydrogenase, beta subunit	269.201	478.168	619.958	539.591	673.725	603.167	8.07254	8.90138	9.27603	8.74998	0.615861	9.07572	9.39602	9.23641	9.23605	0.160147	0.48607	0.508722
Avin_47050	NA		Conserved hypothetical protein, DUF477	9.80908	14.6538	13.9823	14.3632	19.6912	19.5144	3.29412	3.8732	3.80553	3.65762	0.316611	3.8443	4.29948	4.28647	4.14342	0.259122	0.485802	0.267958
Avin_36350	NA		conserved hypothetical protein	4.14724	5.66205	4.32207	4.89285	9.29506	6.1155	2.05215	2.50132	2.11172	2.22173	0.24396	2.29068	3.21646	2.61247	2.70654	0.470008	0.484805	0.328548
Avin_32170	NA		Flavin reductase domain protein	2.05381	2.72386	2.75192	4.17304	3.86069	2.61555	1.0383	1.44565	1.46044	1.3148	0.239569	2.0611	1.94886	1.38712	1.79902	0.36111	0.484226	0.354052
Avin_32810	NA		metal-binding protein	178.333	155.555	150.63	191.504	232.888	256.265	7.47843	7.28128	7.23487	7.33153	0.129323	7.58123	7.86349	8.00149	7.81541	0.21422	0.48388	0.104591
Avin_17730	NA		hypothetical protein	1.16197	2.71953	3.89236	2.2848	2.52028	5.84128	0.216577	1.44336	1.96065	1.20686	0.895764	1.19207	1.33359	2.54628	1.69065	0.744375	0.483786	0.765764
Avin_11710	NA		hypothetical protein	2.22378	2.60231	2.48306	2.18632	4.8233	3.72633	1.15301	1.37979	1.31212	1.28164	0.116422	1.1285	2.27002	1.89776	1.76543	0.58215	0.483786	0.641533
Avin_49740	NA		hypothetical protein	9.43749	8.58974	12.8796	11.3404	17.058	14.7599	3.2384	3.10262	3.68702	3.34268	0.305837	3.5034	4.09238	3.88361	3.82646	0.298618	0.483786	0.496552
Avin_26730	NA		conserved hypothetical protein	2.92277	3.19963	2.21079	3.33701	3.88544	4.36046	1.54734	1.6779	1.14456	1.4566	0.278006	1.73856	1.95808	2.12448	1.94037	0.193571	0.483771	0.248656
Avin_23990	flgA		Flagellar protein FlgA	153.626	119.923	99.9431	137.009	160.777	228.424	7.26328	6.90597	6.64304	6.93743	0.311316	7.09813	7.32891	7.83557	7.42087	0.377223	0.483446	0.246028
Avin_12740	tldE		Peptidase U62, modulator of DNA gyrase activity	345.572	271.95	275.739	355.661	426.585	465.949	8.43284	8.0872	8.10716	8.20907	0.194051	8.47436	8.73669	8.86403	8.69169	0.198695	0.482624	0.138242
Avin_18030	NA		hypothetical protein	32.877	39.9531	26.8268	52.2144	43.8826	41.9541	5.03901	5.32024	4.7456	5.03495	0.287339	5.70638	5.45558	5.39074	5.51756	0.166699	0.482616	0.253412
Avin_37150	NA		single-stranded DNA binding protein	5.49535	4.16109	3.60946	7.30965	5.25848	5.85006	2.45821	2.05696	1.85178	2.12232	0.308452	2.8698	2.39465	2.54845	2.6043	0.24245	0.481982	0.39989
Avin_39570	ffh		signal recognition particle protein	250.465	198.396	173.72	259.967	288.69	312.467	7.96846	7.63224	7.44062	7.68044	0.267202	8.02219	8.17338	8.28756	8.16104	0.133116	0.4806	0.135108
Avin_41070	radA		DNA repair protein RadA	88.1641	110.818	116.737	138.631	154.87	144.053	6.46212	6.79205	6.86711	6.70709	0.215448	7.1151	7.27491	7.17046	7.18682	0.081152	0.47973	0.142249
Avin_46200	NA		conserved hypothetical protein	20.6673	20.9009	22.5072	30.9804	29.6077	28.7315	4.36928	4.38549	4.49231	4.41569	0.0668482	4.95328	4.8879	4.84456	4.89525	0.0547334	0.479556	0.0695188
Avin_28300	NA		hypothetical protein	1503.04	1275.9	1876.07	1257.92	2984.01	2596.99	10.5537	10.3173	10.8735	10.5815	0.279142	10.2968	11.543	11.3426	11.0608	0.669192	0.479344	0.379565
Avin_07750	tesB		acyl-CoA thioesterase II	141.094	116.874	118.777	151.209	184.578	189.984	7.14051	6.86882	6.89211	6.96715	0.150589	7.2404	7.52809	7.56974	7.44607	0.179332	0.478927	0.103899
Avin_22730	feoB		ferrous iron transport protein B	50.0573	89.5788	103.53	101.25	114.857	107.98	5.64551	6.48508	6.6939	6.27483	0.554921	6.66178	6.8437	6.75463	6.75337	0.0909678	0.478535	0.440817
Avin_24160	fliM		flagellar motor switch protein	182.383	115.243	110.783	126.325	180.922	275.362	7.51083	6.84854	6.79159	7.05032	0.399831	6.98099	7.49922	8.10519	7.52847	0.562667	0.47815	0.376761
Avin_27980	cheB		chemotaxis response regulator; CheB	452.034	317.786	278.678	447.047	421.471	574.02	8.82029	8.31191	8.12245	8.41822	0.360858	8.80428	8.71929	9.16496	8.89618	0.236618	0.477958	0.239066
Avin_21280	NA		conserved hypothetical protein	14.893	15.784	8.78537	19.3387	16.456	17.5162	3.89656	3.98039	3.1351	3.67068	0.465716	4.27342	4.04054	4.13062	4.14819	0.11743	0.477507	0.291905
Avin_39370	NA		conserved hypothetical protein	264.609	311.041	407.121	333.013	531.682	510.347	8.04772	8.28096	8.66931	8.33266	0.314007	8.37943	9.05442	8.99534	8.80973	0.373816	0.477066	0.323035
Avin_11080	NA		conserved hypothetical protein	9.52818	8.1586	8.30371	13.9373	11.3413	10.9816	3.2522	3.02832	3.05376	3.11143	0.122576	3.80088	3.50351	3.45702	3.58714	0.186561	0.47571	0.194789
Avin_51460	NA		aldose 1-epimerase	21.9475	26.2112	22.9958	31.0366	28.0403	40.8073	4.45598	4.71211	4.5233	4.5638	0.132779	4.9559	4.80943	5.35075	5.03869	0.279998	0.474898	0.162261
Avin_31660	NA		hypothetical protein	13.0282	28.9671	24.7303	33.3027	40.9737	18.3381	3.70356	4.85635	4.62821	4.39604	0.610453	5.05757	5.35663	4.19677	4.87032	0.602173	0.474283	0.555671
Avin_17750	NA		hypothetical protein	5.97125	2.32923	6.22297	7.43618	7.77087	4.00236	2.57803	1.21985	2.6376	2.14516	0.801896	2.89456	2.95808	2.00085	2.61783	0.535263	0.472666	0.681231
Avin_16780	NA		ABC transporter, ATP binding/permease hybrid protein	83.5818	64.2132	51.2693	98.6273	85.2751	87.3989	6.38512	6.0048	5.68002	6.02331	0.352911	6.62391	6.41405	6.44954	6.49584	0.112329	0.472524	0.179583
Avin_00500	cysC2		Adenylylsulfate kinase, C-terminal domain protein	23.3329	17.6975	18.8163	25.9136	26.7099	29.9755	4.54429	4.14547	4.23391	4.30789	0.20945	4.69563	4.7393	4.90571	4.78022	0.110852	0.472324	0.149208
Avin_02440	NA		hypothetical protein	25.2028	23.71	23.727	38.8679	31.0835	31.3012	4.65551	4.56742	4.56846	4.59713	0.0505627	5.28051	4.95808	4.96815	5.06891	0.183317	0.47178	0.157381
Avin_25450	NA		conserved hypothetical protein	22.4538	21.3874	16.9089	34.568	26.616	23.4503	4.48889	4.41869	4.07971	4.3291	0.218807	5.11137	4.73422	4.55153	4.79904	0.28549	0.469943	0.166582
Avin_48550	NA		peptidase M23B family protein	183.123	178.92	174.921	211.344	264.598	272.05	7.51667	7.48317	7.45056	7.48347	0.0330566	7.72345	8.04766	8.08773	7.95295	0.199757	0.469479	0.097567
Avin_38310	mvaT		Transcriptional regulator MvaT	1529.81	930.562	934.412	1153.91	1757.07	1737.87	10.5791	9.86196	9.86792	10.103	0.412352	10.1723	10.779	10.7631	10.5715	0.345763	0.468455	0.333471
Avin_23800	NA		2,3-diketo-5-methylthio-1-phosphopentane phosphatase	182.909	189.33	163.809	219.316	246.827	277.363	7.51498	7.56476	7.35587	7.47854	0.109106	7.77687	7.94736	8.11563	7.94662	0.169385	0.468083	0.0816404
Avin_25090	NA		Major facilitator superfamily transporter	13.4614	13.5548	12.9336	24.8278	15.6172	16.0522	3.75076	3.76073	3.69305	3.73485	0.0365359	4.63388	3.96506	4.0047	4.20122	0.375227	0.46637	0.19642
Avin_36610	NA		Radical SAM protein	35.0149	34.4918	27.7147	48.3695	41.3378	44.1167	5.1299	5.10818	4.79258	5.01022	0.188795	5.59603	5.36939	5.46325	5.47622	0.113872	0.466004	0.0856631
Avin_39550	rimM		16S rRNA processing protein RimM	950.169	651.237	551.396	932.748	922.086	1044.41	9.89204	9.34704	9.10695	9.44868	0.402295	9.86534	9.84876	10.0285	9.91419	0.0993211	0.465518	0.245703
Avin_25990	NA		HMG-CoA lyase-like protein	9.47769	7.71548	7.20854	11.6138	9.83152	12.1528	3.24454	2.94776	2.84971	3.014	0.205581	3.53777	3.29741	3.60322	3.47947	0.161024	0.465469	0.177718
Avin_35530	NA		conserved hypothetical protein	12.3588	11.0777	12.7722	14.2189	17.9657	17.9776	3.62747	3.46959	3.67493	3.59067	0.107506	3.82974	4.16717	4.16813	4.05501	0.195095	0.464346	0.159363
Avin_21460	NA		polar amino acid ABC transporter, inner membrane permease component	1.62238	2.27825	1.99269	2.55208	3.87077	1.95738	0.69811	1.18793	0.99472	0.960252	0.246721	1.35167	1.95262	0.968924	1.42441	0.495866	0.464155	0.458946
Avin_28610	NA		lytic transglycosylase	28.5201	18.929	14.7345	25.7379	26.3132	30.8142	4.83391	4.24253	3.88112	4.31919	0.480997	4.68583	4.71772	4.94552	4.78302	0.141631	0.463836	0.33961
Avin_35400	NA		hypothetical protein	381.938	545.82	558.207	770.177	586.61	673.513	8.57719	9.09228	9.12466	8.93138	0.307158	9.58905	9.19626	9.39556	9.39362	0.196401	0.462246	0.240786
Avin_20060	tusA		SirA-like protein, tRNA 2-thiouridine synthesizing protein, TusA	67.489	69.6169	65.3102	103.706	88.3711	87.4562	6.07658	6.12137	6.02924	6.07573	0.0460702	6.69636	6.4655	6.45049	6.53745	0.137822	0.461722	0.0785877
Avin_06600	NA		hypothetical protein	25.7958	22.137	19.2023	42.2688	27.9751	24.2063	4.68906	4.46839	4.26321	4.47355	0.212975	5.40152	4.80607	4.59731	4.93497	0.417313	0.461414	0.425264
Avin_04020	NA		Transcriptional regulator, LysR family	54.8028	42.7025	37.3378	54.9234	65.7646	62.9704	5.77618	5.41625	5.22257	5.47166	0.280935	5.77935	6.03924	5.9766	5.93173	0.135632	0.460065	0.14705
Avin_29960	NA		UDP-glucose/GDP-mannose dehydrogenase protein	15.7933	15.6296	15.7842	20.8948	21.0395	23.034	3.98125	3.96621	3.98041	3.97596	0.00845035	4.38507	4.39503	4.52569	4.43526	0.0784709	0.459309	0.0723053
Avin_25150	NA		hypothetical protein	48.3671	30.6585	28.5034	45.5711	45.1682	53.3564	5.59596	4.93821	4.83306	5.12241	0.413457	5.51005	5.49724	5.73759	5.58162	0.135223	0.459213	0.333462
Avin_29840	NA		Conserved hypothetical protein	16.2167	10.1505	12.212	15.2019	16.7687	20.4752	4.0194	3.34348	3.61023	3.65771	0.340452	3.92618	4.0677	4.35581	4.11656	0.21894	0.458859	0.346736
Avin_46410	NA		universal stress protein family	63.2433	42.2907	43.1356	59.4214	73.6544	68.2837	5.98284	5.40227	5.43081	5.60531	0.327266	5.89291	6.2027	6.09347	6.06303	0.157122	0.45772	0.218529
Avin_02730	NA		Conserved hypothetical protein	733.863	912.002	1056.96	844.155	1382.59	1569.86	9.51937	9.83289	10.0457	9.79932	0.26477	9.72136	10.4332	10.6164	10.257	0.472821	0.457657	0.342125
Avin_02570	vnfY	Vnf cluster	nitrogen fixation-related protein, vnfY	9.28861	9.00635	4.44498	11.4804	8.05868	10.4061	3.21546	3.17094	2.15218	2.84619	0.601449	3.5211	3.01054	3.37936	3.30367	0.263562	0.457475	0.472423
Avin_37590	N		Phage P2 major capsid precursor gpN-like protein	6.26981	5.83971	6.28647	6.6674	9.01976	9.90584	2.64842	2.5459	2.65225	2.61552	0.0603286	2.73713	3.17309	3.30828	3.07283	0.298484	0.457308	0.232931
Avin_13750	lepB		signal peptidase I	204.217	165.638	143.341	239.325	226.723	231.195	7.67396	7.37189	7.16331	7.40305	0.256746	7.90283	7.82479	7.85297	7.8602	0.0395173	0.457143	0.115389
Avin_28780	NA		RND efflux system, outer membrane lipoprotein, NodT family	54.3908	45.0154	34.8112	63.1149	58.8041	59.4034	5.76529	5.49235	5.12148	5.45971	0.323143	5.97991	5.87785	5.89247	5.91674	0.0551894	0.457037	0.146492
Avin_15110	mhpD		4-oxalocrotonate decarboxylase	9.08531	9.30286	7.42731	10.6868	11.7883	12.8861	3.18354	3.21767	2.89284	3.09802	0.178506	3.41776	3.55928	3.68774	3.55493	0.135042	0.456911	0.160916
Avin_31190	ttdB		L(+)-tartrate dehydratase beta subunit protein	15.6723	20.3228	21.5198	35.3975	19.7526	25.3391	3.97015	4.34503	4.4276	4.24759	0.243793	5.14558	4.30397	4.66329	4.70428	0.422299	0.456688	0.312526
Avin_03990	NA		conserved hypothetical protein	3.20843	6.00733	2.86602	5.6779	4.87129	5.16125	1.68187	2.58672	1.51905	1.92921	0.575211	2.50536	2.2843	2.36772	2.38579	0.111629	0.456581	0.645183
Avin_31640	NA		hypothetical protein	32.6428	27.9508	37.3378	45.3999	44.0349	44.0259	5.02869	4.80482	5.22257	5.01869	0.209055	5.50462	5.46058	5.46028	5.47516	0.0255114	0.456466	0.240108
Avin_21000	NA		Cysteine desulfurase, SufS-like protein	9.30923	11.8086	9.28377	14.9513	13.2554	13.2892	3.21866	3.56177	3.21471	3.33171	0.199243	3.9022	3.72851	3.73218	3.78763	0.0992363	0.455916	0.110215
Avin_18520	NA		heavy metal translocating P-type ATPase	26.7726	35.352	30.9042	34.8584	40.4129	53.4104	4.74269	5.14372	4.94973	4.94538	0.200552	5.12344	5.33674	5.73905	5.39974	0.312605	0.454364	0.215272
Avin_45670	NA		hypothetical protein	7.85449	10.159	17.5406	14.6315	14.7945	16.6252	2.97352	3.34469	4.13262	3.48361	0.591909	3.87101	3.88699	4.0553	3.93777	0.102099	0.454156	0.582692
Avin_18020	dctD		sigma54-dependent response regulator of C4 dicarboxylate transport, two component; DctD	46.0708	47.1599	33.8296	62.0321	56.3258	53.9593	5.52578	5.55949	5.08021	5.38849	0.26751	5.95494	5.81572	5.7538	5.84149	0.103017	0.452995	0.106453
Avin_26700	NA		conserved hypothetical protein	1.66067	3.45486	2.26637	3.99105	5.00271	1.66965	0.731769	1.78863	1.18038	1.23359	0.530434	1.99677	2.32271	0.739549	1.68634	0.835986	0.452749	0.558579
Avin_13140	NA		LppC lipoprotein	112.645	123.048	117.251	174.359	147.238	162.096	6.81563	6.94307	6.87346	6.87739	0.0638112	7.44592	7.202	7.3407	7.32954	0.12234	0.452152	0.0856631
Avin_42120	NA		4-hydroxy-2-oxovalerate aldolase	10.7167	18.4426	16.3304	20.9485	17.775	22.1832	3.42179	4.20497	4.02949	3.88542	0.410985	4.38877	4.15178	4.47139	4.33732	0.165904	0.451898	0.320867
Avin_15350	hmgA		homogentisate 1,2-dioxygenase	34.7108	49.3313	50.3957	62.6713	57.2219	61.3764	5.11731	5.62443	5.65523	5.46566	0.302068	5.96973	5.83849	5.93961	5.91595	0.0687455	0.45029	0.217624
Avin_24520	kdpD		osmosensory K+channel histidine protein kinase, KdpD	14.5439	20.872	20.2447	22.2213	23.9254	29.4427	3.86234	4.3835	4.33947	4.19511	0.289019	4.47387	4.58047	4.87984	4.64473	0.210473	0.449622	0.239066
Avin_51410	NA		Glycoside hydrolase, clan GH-D	32.5083	32.6955	34.9252	39.735	48.8485	48.6434	5.02274	5.03102	5.1262	5.05999	0.0574899	5.31234	5.61024	5.60417	5.50892	0.170269	0.448932	0.113579
Avin_01290	NA	Mo-uptake-related	ABC transporter, membrane spanning protein	5.04701	7.21859	5.0093	7.3511	9.32505	6.76573	2.33543	2.85172	2.32461	2.50392	0.301251	2.87796	3.22111	2.75824	2.95244	0.240253	0.448521	0.314764
Avin_03380	NA		methyl accepting chemotaxis sensory transducer	14.331	10.9875	9.01258	15.6281	13.3087	17.3068	3.84107	3.4578	3.17194	3.49027	0.335743	3.96607	3.7343	4.11326	3.93788	0.191047	0.447611	0.225016
Avin_38370	NA		conserved hypothetical protein	42.601	32.4195	30.0583	42.5258	48.0424	51.5027	5.41281	5.01879	4.90969	5.11377	0.264666	5.41027	5.58624	5.68658	5.56103	0.13987	0.447261	0.159965
Avin_37550	NA		holin-like protein	9.68311	3.17279	5.6223	5.712	7.56085	10.1249	3.27547	1.66575	2.49116	2.47746	0.804947	2.514	2.91855	3.33983	2.92413	0.412947	0.446666	0.723701
Avin_17380	NA		Acyl-CoA dehydrogenase	11.9947	12.0916	10.5693	15.6999	14.9671	16.4911	3.58432	3.59594	3.40181	3.52736	0.10888	3.97268	3.90372	4.04361	3.97334	0.0699476	0.445979	0.0691918
Avin_46420	NA		Phenazine biosynthesis PhzC/PhzF-like protein	91.7086	78.6437	73.0737	88.1442	117.916	127.906	6.51899	6.29726	6.19128	6.33584	0.167225	6.46179	6.88161	6.99894	6.78078	0.282412	0.444941	0.169129
Avin_33360	NA		conserved hypothetical protein	101.532	97.496	78.9248	123.702	128.022	124.304	6.66578	6.60727	6.30241	6.52515	0.195111	6.95072	7.00025	6.95773	6.96957	0.0267995	0.444412	0.0665835
Avin_15120	mhpF		Acetaldehyde dehydrogenase (acylating)	8.81908	9.35275	11.386	12.7348	13.8979	13.3001	3.14063	3.22539	3.50919	3.29174	0.193029	3.67071	3.7968	3.73337	3.73362	0.0630437	0.441889	0.209904
Avin_31170	NA		hypothetical protein	10.6459	7.18734	7.77237	8.05121	19.5382	9.46844	3.41222	2.84546	2.95835	3.07201	0.299991	3.0092	4.28823	3.24313	3.51352	0.681034	0.441507	0.496552
Avin_38640	mutS		DNA mismatch repair protein MutS	82.6711	79.2286	58.9978	98.9071	91.5619	106.801	6.36931	6.30795	5.88259	6.18662	0.265078	6.628	6.51668	6.73878	6.62782	0.111055	0.441204	0.134216
Avin_19700	NA		lipoprotein	33.0367	27.5388	30.8248	38.7093	38.2818	47.3205	5.046	4.7834	4.94602	4.92514	0.132541	5.27461	5.25859	5.56439	5.36586	0.172119	0.440725	0.194065
Avin_24070	flgI		Flagellar P-ring protein	235.014	169.051	157.2	193.823	236.508	340.317	7.8766	7.40132	7.29646	7.52479	0.309152	7.5986	7.88575	8.41073	7.96503	0.411831	0.440234	0.31818
Avin_35690	trbE		P-type conjugative transfer protein TrbE	7.47247	7.02019	6.40469	10.4508	9.53049	8.4123	2.90158	2.81151	2.67913	2.79741	0.111897	3.38554	3.25255	3.0725	3.23686	0.157109	0.439456	0.102456
Avin_08740	xylK		4-hydroxy-2-oxovalerate aldolase, XylK	20.5138	23.5745	19.4766	26.4482	27.4423	32.3574	4.35852	4.55915	4.28367	4.40045	0.142446	4.7251	4.77833	5.01602	4.83982	0.154902	0.439366	0.116757
Avin_26910	kguD		2-ketogluconate 6-phosphate reductase	14.4613	21.3442	26.4759	30.4848	27.8338	23.9705	3.85412	4.41577	4.72661	4.33217	0.44221	4.93002	4.79877	4.58319	4.77066	0.175116	0.438489	0.397554
Avin_20620	NA		Glycosyl transferase, family 2	90.8795	67.8999	63.3572	88.776	109.55	100.039	6.50588	6.08534	5.98544	6.19222	0.276195	6.4721	6.77545	6.64443	6.63066	0.152144	0.438438	0.172414
Avin_01300	modA2	Mo-uptake-related	periplasmic molybdate-binding protein, ModA2	9.34631	11.5338	11.0053	18.3778	12.5317	12.8139	3.2244	3.5278	3.46012	3.40411	0.15927	4.19989	3.64751	3.67964	3.84234	0.310059	0.438237	0.249186
Avin_26200	NA		Short-chain dehydrogenase/reductase protein	18.4035	14.4781	16.0595	21.1344	21.3	23.6341	4.20191	3.8558	4.00535	4.02102	0.173585	4.40152	4.41278	4.5628	4.45903	0.0900373	0.438014	0.15476
Avin_25600	NA		L-ornithine N5-oxygenase-PvdA-like protein	5.6819	7.53562	7.50751	12.7551	9.24289	6.75993	2.50637	2.91373	2.90834	2.77614	0.233645	3.67301	3.20834	2.75701	3.21279	0.458015	0.436641	0.3351
Avin_42830	nusA		Transcription termination factor NusA	196.689	138.102	141.782	208.093	218.025	210.44	7.61977	7.10959	7.14753	7.2923	0.284234	7.70108	7.76835	7.71726	7.7289	0.03511	0.436602	0.179583
Avin_30030	NA		Conserved hypothetical protein	7.07747	6.67522	6.95907	8.10066	8.93555	11.2577	2.82323	2.73881	2.79889	2.78698	0.0434524	3.01804	3.15956	3.49285	3.22348	0.243772	0.436499	0.208067
Avin_01920	pagL		lipidA 3-O-deacylase	639.823	393.446	412.634	634.032	649.872	624.584	9.32153	8.62002	8.68872	8.87676	0.386712	9.30841	9.34401	9.28675	9.31306	0.0289114	0.436302	0.273007
Avin_29400	NA		ABC-type nitrate/sulfonate/bicarbonate transport system, permease component	24.6533	37.9974	35.7526	43.4512	46.1362	41.2607	4.62371	5.24783	5.15997	5.0105	0.337841	5.44132	5.52783	5.3667	5.44528	0.080638	0.434777	0.250771
Avin_14760	lpxK		tetraacyldisaccharide 4-kinase	43.2504	38.8633	30.7582	46.6982	53.0467	51.5082	5.43464	5.28034	4.9429	5.21929	0.251491	5.54529	5.72919	5.68673	5.65374	0.0962846	0.434446	0.119355
Avin_43570	NA		hypothetical protein	8.01565	9.38008	4.88195	10.0299	10.2734	8.79162	3.00282	3.2296	2.28746	2.83996	0.491733	3.32623	3.36084	3.13613	3.2744	0.120989	0.434441	0.564085
Avin_27830	NA		phage-related protein	67.7967	53.6977	61.392	67.0611	77.5593	105.986	6.08314	5.74679	5.93998	5.9233	0.168796	6.0674	6.27723	6.72772	6.35745	0.33739	0.434149	0.252722
Avin_34200	NA		hypothetical protein	421.331	264.973	267.766	438.657	463.144	362.133	8.71881	8.0497	8.06483	8.27778	0.382019	8.77695	8.85532	8.50038	8.71088	0.186465	0.4331	0.282262
Avin_17590	NA		3-hydroxybutyrate dehydrogenase	157.141	156.004	178.254	153.02	257.523	272.253	7.29592	7.28544	7.47779	7.35305	0.108156	7.25757	8.00856	8.08881	7.78498	0.458506	0.43193	0.289687
Avin_28930	NA		hypothetical protein	63.6296	56.3487	61.4474	91.3007	67.1403	88.18	5.99163	5.81631	5.94128	5.91641	0.0902662	6.51255	6.06911	6.46238	6.34801	0.242839	0.431607	0.26378
Avin_37260	NA		hypothetical protein	21.4965	10.6825	7.23375	16.5022	18.5224	13.3229	4.42603	3.41718	2.85474	3.56599	0.796142	4.04459	4.2112	3.73584	3.99721	0.241194	0.431221	0.69551
Avin_14290	eftA1		Electron transfer flavoprotein, alpha subunit	0.691206	0.808864	0.463078	0.543651	2.09888	0.555955	-0.532813	-0.30603	-1.11067	-0.649838	0.414889	-0.879249	1.06962	-0.846961	-0.218862	1.11598	0.430976	0.610318
Avin_51810	scrB		sucrose or/and sucrose-6-phosphate hydrolase	52.673	63.7821	67.3834	114.975	76.3216	63.1285	5.71899	5.99508	6.07432	5.92946	0.186532	6.84517	6.25402	5.98022	6.3598	0.442073	0.430339	0.30427
Avin_33510	NA		transcriptional regulator	99.7072	62.4432	72.1789	78.5421	126.979	110.056	6.63963	5.96447	6.17351	6.2592	0.345638	6.29539	6.98845	6.7821	6.68865	0.355853	0.429446	0.335358
Avin_22090	NA		Bacterial inner-membrane translocator protein	15.0267	14.491	18.643	17.2358	27.0094	21.263	3.90945	3.85708	4.22056	3.9957	0.19649	4.10734	4.75539	4.41027	4.42434	0.324255	0.428635	0.289914
Avin_02750	vnfN	Vnf cluster	nitrogenase vanadiun-iron cofactor biosynthesis protein vnfN	120.492	158.901	166.719	172.835	194.997	230.661	6.9128	7.31198	7.38127	7.20202	0.252856	7.43325	7.60731	7.84963	7.63006	0.209121	0.428043	0.25343
Avin_47160	NA		ABC transporter	7.43488	6.61992	5.05324	9.05761	9.11471	7.31258	2.89431	2.72681	2.33721	2.65278	0.285834	3.17913	3.1882	2.87038	3.07924	0.180931	0.426458	0.270689
Avin_16630	pgi-2		Glucose-6-phosphate isomerase	7.90142	10.9688	9.16867	11.7286	13.6095	12.072	2.98211	3.45533	3.19671	3.21139	0.236951	3.55196	3.76655	3.59359	3.63737	0.113791	0.425981	0.18283
Avin_41620	NA		peptidase	10.4186	18.5195	17.2291	18.2171	21.8109	20.2868	3.38108	4.21097	4.10677	3.89961	0.45207	4.18722	4.44698	4.34247	4.32556	0.130701	0.425945	0.37856
Avin_39380	NA		Bacterial regulatory protein, TetR family	504.536	558.076	698.505	580.575	961.694	852.886	8.97881	9.12432	9.44813	9.18375	0.240236	9.18134	9.90943	9.73621	9.60899	0.380354	0.425242	0.3357
Avin_16840	NA		FabD/lysophospholipase-like protein	39.5889	34.2294	34.7725	56.0279	40.7458	49.9438	5.30702	5.09717	5.11988	5.17469	0.115167	5.80807	5.34858	5.64223	5.59963	0.232691	0.424941	0.15412
Avin_24510	NA		cation efflux protein	40.369	43.6977	43.4982	46.2377	50.3465	79.754	5.33518	5.44948	5.44288	5.40918	0.0641751	5.531	5.65382	6.31749	5.8341	0.423104	0.42492	0.277577
Avin_16100	NA		hypothetical protein	58.7301	47.4635	49.2739	60.6119	77.4155	70.7919	5.87603	5.56875	5.62275	5.68918	0.164056	5.92153	6.27455	6.14551	6.11386	0.178626	0.424689	0.145832
Avin_21440	NA		aspartate aminotransferase	1.90609	3.71759	1.41889	3.74797	2.64133	2.44873	0.930619	1.89437	0.504763	1.10992	0.711941	1.90611	1.40127	1.29204	1.53314	0.32759	0.423221	0.635724
Avin_16650	NA		LamB type porin	7.587	11.1277	8.69752	11.7358	11.958	12.6117	2.92353	3.47608	3.1206	3.17341	0.280035	3.55285	3.5799	3.65669	3.59648	0.0538682	0.423074	0.216184
Avin_34190	accD		acetyl-CoA carboxylase, carboxyl transferase, beta subunit	494.557	347.342	369.891	493.001	570.113	544.336	8.94999	8.44021	8.53096	8.64039	0.271939	8.94545	9.1551	9.08835	9.06297	0.107109	0.422581	0.206559
Avin_51300	NA		major facilitator superfamily (MFS) permease	9.26153	10.6099	7.61997	11.7893	13.2158	11.566	3.21125	3.40734	2.92978	3.18279	0.240044	3.5594	3.72419	3.53182	3.60514	0.104021	0.422345	0.15675
Avin_27360	mtlD		Mannitol dehydrogenase	5.76735	5.7265	6.63495	7.21663	8.90807	8.17067	2.52791	2.51765	2.73009	2.59188	0.119797	2.85133	3.15511	3.03045	3.0123	0.152706	0.420415	0.209842
Avin_32730	NA		VacJ-like lipoprotein	787.595	438.03	434.504	561.006	786.28	813.375	9.62131	8.77489	8.76322	9.05314	0.492085	9.13187	9.6189	9.66778	9.47285	0.296304	0.419709	0.442915
Avin_13130	NA		conserved hypothetical protein	69.6416	62.7853	49.9895	77.5511	96.7185	69.6609	6.12188	5.97235	5.64355	5.91259	0.244697	6.27707	6.59572	6.12228	6.33169	0.2414	0.419096	0.190611
Avin_14890	rpmF		50S ribosomal protein L32	707.623	334.034	369.094	574.44	608.421	596.653	9.46684	8.38385	8.52784	8.79284	0.588118	9.16601	9.24893	9.22075	9.2119	0.0421595	0.419052	0.513324
Avin_27190	NA		DNA topoisomerase III	36.3889	30.4496	27.4319	44.0219	38.8902	42.4287	5.18542	4.92835	4.77778	4.96385	0.206127	5.46015	5.28133	5.40697	5.38282	0.091822	0.418965	0.118023
Avin_24250	fliD		Flagellar hook-associated protein	1795.78	1364.39	1193.15	1618.06	1801.66	2385.15	10.8104	10.414	10.2206	10.4817	0.300676	10.6601	10.8151	11.2199	10.8983	0.28904	0.41668	0.29602
Avin_04030	NA		periplasmic sugar binding protein	60.4886	71.5786	60.4237	84.1376	83.2488	88.6327	5.91859	6.16146	5.91704	5.99903	0.140668	6.39468	6.37936	6.46977	6.4146	0.0483849	0.415571	0.0892405
Avin_15200	NA		Bacterial extracellular solute-binding protein, family 3	35.8802	26.6354	18.5316	35.1204	36.5117	32.7369	5.16512	4.73527	4.21192	4.7041	0.477362	5.13424	5.19029	5.03285	5.11912	0.0797999	0.415021	0.345689
Avin_48050	rpmB		ribosomal protein L28	687.344	291.679	256.436	441.95	555.371	496.272	9.42489	8.18824	8.00246	8.53853	0.773212	8.78774	9.11731	8.95499	8.95335	0.164791	0.414819	0.685077
Avin_04270	NA		hypothetical protein	43.4104	53.2421	50.8023	58.6839	73.3329	64.6284	5.43997	5.7345	5.66682	5.61376	0.154266	5.87489	6.19639	6.0141	6.02846	0.161228	0.414697	0.179314
Avin_25060	NA		aldo-keto reductase family protein	57.0681	49.7124	43.4338	63.6548	72.9907	62.7799	5.83461	5.63553	5.44075	5.63696	0.196937	5.9922	6.18964	5.97223	6.05136	0.120173	0.414392	0.123657
Avin_38350	NA		conserved hypothetical protein	31.8202	35.4585	26.2485	41.5658	40.8092	41.1586	4.99187	5.14806	4.71416	4.95136	0.219767	5.37733	5.35082	5.36312	5.36376	0.013263	0.412392	0.102025
Avin_40460	secD		SecD membrane export protein	226.283	120.65	111.192	174.639	193.611	211.617	7.82198	6.91469	6.7969	7.17786	0.560928	7.44823	7.59701	7.72532	7.59019	0.138669	0.412329	0.494489
Avin_24400	NA		hypothetical protein	89.3802	76.791	72.4298	109.751	86.7066	122.472	6.48188	6.26287	6.17851	6.30775	0.156588	6.77809	6.43807	6.93631	6.71749	0.254588	0.409735	0.193349
Avin_52130	NA		periplasmic binding protein	6.29975	7.11343	5.18315	8.58416	8.03057	7.88948	2.65529	2.83055	2.37383	2.61989	0.230408	3.10168	3.0055	2.97993	3.02904	0.0641944	0.409147	0.196084
Avin_25660	NA		RNA polymerase sigma factor, ECF subfamily, PvdS-like protein	20.153	18.2379	12.3015	22.1911	21.2728	22.4232	4.33292	4.18887	3.62076	4.04752	0.376534	4.47191	4.41094	4.48692	4.45659	0.0402435	0.409074	0.282453
Avin_18100	NA		PhnA protein	106.548	75.2483	73.4697	104.018	112.306	118.024	6.73536	6.23359	6.19908	6.38934	0.300156	6.70069	6.81129	6.88294	6.79831	0.0918162	0.408966	0.218529
Avin_28150	NA		dissimilatory sulfite reductase, DsrC-like protein	27.2545	16.1715	12.0014	15.096	31.6385	25.8581	4.76842	4.01538	3.58514	4.12298	0.598936	3.9161	4.98361	4.69254	4.53075	0.551843	0.40777	0.591722
Avin_28720	NA		undecaprenol kinase (bacitracin resitance protein), BacA	67.7372	68.409	60.2663	83.0172	92.4119	84.8961	6.08188	6.09611	5.91328	6.03042	0.101699	6.37534	6.53001	6.40763	6.43766	0.0815901	0.407234	0.0710058
Avin_32450	NA		hypothetical protein	21.4965	11.9789	19.4309	21.1344	25.5329	21.6127	4.42603	3.58242	4.28028	4.09625	0.450911	4.40152	4.67428	4.43381	4.50321	0.149035	0.40696	0.559756
Avin_36520	NA		hypothetical protein	31.6364	22.7825	28.3808	32.9644	39.8807	36.1572	4.98351	4.50985	4.82684	4.7734	0.241308	5.04284	5.31762	5.17621	5.17889	0.137411	0.405485	0.245635
Avin_27990	glgB		1,4-alpha-glucan branching enzyme	16.2249	30.9134	35.9716	38.1226	33.7302	32.5663	4.02014	4.95016	5.16879	4.71303	0.609938	5.25257	5.07597	5.02531	5.11795	0.119306	0.404923	0.582624
Avin_38330	NA		conserved hypothetical protein	45.47	40.3733	30.4234	46.9654	56.9864	48.3841	5.50684	5.33533	4.92711	5.25643	0.297811	5.55353	5.83255	5.59646	5.66084	0.15024	0.404416	0.195366
Avin_13460	NA		hypothetical protein	47.8786	35.4466	26.185	69.1672	36.0286	41.2607	5.58131	5.14758	4.71067	5.14652	0.435321	6.11202	5.17107	5.3667	5.54993	0.496513	0.40341	0.488819
Avin_23980	flgM		Anti-sigma-28 factor	204.665	139.928	111.013	160.71	200.1	228.735	7.67712	7.12855	6.79459	7.20008	0.445592	7.32831	7.64458	7.83753	7.60347	0.257086	0.403389	0.380354
Avin_45850	glnA		glutamine synthetase, type I; GlnA	2010.84	1893.99	1577.42	1989.62	2310.94	3020.89	10.9736	10.8872	10.6234	10.828	0.182457	10.9583	11.1743	11.5608	11.2311	0.305236	0.403049	0.250218
Avin_25070	NA		hypothetical protein	15.8395	15.8878	8.84317	17.7974	11.0428	26.1628	3.98546	3.98985	3.14456	3.70662	0.486762	4.15359	3.46504	4.70944	4.10936	0.623382	0.402736	0.582993
Avin_16770	NA		ABC-2 type transporter, permease component	94.8612	91.7204	79.4091	107.882	120.126	123.071	6.56775	6.51917	6.31123	6.46605	0.136259	6.75331	6.9084	6.94335	6.86835	0.101151	0.402301	0.0984587
Avin_43450	NA		conserved hypothetical protein	221.865	207.043	188.27	308.058	249.244	258.819	7.79354	7.69378	7.55666	7.68133	0.118932	8.26706	7.96141	8.0158	8.08142	0.163048	0.400097	0.122399
Avin_05440	NA		hypothetical protein	19.108	26.5532	14.6684	30.5275	23.3126	24.0142	4.25611	4.73081	3.87464	4.28719	0.428931	4.93204	4.54304	4.58581	4.68696	0.213315	0.399775	0.500008
Avin_51450	NA		gluconolactonase	17.4989	18.7123	21.5605	24.9164	25.6848	25.3286	4.12919	4.22591	4.43032	4.26181	0.153738	4.63902	4.68284	4.6627	4.66152	0.0219337	0.399711	0.190534
Avin_01930	NA		metallo-beta-lactamase family protein	61.8024	66.0337	64.3411	78.3735	96.974	79.0966	5.94959	6.04513	6.00767	6.0008	0.0481381	6.29229	6.59953	6.30554	6.39912	0.173682	0.398324	0.126466
Avin_24120	fliQ		flagellar biosynthetic protein	84.0752	57.5786	60.2739	75.6142	79.781	110.465	6.39361	5.84746	5.91346	6.05151	0.298098	6.24059	6.31797	6.78745	6.44867	0.295931	0.397158	0.333471
Avin_03040	metX		Homoserine O-acetyltransferase	86.3254	55.0777	53.9434	76.9738	89.6922	84.7447	6.43171	5.7834	5.75337	5.98949	0.383267	6.26629	6.48691	6.40505	6.38609	0.111524	0.396591	0.315113
Avin_40430	trmH		RNA methyltransferase TrmH, group 1	47.6409	56.1389	52.4542	71.4816	67.3276	66.4237	5.57413	5.81093	5.71299	5.69935	0.118988	6.1595	6.07313	6.05363	6.09542	0.0563478	0.396069	0.115389
Avin_24540	kup		potassium uptake protein	23.0247	25.0365	24.1167	28.5799	32.8513	33.7336	4.52511	4.64596	4.59196	4.58768	0.0605381	4.83693	5.03788	5.07612	4.98364	0.128487	0.395965	0.119355
Avin_46440	NA		3-methyl-2-oxobutanoate hydroxymethyltransferase	99.8547	99.3604	85.3436	98.9303	136.366	142.691	6.64176	6.6346	6.41521	6.56386	0.12878	6.62834	7.09134	7.15675	6.95881	0.288057	0.394953	0.195698
Avin_15520	NA		heavy metal sensor histidine protein kinase, two-component	31.15	31.5611	30.1147	52.1511	35.0769	36.7216	4.96116	4.98007	4.9124	4.95121	0.0349178	5.70463	5.13245	5.19856	5.34521	0.313013	0.394	0.208082
Avin_28090	NA		transposase or inactivated derivative	4.04208	2.58007	2.05153	6.86417	1.19552	5.91118	2.0151	1.36741	1.0367	1.47307	0.497683	2.77909	0.257637	2.56345	1.86672	1.39767	0.393653	0.567973
Avin_21430	NA		FAD linked oxidoreductase	1.81789	3.191	1.42089	2.85962	2.46434	2.65019	0.862262	1.67401	0.506795	1.01435	0.598285	1.51583	1.3012	1.40609	1.40771	0.107323	0.393352	0.590169
Avin_49250	NA		L-arabonate dehydratase	7.35114	6.95148	5.88672	9.85543	7.97219	8.66003	2.87797	2.79732	2.55746	2.74425	0.166712	3.30092	2.99498	3.11437	3.13676	0.154194	0.392504	0.177078
Avin_43060	NA		GntR family transcriptional regulator	131.469	127.235	84.8906	175.603	137.175	133.014	7.03858	6.99136	6.40753	6.81249	0.351496	7.45618	7.09988	7.05544	7.20383	0.219665	0.391342	0.259159
Avin_21920	asfB		4Fe-4S ferredoxin protein	3.28191	3.84056	0.732913	3.22663	1.77959	3.62962	1.71454	1.94132	-0.448286	1.06919	1.31905	1.69003	0.831544	1.85982	1.46046	0.551237	0.391275	0.905988
Avin_49340	NA		LysR family transcriptional regulator protein	16.0709	14.145	13.1901	17.9609	19.0672	19.7484	4.00638	3.82223	3.72138	3.84999	0.144512	4.16679	4.25302	4.30366	4.24116	0.0692052	0.391162	0.149748
Avin_33310	NA		hypothetical protein	24.1836	8.38523	8.40101	8.98213	21.3699	19.9918	4.59596	3.06785	3.07056	3.57812	0.88147	3.16706	4.41751	4.32134	3.96863	0.695849	0.390511	0.771925
Avin_22000	NA		transcriptional regulator, Crp/Fnr family	24.9578	19.1865	17.9005	26.1494	30.0298	24.5433	4.64142	4.26202	4.16193	4.35512	0.252941	4.7087	4.90832	4.61726	4.74476	0.148846	0.389639	0.224235
Avin_17400	NA		Electron-transferring-flavoprotein ubiquinone oxidoreductase	5.62818	6.40326	8.46648	7.07042	10.0032	9.66679	2.49267	2.67881	3.08176	2.75108	0.301124	2.8218	3.32239	3.27304	3.13908	0.275878	0.387997	0.400583
Avin_14700	lolD		lipoprotein-releasing ABC transporter	104.253	83.3484	72.3177	108.121	99.854	130.418	6.70395	6.38108	6.17628	6.42044	0.266029	6.7565	6.64175	7.027	6.80842	0.197805	0.387982	0.228101
Avin_17560	NA		3-oxoacid CoA-transferase, subunit B	207.976	223.799	265.333	221.547	350.723	355.812	7.70027	7.80606	8.05166	7.85266	0.180269	7.79147	8.45419	8.47497	8.24021	0.388759	0.387545	0.340268
Avin_28330	NA		transposase inactivated derivative	81.2959	107.941	75.0636	105.288	117.835	118.674	6.34511	6.7541	6.23004	6.44308	0.275422	6.71819	6.88062	6.89085	6.82989	0.0968663	0.386807	0.221133
Avin_22710	NA		heavy metal translocating P-type ATPase protein	59.3542	107.96	127.615	95.281	143.955	133.158	5.89128	6.75435	6.99566	6.5471	0.580628	6.57412	7.16948	7.057	6.93353	0.316303	0.386436	0.601485
Avin_24340	cheA		Chemotaxis sensory histidine protein kinase; CheA	300.828	219.986	196.287	277.17	281.488	370.327	8.23279	7.78127	7.61682	7.87696	0.318941	8.11463	8.13693	8.53266	8.2614	0.235176	0.384442	0.316489
Avin_17700	NA		anti-sigma factor, FecR family	12.7387	14.1307	11.557	18.1338	14.8222	17.2101	3.67114	3.82076	3.53069	3.6742	0.145058	4.18061	3.88969	4.10519	4.0585	0.150977	0.384301	0.175671
Avin_23160	pabB		para-aminobenzoate synthase, component I	50.3522	50.538	46.7083	62.0704	63.7422	66.7853	5.65398	5.6593	5.54561	5.61963	0.0641587	5.95583	5.99418	6.06146	6.00382	0.0534689	0.384194	0.0873217
Avin_28210	lolA		outer membrane lipoprotein carrier protein, LolA	107.276	98.6877	92.7804	131.48	122.84	135.08	6.74518	6.6248	6.53575	6.63524	0.105106	7.0387	6.94063	7.07767	7.019	0.0706103	0.383758	0.102456
Avin_04500	cooF		iron-sulfur cluster-binding protein CooF	215.658	93.049	436.698	629.942	96.5092	319.776	7.7526	6.53992	8.77049	7.68767	1.1167	9.29907	6.59259	8.32092	8.07086	1.37046	0.38319	0.765764
Avin_18690	NA		ABC transporter, inner membrane permease component	11.2839	11.0317	9.0908	15.8684	12.2372	12.9246	3.49619	3.46359	3.18441	3.38139	0.171374	3.98808	3.6132	3.69204	3.76444	0.197649	0.383047	0.217624
Avin_35850	NA		Regulatory protein, LysR-family	5.04997	4.47212	4.26718	7.78283	7.9929	3.43059	2.33628	2.16096	2.09328	2.19684	0.125407	2.9603	2.99872	1.77846	2.57916	0.693692	0.382318	0.447855
Avin_17520	NA		ABC transporter	8.8319	10.5303	7.8149	12.6151	11.0238	11.5603	3.14272	3.39647	2.96623	3.16847	0.216276	3.65708	3.46255	3.53111	3.55025	0.0986683	0.381772	0.234113
Avin_45820	NA		group II intron maturase	4.99699	6.61992	7.05348	5.65438	8.99785	10.1428	2.32106	2.72681	2.81834	2.62207	0.264668	2.49937	3.16958	3.34239	3.00378	0.445294	0.381709	0.425264
Avin_19660	NA		conserved hypothetical protein	56.2525	66.7683	50.2491	77.427	76.692	70.2919	5.81385	6.06109	5.65102	5.84199	0.206477	6.27477	6.261	6.13529	6.22369	0.076864	0.381697	0.153426
Avin_02330	NA		CsbD-like stress response protein	34.2601	23.5834	33.7541	30.3807	47.3538	41.8747	5.09846	4.5597	5.07699	4.91172	0.305041	4.92508	5.56541	5.38801	5.29283	0.330601	0.381116	0.440767
Avin_44400	NA		Conserved hypothetical protein	228.194	114.555	133.678	181.431	216.628	196.177	7.83411	6.8399	7.06261	7.24554	0.521741	7.50328	7.75908	7.61601	7.62612	0.128199	0.380579	0.508018
Avin_11570	NA		Integral membrane protein, TerC family	9.94058	7.56124	8.23221	12.135	11.1397	10.0776	3.31333	2.91862	3.04128	3.09108	0.20201	3.6011	3.47764	3.33308	3.47061	0.134147	0.379531	0.223228
Avin_49500	NA		ammonia monooxygenase	37.1036	45.6248	38.6677	49.1013	52.3735	56.0155	5.21349	5.51175	5.27306	5.33276	0.157841	5.61769	5.71077	5.80775	5.71207	0.0950385	0.379307	0.147277
Avin_20990	NA		conserved hypothetical protein	1.10593	2.58837	1.85231	2.99008	2.54865	1.52888	0.145259	1.37204	0.889328	0.80221	0.618014	1.58018	1.34973	0.612471	1.18079	0.505491	0.378585	0.660362
Avin_44480	NA		hypothetical protein	10.2809	9.84353	10.9578	14.7022	14.6971	11.2762	3.3619	3.29918	3.45389	3.37166	0.0778184	3.87796	3.87746	3.49521	3.75021	0.220836	0.378554	0.384039
Avin_24270	fliT		flagellar protein	946.182	730.694	660.455	924.3	888.065	1221.12	9.88597	9.51312	9.36732	9.5888	0.267483	9.85222	9.79452	10.254	9.96691	0.250286	0.378105	0.287801
Avin_31630	NA		CRISPR-associated helicase Cas3	26.9518	26.4477	24.293	33.7129	31.1304	36.1736	4.75231	4.72507	4.60247	4.69328	0.079819	5.07523	4.96025	5.17686	5.07078	0.108374	0.377501	0.114488
Avin_12030	NA		conserved hypothetical protein	52.9145	55.4715	49.2367	74.5124	65.4547	64.8382	5.72559	5.79367	5.62166	5.71364	0.0866263	6.21941	6.03242	6.01877	6.0902	0.112104	0.376559	0.117295
Avin_42860	glmM		phosphoglucosamine mutase	261.236	191.093	206.446	242.145	296.06	314.499	8.02921	7.57813	7.68962	7.76565	0.234953	7.91973	8.20974	8.29691	8.14213	0.197473	0.376475	0.259159
Avin_01060	NA		carbonic anhydrase	60.4319	81.0235	83.0944	83.3494	100.179	106.415	5.91724	6.34027	6.37668	6.2114	0.255397	6.3811	6.64643	6.73355	6.58703	0.183582	0.375632	0.29717
Avin_02560	NA	Vnf cluster	ABC transporter	21.1526	19.3196	7.68093	17.7529	18.2771	21.094	4.40276	4.27199	2.94128	3.87201	0.808683	4.14998	4.19196	4.39876	4.2469	0.133179	0.374893	0.682449
Avin_18810	NA		conserved hypothetical protein	26.5545	29.8909	28.5211	33.0691	37.8487	39.4115	4.73088	4.90163	4.83396	4.82216	0.0859834	5.04741	5.24217	5.30054	5.19671	0.132547	0.374552	0.184177
Avin_18440	NA		Aldehyde dehydrogenase family protein	14.7036	13.1816	10.6573	15.724	16.9716	16.8579	3.8781	3.72045	3.41377	3.67077	0.236118	3.9749	4.08505	4.07536	4.0451	0.0609913	0.374328	0.177787
Avin_47770	NA		Conserved hypothetical protein	228.287	184.947	174.782	224.442	302.079	236.827	7.8347	7.53097	7.44941	7.60503	0.203042	7.8102	8.23878	7.88769	7.97889	0.228385	0.373861	0.217624
Avin_49490	NA		Uncharacterized protein family UPF0065	48.9276	45.9901	47.7113	59.7728	64.36	60.5952	5.61258	5.52325	5.57626	5.5707	0.0449214	5.90142	6.00809	5.92113	5.94355	0.0567601	0.372851	0.113579
Avin_06560	NA		Short-chain dehydrogenase/reductase SDR	47.0127	44.7894	40.3951	55.843	56.86	58.1611	5.55498	5.48508	5.33611	5.45872	0.11179	5.8033	5.82934	5.86198	5.83154	0.0294014	0.372819	0.103562
Avin_34210	trpF		phosphoribosylanthranilate isomerase	281.22	190.065	173.006	270.357	262.182	282.532	8.13556	7.57035	7.43468	7.71353	0.371727	8.07872	8.03443	8.14227	8.08514	0.0542065	0.371611	0.321751
Avin_40600	NA		conserved hypothetical protein	28.3665	26.971	18.3115	23.0953	35.0891	37.4324	4.82612	4.75334	4.19468	4.59138	0.345475	4.52953	5.13295	5.22621	4.9629	0.378194	0.37152	0.413496
Avin_26720	NA		OmpA/MotB domain protein	1.39652	1.05059	0.891059	1.66722	1.29815	1.30378	0.481841	0.0711932	-0.166407	0.128876	0.327951	0.737441	0.376457	0.382706	0.498868	0.206634	0.369992	0.591375
Avin_24430	NA		Binding-protein-dependent transport systems inner membrane component	7.35574	11.1308	7.93016	12.2193	8.8024	13.0059	2.87887	3.47649	2.98735	3.11424	0.318375	3.61109	3.1379	3.70109	3.48336	0.302545	0.369124	0.380275
Avin_36290	NA		conserved hypothetical protein	30.955	27.6712	19.6824	30.0109	36.8339	32.8514	4.9521	4.79032	4.29883	4.68042	0.340217	4.90741	5.20296	5.03788	5.04942	0.148113	0.369004	0.333812
Avin_20210	NA		shikimate 5-dehydrogenase	5.31872	7.953	6.10383	9.15098	8.17143	7.42706	2.41108	2.9915	2.60971	2.67076	0.294986	3.19393	3.03059	2.89279	3.0391	0.150748	0.368338	0.354203
Avin_37880	NA		conserved hypothetical protein	39.4038	46.0198	57.5024	39.0469	78.7806	72.8792	5.30026	5.52418	5.84555	5.55667	0.274092	5.28714	6.29977	6.18744	5.92478	0.555065	0.368115	0.466407
Avin_11370	NA		conserved hypothetical protein	22.761	26.9836	26.4115	35.5409	28.3946	34.5505	4.50849	4.75401	4.72309	4.66187	0.133722	5.15141	4.82754	5.11063	5.02986	0.176394	0.367997	0.217213
Avin_13190	ftsI		Penicilin-binding Protein 3	276.712	283.652	261.135	304.7	383.774	376.732	8.11224	8.14798	8.02865	8.09629	0.0612413	8.25125	8.58411	8.5574	8.46425	0.184952	0.367961	0.177013
Avin_33670	NA		LacI family transcriptional regulator	14.4649	12.0685	14.8055	16.5915	20.0445	16.6977	3.85449	3.59317	3.88806	3.77857	0.16144	4.05237	4.32513	4.06158	4.14636	0.15489	0.367787	0.252722
Avin_09420	NA		myo-inositol dehydrogenase	38.1259	43.1918	39.5519	53.5671	53.3698	48.7986	5.2527	5.43269	5.30568	5.33035	0.0924967	5.74328	5.73795	5.60877	5.69666	0.0761679	0.36631	0.119355
Avin_25320	NA		membrane protein	11.7105	9.96644	9.60116	13.9286	13.4103	12.8441	3.54973	3.31708	3.26321	3.37667	0.152272	3.79998	3.74527	3.68304	3.74276	0.0585095	0.36609	0.162261
Avin_36310	NA		hypothetical protein	48.8557	33.1598	57.8252	74.9311	42.3866	62.8734	5.61045	5.05136	5.85363	5.50515	0.411369	6.22749	5.40554	5.97438	5.86914	0.420964	0.363988	0.544692
Avin_25160	NA		response regulator	79.6033	58.6261	52.4433	66.1856	84.5001	93.1103	6.31476	5.87347	5.71269	5.96697	0.311735	6.04845	6.40088	6.54087	6.33007	0.253734	0.363094	0.32531
Avin_23760	NA		hypothetical protein	117.884	100.623	96.0116	136.351	153.412	115.733	6.88122	6.65281	6.58514	6.70639	0.155145	7.09118	7.26127	6.85465	7.06903	0.20421	0.362643	0.246346
Avin_12300	NA		hypothetical protein	6.14186	0	1.37159	3.62304	1.33215	3.70504	2.61868	0	0.455854	1.02484	1.39899	1.8572	0.413756	1.88949	1.38682	0.842849	0.361973	0.963789
Avin_42400	otsB		trehalose-phosphatase	11.0021	11.6865	7.37097	14.4779	10.4631	13.274	3.45971	3.54677	2.88185	3.29611	0.361389	3.85578	3.38724	3.73053	3.65785	0.242576	0.361738	0.376189
Avin_24810	NA		conserved hypothetical protein	13.02	20.9498	30.2876	21.8678	28.0928	28.4988	3.70265	4.38887	4.92065	4.33739	0.61063	4.45074	4.81213	4.83283	4.69856	0.214876	0.361173	0.665065
Avin_18820	NA		conserved hypothetical protein	37.6361	39.3811	36.1961	51.3168	46.1783	47.9209	5.23404	5.29943	5.17776	5.23708	0.060892	5.68136	5.52914	5.58258	5.5977	0.0772244	0.360617	0.115652
Avin_33940	NA		conserved hypothetical protein	10.0121	19.9867	17.7556	23.161	16.6062	19.5403	3.32367	4.32097	4.1502	3.93161	0.533374	4.53363	4.05365	4.28838	4.29189	0.240005	0.360274	0.597471
Avin_12510	NA		dipeptide ABC transporter, inner membrane permease component	35.2109	29.2612	24.9288	42.6451	34.5885	36.6839	5.13795	4.87092	4.63974	4.88287	0.249318	5.41431	5.11222	5.19708	5.2412	0.155804	0.358331	0.224235
Avin_36680	ybgC		acyl-coenzyme A thioester hydrolase	84.2548	69.2203	60.2489	85.6724	97.9443	88.1916	6.39669	6.11312	5.91286	6.14089	0.243104	6.42076	6.61389	6.46257	6.49907	0.101608	0.358181	0.20499
Avin_24280	NA		conserved hypothetical protein	390.803	291.312	235.712	380.765	324.09	457.931	8.6103	8.18642	7.88088	8.22587	0.366303	8.57276	8.34025	8.83899	8.584	0.249558	0.35813	0.377279
Avin_43680	NA		hypothetical protein	13.9977	19.8905	5.58207	12.7789	19.5175	13.0682	3.80712	4.31401	2.4808	3.53398	0.946636	3.6757	4.2867	3.70798	3.89013	0.343821	0.35615	0.828308
Avin_28730	NA		hypothetical protein	53.155	62.2031	46.2601	72.2413	83.0777	53.4424	5.73213	5.95892	5.5317	5.74092	0.213744	6.17475	6.37639	5.73991	6.09702	0.32528	0.356102	0.325619
Avin_09680	NA		AMP-dependent synthetase and ligase family protein	24.7052	24.0078	21.9052	29.1272	29.1363	32.0932	4.62674	4.58543	4.4532	4.55513	0.0906531	4.8643	4.86474	5.00419	4.91108	0.0806408	0.355953	0.122399
Avin_32430	NA		Glyoxalase/Bleomycin resistance protein	37.7817	30.4917	32.3675	42.2688	39.2076	47.1551	5.23962	4.93035	5.01648	5.06215	0.159613	5.40152	5.29306	5.55934	5.41797	0.1339	0.355828	0.238744
Avin_51470	aglA-1		Alpha-glucosidase	16.1793	18.4001	16.2847	20.0142	23.8893	21.2309	4.01608	4.20164	4.02544	4.08105	0.104536	4.32295	4.57829	4.40809	4.43645	0.130008	0.355391	0.157381
Avin_18140	NA		hypothetical protein	18.3437	15.4288	11.5214	20.8526	21.7584	14.9848	4.19721	3.94756	3.52624	3.89034	0.339124	4.38216	4.4435	3.90543	4.2437	0.294548	0.35336	0.481347
Avin_20440	rpmI		50S ribosomal protein L35	2075.57	1281.78	1268.83	1953.47	1763.87	2042.24	11.0193	10.3239	10.3093	10.5508	0.405761	10.9318	10.7845	10.9959	10.9041	0.108397	0.35326	0.412008
Avin_09600	NA		Transposase, IS4	31.8078	32.3138	29.6621	40.5506	39.6125	39.5355	4.99131	5.01408	4.89055	4.96531	0.0657399	5.34165	5.30788	5.30508	5.3182	0.0203542	0.352891	0.119355
Avin_21070	NA		hypothetical protein	112.396	214.901	176.25	216.779	186.501	219.215	6.81245	7.74753	7.46148	7.34049	0.47914	7.76008	7.54304	7.7762	7.69311	0.130212	0.352621	0.500008
Avin_43880	NA		hypothetical protein	8.5986	12.7455	5.7607	10.1445	11.8117	10.9505	3.1041	3.67192	2.52624	3.10076	0.572846	3.34263	3.56215	3.45292	3.45257	0.10976	0.35181	0.652603
Avin_00700	NA		transposase	13.0586	11.2848	13.9082	15.2089	18.7372	14.9471	3.70693	3.49631	3.79787	3.66703	0.154687	3.92684	4.22784	3.9018	4.01882	0.181442	0.35179	0.321343
Avin_24410	NA		ABC transporter	39.4803	47.6305	38.9674	55.933	49.1097	55.433	5.30306	5.57381	5.2842	5.38702	0.16204	5.80563	5.61794	5.79267	5.73875	0.104825	0.351723	0.16519
Avin_13450	fxsA		FxsA cytoplasmic membrane protein	143.22	263.506	226.227	411.857	180.964	238.01	7.16209	8.04169	7.82163	7.67514	0.457731	8.686	7.49956	7.89488	8.02681	0.604123	0.351675	0.564126
Avin_29390	NA		ABC-type nitrate/sulfonate/bicarbonate transport system,substrate binding component	12.2837	18.1797	17.3466	18.352	18.9374	23.1262	3.61868	4.18426	4.11658	3.97317	0.308863	4.19787	4.24317	4.53146	4.32416	0.180945	0.350991	0.378338
Avin_49670	NA		hypothetical protein	16.8754	18.9271	16.3551	22.0674	22.4177	21.9031	4.07685	4.24238	4.03167	4.11697	0.110936	4.46385	4.48657	4.45306	4.46783	0.0171018	0.350858	0.117223
Avin_15340	NA		conserved hypothetical protein	48.1522	29.5831	32.2599	43.4524	48.8632	44.7816	5.58953	4.8867	5.01167	5.16263	0.374946	5.44136	5.61068	5.48483	5.51229	0.0879337	0.349658	0.384557
Avin_29890	NA		Low molecular weight phosphotyrosine protein phosphatase	8.94485	4.05192	7.73248	10.4963	5.00674	11.0239	3.16106	2.01861	2.95093	2.7102	0.608081	3.39181	2.32387	3.46257	3.05942	0.637982	0.349217	0.669339
Avin_45240	aroB		3-dehydroquinate synthase	367.193	262.494	240.812	325.401	373.255	395.02	8.52039	8.03614	7.91176	8.1561	0.32156	8.34608	8.54402	8.62578	8.50529	0.143818	0.349193	0.328595
Avin_23770	NA		MFS metabolite transporter	35.6055	23.5259	25.0171	32.5053	35.7241	37.2591	5.15403	4.55618	4.64484	4.78502	0.322634	5.0226	5.15883	5.21952	5.13365	0.100844	0.348636	0.334973
Avin_36240	NA		conserved hypothetical protein	4.12262	4.59464	3.06886	5.01822	4.47091	5.32917	2.04356	2.19995	1.6177	1.95374	0.301337	2.32717	2.16057	2.41391	2.30055	0.128752	0.346812	0.476173
Avin_11560	NA		hypothetical protein	12.2837	25.4824	14.9628	25.2515	20.5878	18.5252	3.61868	4.67143	3.90331	4.06447	0.544565	4.6583	4.36372	4.21142	4.41114	0.227184	0.346672	0.610154
Avin_48160	NA		Aminotransferase protein	52.1325	50.5296	42.695	55.0137	61.4927	68.3544	5.70411	5.65906	5.41599	5.59305	0.154985	5.78172	5.94234	6.09496	5.93967	0.156639	0.34662	0.179314
Avin_37340	NA		Phage late control gene D protein-like protein	11.3083	8.6141	9.17232	11.4325	13.9991	11.4767	3.49931	3.1067	3.19729	3.26777	0.205577	3.51507	3.80727	3.52064	3.61433	0.167114	0.346558	0.291435
Avin_32540	NA		hypothetical protein	84.5991	68.1638	61.943	73.6296	99.2666	100.395	6.40257	6.09093	5.95287	6.14879	0.230367	6.20221	6.63324	6.64954	6.495	0.253688	0.346205	0.372299
Avin_24470	NA		adinene-specific DNA-methyltransferase	4.24857	6.15906	3.61106	6.29668	5.08889	6.05667	2.08698	2.62271	1.85242	2.18737	0.394836	2.65459	2.34735	2.59852	2.53349	0.16362	0.34612	0.410565
Avin_22860	NA		lipoprotein	10.4578	4.53255	8.64969	9.52001	9.66108	9.15134	3.3865	2.18032	3.11265	2.89316	0.632335	3.25096	3.27219	3.19398	3.23904	0.0404406	0.345885	0.689212
Avin_16580	NA		major facilitator superfamily protein	1.8193	2.91335	3.1006	3.7656	2.90759	3.08066	0.863386	1.54268	1.63255	1.3462	0.42054	1.91288	1.53982	1.62324	1.69198	0.195798	0.345776	0.561825
Avin_00680	NA		hypothetical protein	17.1972	15.0934	19.2023	21.1344	18.6501	25.9353	4.1041	3.91585	4.26321	4.09439	0.173885	4.40152	4.22111	4.69684	4.43983	0.240169	0.34544	0.572013
Avin_40920	NA		hypothetical protein	0	0	0	1.36351	1.50404	0	0	0	0	0	0	0.447326	0.588843	0	0.34539	0.307371	0.34539	0.422022
Avin_40310	pilF	pili/fimbrial-related	type IV pilus biogenesis protein PilF	104.509	95.6512	79.3139	117.116	115.734	119.938	6.70748	6.57971	6.3095	6.53223	0.203193	6.8718	6.85467	6.90614	6.87754	0.0262139	0.345305	0.157999
Avin_34710	NA		poly (3-hydroxybutyrate) depolymerase protein	52.7584	60.2549	89.4975	58.7275	110.03	90.2762	5.72133	5.91301	6.48378	6.03937	0.39662	5.87596	6.78175	6.49627	6.38466	0.463094	0.345294	0.567477
Avin_23420	NA		protein kinase	18.1178	16.9615	15.2	20.1234	24.003	19.7912	4.17933	4.08419	3.926	4.06317	0.127968	4.3308	4.58514	4.30678	4.40758	0.154243	0.344402	0.179692
Avin_05860	NA		Phospholipid/glycerol acyltransferase	21.9322	23.116	17.84	24.5616	27.2506	27.6	4.45498	4.53082	4.15704	4.38095	0.197581	4.61833	4.76821	4.7866	4.72438	0.0922996	0.343433	0.193349
Avin_33770	NA		conserved hypothetical protein	25.8589	34.197	36.9727	40.0985	42.6353	38.998	4.69259	5.0958	5.20839	4.99892	0.271202	5.32548	5.41398	5.28533	5.34159	0.0658202	0.342671	0.332608
Avin_06190	rpsL		30S ribosomal protein S12	1285.98	726.269	749.897	1001.16	1223.54	1164.65	10.3286	9.50436	9.55055	9.79452	0.463146	9.96745	10.2568	10.1857	10.1367	0.150793	0.342139	0.500675
Avin_26780	NA		Protein phosphatase 2C-like protein	10.2046	14.095	16.251	18.0917	17.9607	14.6327	3.35114	3.81711	4.02246	3.73024	0.343985	4.17726	4.16677	3.87113	4.07172	0.173795	0.341482	0.454699
Avin_42300	NA		hypothetical protein	52.7273	43.1918	36.6837	52.6367	51.0238	63.2071	5.72048	5.43269	5.19707	5.45008	0.262139	5.718	5.6731	5.98201	5.79104	0.166908	0.34096	0.308793
Avin_45400	NA		conserved hypothetical protein	40.9293	47.0914	48.7739	59.1764	51.8473	62.2447	5.35506	5.55739	5.60804	5.50683	0.133852	5.88695	5.6962	5.95988	5.84767	0.136158	0.340843	0.252917
Avin_14320	NA		periplasmic sensory histidine protein kinase	19.5591	18.03	16.8947	20.1367	25.0135	24.0245	4.28976	4.17233	4.0785	4.1802	0.105851	4.33175	4.64464	4.58643	4.52094	0.166407	0.340741	0.194286
Avin_06980	NA		thiol:disulfide interchange protein, DsbD	30.4872	24.9184	22.4933	34.4265	31.0102	32.4871	4.93013	4.63914	4.49142	4.6869	0.22322	5.10545	4.95467	5.02179	5.0273	0.0755397	0.340407	0.204536
Avin_17390	NA		Phenylacetic acid degradation-related protein	16.1605	21.4091	12.5973	20.9845	21.8246	19.3135	4.0144	4.42015	3.65504	4.02986	0.382791	4.39125	4.44788	4.27154	4.37022	0.0900328	0.340362	0.403985
Avin_16130	NA		hypothetical protein	17.3126	5.40256	6.76592	10.78	12.8298	9.28332	4.11375	2.43364	2.75829	3.10189	0.891202	3.43028	3.68142	3.21464	3.44212	0.233615	0.340221	0.887232
Avin_42490	pssA		phosphatidylserine synthase	64.7275	39.358	46.2344	54.2788	67.099	65.556	6.01631	5.29858	5.53089	5.61526	0.366224	5.76232	6.06822	6.03466	5.95506	0.167766	0.339803	0.413496
Avin_49020	anfA	Anf cluster	sigma54-dependent transcriptional activator for the iron only nitrogenase, AnfA	15.4231	19.7318	16.686	24.1985	22.706	18.7203	3.94702	4.30245	4.06057	4.10335	0.181533	4.59685	4.505	4.22653	4.44279	0.192834	0.339446	0.238744
Avin_38540	NA		Conserved hypothetical protein	189.766	165.468	145.351	196.902	216.289	216.728	7.56808	7.37041	7.1834	7.37396	0.192367	7.62134	7.75682	7.75974	7.71263	0.0790776	0.338668	0.190434
Avin_10110	NA		conserved hypothetical protein	27.5348	37.8748	56.6361	47.968	54.4834	45.6539	4.78319	5.24317	5.82365	5.28333	0.521393	5.584	5.76775	5.51267	5.62147	0.131603	0.338136	0.637417
Avin_42110	NA		major facilitator superfamily protein	9.16763	16.2772	17.6492	17.094	16.6845	18.6463	3.19655	4.02478	4.14153	3.78762	0.515201	4.09542	4.06044	4.22082	4.12556	0.0843299	0.337938	0.587318
Avin_07570	hflC		membrane bound protease regulator HflC	645.642	577.532	643.578	765.389	776.44	815.28	9.33459	9.17376	9.32997	9.27944	0.0915517	9.58005	9.60073	9.67115	9.61731	0.0477616	0.337871	0.208799
Avin_14460	NA		conserved hypothetical protein	115.918	115.27	112.419	122.526	172.336	143.355	6.85696	6.84888	6.81274	6.83952	0.0235477	6.93695	7.42908	7.16345	7.17649	0.246328	0.336969	0.234587
Avin_37610	P		Phage P2 terminase ATPase subunit, gpP-like protein	2.64121	4.89377	2.53956	4.47213	5.01261	2.95054	1.4012	2.29095	1.34458	1.67891	0.530797	2.16096	2.32556	1.56098	2.01583	0.402421	0.336928	0.605664
Avin_24260	fliS		flagellar protein FliS	1284.83	1000.04	899.185	1190.03	1217.99	1604.33	10.3274	9.96583	9.81247	10.0352	0.264364	10.2168	10.2503	10.6478	10.3716	0.239735	0.336386	0.338693
Avin_24090	flgK		flagellar hook-associated protein	752.695	531.797	515.664	647.914	670.56	955.985	9.55592	9.05473	9.01029	9.20698	0.303008	9.33966	9.38922	9.90084	9.54324	0.310682	0.336262	0.413496
Avin_50250	NA		conserved hypothetical protein	15.2151	13.5579	16.8332	18.1152	18.3171	21.0514	3.92743	3.76107	4.07324	3.92058	0.156199	4.17913	4.19512	4.39584	4.2567	0.120769	0.336119	0.30372
Avin_12520	NA		dipeptide ABC transporter, periplasmic substrate-binding component	36.5201	35.6294	35.1567	43.1331	46.8852	45.4751	5.19062	5.155	5.13573	5.16045	0.0278488	5.43072	5.55106	5.50701	5.49626	0.0608846	0.335816	0.135716
Avin_31250	NA		Extradiol ring-cleavage dioxygenase, class III protein	9.39515	11.1139	9.00821	13.3533	12.4039	11.3967	3.23192	3.47429	3.17124	3.29248	0.160349	3.73913	3.63272	3.51055	3.62747	0.11438	0.334981	0.220961
Avin_46690	NA		hypothetical protein	14.0444	11.4039	21.4426	20.5708	17.0959	19.5955	3.81192	3.51146	4.42241	3.91526	0.464185	4.36253	4.09558	4.29245	4.25019	0.138402	0.334926	0.615312
Avin_03030	metW		methionine biosynthesis protein MetW	92.8649	66.6626	58.8071	80.7335	90.2198	100.067	6.53706	6.0588	5.87792	6.15793	0.340568	6.33509	6.49537	6.64482	6.49176	0.154895	0.333835	0.354367
Avin_17630	zwf-2		Glucose-6-phosphate dehydrogenase	177.687	129.842	139.207	165.618	204.045	190.139	7.47319	7.02062	7.12109	7.20497	0.237661	7.37171	7.67274	7.57091	7.53846	0.153117	0.33349	0.296749
Avin_26440	NA		iron(III) ABC transporter-permease protein	13.6855	17.9791	12.5421	17.8976	17.3619	19.8604	3.77457	4.16825	3.6487	3.86384	0.271035	4.1617	4.11786	4.31182	4.19712	0.101719	0.333282	0.291905
Avin_47440	ppk		Polyphosphate kinase protein	203.071	197.443	175.179	226.803	244.075	253.694	7.66584	7.62529	7.45269	7.58127	0.11319	7.82529	7.93118	7.98695	7.91447	0.0821113	0.3332	0.172158
Avin_46760	NA		hypothetical protein	20.9155	36.7137	24.6516	42.2688	40.3245	22.1969	4.3865	5.19825	4.62361	4.73612	0.417404	5.40152	5.33359	4.47228	5.06913	0.517999	0.333011	0.589288
Avin_24290	flhX		flagellar protein	316.338	236.728	207.183	338.151	250.795	364.459	8.30532	7.88709	7.69476	7.96239	0.312169	8.40152	7.97036	8.50961	8.29383	0.285299	0.331442	0.379216
Avin_02660	vnfH	Vnf cluster	vanadium nitrogenase iron protein	25.1162	20.0554	18.8064	23.8216	25.1552	31.4907	4.65055	4.32592	4.23315	4.4032	0.219168	4.5742	4.65278	4.97686	4.73461	0.213436	0.331408	0.314687
Avin_43440	pirA		Pirin-like, pirA	146.176	130.372	127.111	193.334	152.647	163.505	7.19156	7.02649	6.98995	7.06933	0.107421	7.59495	7.25405	7.35319	7.40073	0.17535	0.331399	0.202648
Avin_24350	cheW		Chemotaxis protein	537.284	368.147	281.998	429.269	450.897	573.579	9.06954	8.52414	8.13954	8.57774	0.467311	8.74574	8.81665	9.16385	8.90875	0.223752	0.331007	0.500008
Avin_11650	pepA		Leucyl aminopeptidase	306.833	248.216	219.455	280.913	313.993	376.505	8.26131	7.95545	7.77778	7.99818	0.24458	8.13398	8.29459	8.55653	8.32837	0.213288	0.330183	0.315935
Avin_37910	NA		hypothetical protein	157.641	195.655	119.125	228.565	177.867	179.306	7.3005	7.61217	6.89634	7.26967	0.35891	7.83646	7.47465	7.48628	7.59913	0.205616	0.32946	0.3829
Avin_51130	NA		MFS (major facilitator superfamily) transporter	25.0141	20.925	18.875	25.0731	29.4587	26.5247	4.64467	4.38715	4.23841	4.42341	0.205545	4.64807	4.88062	4.72927	4.75265	0.118027	0.329242	0.222022
Avin_04390	hoxY		soluble hydrogenase delta subunit, HoxY	38.1417	69.8878	65.7511	57.8935	80.9138	74.1729	5.2533	6.12697	6.03894	5.8064	0.481022	5.85533	6.33831	6.21282	6.13549	0.250607	0.329085	0.568589
Avin_32390	NA		Zinc-containing alcohol dehydrogenase superfamily protein	9.28258	11.1485	10.0921	12.4885	11.5238	14.3676	3.21453	3.47878	3.33516	3.34282	0.132295	3.64253	3.52655	3.84474	3.67127	0.161032	0.328452	0.286532
Avin_31490	NA		Acyl-CoA dehydrogenase family protein	7.04104	4.49431	6.07518	6.81755	7.63589	7.29363	2.81579	2.1681	2.60293	2.52894	0.330122	2.76925	2.9328	2.86664	2.85623	0.0822668	0.327291	0.464276
Avin_37120	NA		hypothetical protein	40.5363	84.8106	97.3832	96.0106	103.242	66.6907	5.34114	6.40617	6.6056	6.11764	0.679819	6.58512	6.68988	6.05941	6.44481	0.337844	0.327168	0.723622
Avin_32150	NA		hypothetical protein	18.0106	24.4758	20.7593	33.1296	32.1336	16.9397	4.17077	4.61328	4.37568	4.38658	0.221457	5.05005	5.00601	4.08234	4.7128	0.54644	0.326219	0.499395
Avin_24950	NA		hypothetical protein	7.41259	5.20462	3.31074	8.74527	4.8233	5.96213	2.88998	2.37979	1.72716	2.33231	0.582863	3.1285	2.27002	2.57583	2.65812	0.435117	0.325809	0.823566
Avin_27330	tktA-2		transketolase	0.319413	0.224271	0.356655	0.376839	0.346398	0.385368	-1.6465	-2.15669	-1.4874	-1.76353	0.349655	-1.40798	-1.5295	-1.37569	-1.43772	0.0811019	0.325809	0.786958
Avin_52460	NA		conserved hypothetical protein	70.7812	40.4945	31.0281	47.4236	72.2122	51.1326	6.14529	5.33965	4.95551	5.48015	0.60721	5.56753	6.17417	5.67617	5.80596	0.323476	0.325807	0.669339
Avin_22750	NA		hypothetical protein	30.7093	63.8567	85.7246	62.242	80.1851	66.2632	4.9406	5.99677	6.42164	5.78634	0.762612	5.95982	6.32526	6.05014	6.11174	0.190352	0.325403	0.797053
Avin_01350	NA		transcriptional regulator, XRE family	23.2442	17.9976	19.1243	27.3201	28.9986	19.8556	4.5388	4.16973	4.25733	4.32195	0.192834	4.77189	4.85791	4.31147	4.64709	0.293819	0.325139	0.346671
Avin_00320	NA		conserved hypothetical protein	7.85894	5.54507	6.06525	9.31732	6.39217	8.71481	2.97433	2.47121	2.60057	2.68204	0.261271	3.21992	2.67631	3.12347	3.00656	0.290049	0.324528	0.440817
Avin_20630	NA		MoaA, NifB, PqqE, radical SAM superfamily protein	201.885	140.419	131.444	192.334	201.426	188.568	7.65739	7.1336	7.03831	7.27643	0.333342	7.58747	7.65411	7.55894	7.60017	0.0488361	0.323741	0.348048
Avin_20810	NA		transcriptional regulator, LysR family	40.745	31.8967	26.1992	36.0528	37.9401	48.7346	5.34855	4.99534	4.71145	5.01845	0.319177	5.17204	5.24565	5.60687	5.34152	0.23273	0.323075	0.379216
Avin_27560	NA		hypothetical protein	61.1824	87.0774	94.1652	131.684	91.4572	81.4634	5.93504	6.44423	6.55712	6.31213	0.33141	7.04093	6.51502	6.34808	6.63468	0.361592	0.322548	0.527395
Avin_30020	NA		Glycosyl transferase, group 1 family protein	19.24	15.8439	12.996	20.6674	18.0319	20.7769	4.26603	3.98586	3.7	3.98396	0.283022	4.36928	4.17248	4.37691	4.30622	0.11589	0.322258	0.314075
Avin_25650	NA		Non-ribosomal peptide synthase:Amino acid adenylation	7.95356	9.50546	7.80275	14.7877	8.48517	9.17753	2.9916	3.24876	2.96398	3.06811	0.15705	3.88633	3.08494	3.19811	3.38979	0.433719	0.32168	0.383644
Avin_08180	NA		Transcriptional regulator, LysR family	2.29837	3.63887	2.41539	3.58886	4.25199	2.58265	1.20061	1.86349	1.27225	1.44545	0.363801	1.84353	2.08814	1.36885	1.76684	0.365722	0.321388	0.581893
Avin_27180	fumC1	TCA cycle	Fumarate hydratase class II protein	22.761	21.3741	23.4277	25.4166	29.9661	29.1937	4.50849	4.41779	4.55014	4.49214	0.0676725	4.6677	4.90526	4.86758	4.81351	0.127679	0.321371	0.221246
Avin_43980	NA		LysR family transcriptional regulatory protein	55.2767	47.2767	47.3962	68.4352	60.0947	58.7318	5.7886	5.56306	5.5667	5.63945	0.129179	6.09667	5.90917	5.87607	5.96063	0.118965	0.321182	0.195719
Avin_28080	NA		secretion protein, HlyD family	20.8451	11.2819	13.0925	24.5928	17.5198	13.8845	4.38164	3.49594	3.71067	3.86275	0.462017	4.62016	4.13091	3.79541	4.18216	0.414759	0.319412	0.609697
Avin_31790	NA		hypothetical protein	55.2319	30.8478	36.7928	49.0565	47.6462	52.0599	5.78743	4.9471	5.20135	5.31196	0.430947	5.61637	5.57429	5.7021	5.63092	0.0651352	0.318962	0.522152
Avin_11640	NA		DNA polymerase III chi subunit, HolC	137.097	122.788	106.754	149.567	140.528	165.95	7.09905	6.94002	6.73815	6.92574	0.180874	7.22464	7.13471	7.3746	7.24465	0.12119	0.318912	0.214693
Avin_33070	NA		hypothetical protein	26.5389	27.9508	17.1873	36.0068	24.7517	27.7497	4.73004	4.80482	4.10327	4.54604	0.38527	5.1702	4.62945	4.7944	4.86468	0.277138	0.318644	0.488819
Avin_36530	NA		hypothetical protein	24.5674	30.5462	27.4319	30.192	44.96	29.3316	4.61868	4.93292	4.77778	4.77646	0.157127	4.9161	5.49057	4.87438	5.09368	0.344348	0.317224	0.54421
Avin_31360	NA		ABC transporter periplasmic aliphatic sulfonate-binding protein	13.9329	15.0624	12.0014	17.7425	15.8296	17.3436	3.80043	3.91288	3.58514	3.76615	0.166537	4.14914	3.98455	4.11633	4.08334	0.0871117	0.317191	0.228075
Avin_46570	NA		hypothetical protein	35.4504	20.3011	21.8974	23.7299	36.8094	34.8837	5.14773	4.34348	4.45269	4.64797	0.436237	4.56863	5.202	5.12448	4.96504	0.345479	0.317072	0.621878
Avin_32550	NA		Aldo/keto reductase protein	66.5565	58.5353	51.237	74.5801	66.5754	77.7227	6.05651	5.87124	5.67911	5.86895	0.188708	6.22072	6.05692	6.28026	6.18597	0.115657	0.317015	0.217624
Avin_00070	NA		hypothetical protein	67.4453	52.9842	51.3062	65.3846	78.3887	69.0257	6.07565	5.72749	5.68106	5.82807	0.215664	6.03088	6.29257	6.10906	6.14417	0.134334	0.316106	0.257617
Avin_29460	NA		Glycosyl transferase, group 1	184.718	330.14	392.118	335.439	357.735	384.343	7.52918	8.36694	8.61514	8.17042	0.569029	8.38991	8.48275	8.58625	8.4863	0.0982215	0.315882	0.682876
Avin_30680	NA		arsenical-resistance protein	17.4134	17.8479	12.4708	21.1344	19.145	18.4735	4.12212	4.15768	3.64048	3.97343	0.288889	4.40152	4.2589	4.20738	4.28927	0.10057	0.315838	0.291862
Avin_03800	fdhD		formate dehydrogenase family accessory protein FdhD	21.9638	18.411	16.8716	22.9722	23.1437	24.745	4.45706	4.2025	4.07653	4.24536	0.193853	4.52182	4.53255	4.62907	4.56114	0.0590673	0.315783	0.250645
Avin_44670	NA		ISRm2011-2 transposase-like protein	2.81263	3.2914	3.81354	5.72802	3.92175	3.02982	1.49192	1.7187	1.93113	1.71392	0.219646	2.51804	1.9715	1.59923	2.02959	0.462148	0.315672	0.588986
Avin_01160	NA		conserved hypothetical protein	57.1193	62.5298	60.0072	70.3474	78.5968	74.7183	5.83591	5.96647	5.90706	5.90315	0.0653715	6.13643	6.2964	6.22339	6.21874	0.0800882	0.31559	0.194862
Avin_36810	NA		Ribonuclease BN-like protein	42.4674	36.1651	32.3951	40.3052	52.8951	44.9164	5.40828	5.17653	5.0177	5.20084	0.196422	5.3329	5.72506	5.48917	5.51571	0.197426	0.314871	0.263747
Avin_04000	NA		Fusaric acid resistance domain protein	13.6796	12.6818	13.2247	17.35	16.9546	15.0039	3.77395	3.66469	3.72517	3.72127	0.0547377	4.11687	4.08361	3.90726	4.03591	0.112647	0.314643	0.195698
Avin_42850	secG		Preprotein translocase SecG subunit	651.509	521.69	429.098	631.106	692.205	642.065	9.34764	9.02705	8.74516	9.03995	0.301447	9.30174	9.43506	9.32657	9.35446	0.0708974	0.314505	0.312842
Avin_24140	fliO		Flagellar biosynthesis protein	164.044	180.907	122.228	165.178	160.708	262.725	7.35794	7.4991	6.93343	7.26349	0.294429	7.36788	7.3283	8.03741	7.57786	0.398471	0.314373	0.429699
Avin_44750	NA		hypothetical protein	67.1766	69.1781	54.0065	66.045	84.5082	86.4509	6.06989	6.11224	5.75506	5.97906	0.195144	6.04538	6.40102	6.43381	6.2934	0.21542	0.314339	0.377295
Avin_04010	NA		RND efflux system, outer membrane lipoprotein	34.9052	35.8655	29.3738	40.5948	41.2703	42.1983	5.12537	5.16453	4.87646	5.05545	0.156243	5.34322	5.36703	5.39911	5.36979	0.0280472	0.314337	0.160859
Avin_31240	NA		Major facilitator superfamily protein	7.40595	7.65363	7.51769	10.0235	9.59624	8.50971	2.88869	2.93614	2.91029	2.91171	0.023761	3.32531	3.26247	3.08911	3.22563	0.122334	0.313925	0.252216
Avin_19830	dnaX		DNA-directed DNA polymerase III, gamma and tau subunits	103.616	107.283	107.478	131.125	129.343	135.274	6.69511	6.74527	6.74789	6.72942	0.0297492	7.03479	7.01506	7.07974	7.0432	0.0331494	0.313774	0.190434
Avin_23940	NA		transposase IS4 family	0.5058	0	0.564774	0	0.548532	0	-0.983361	0	-0.824254	-0.602538	0.527843	0	-0.866352	0	-0.288784	0.500189	0.313754	0.769907
Avin_31820	NA		hypothetical protein	337.029	390.177	530.414	392.834	607.106	561.327	8.39673	8.60798	9.05097	8.68523	0.333892	8.61778	9.2458	9.1327	8.99876	0.334753	0.31353	0.544033
Avin_01280	NA	Mo-uptake-related	ABC transporter, membrane spanning protein	16.2549	15.7137	13.8099	17.6024	20.9494	18.356	4.0228	3.97395	3.78763	3.92813	0.124102	4.1377	4.38884	4.19818	4.24157	0.131073	0.313445	0.218529
Avin_07420	NA		Zinc-containing alcohol dehydrogenase superfamily	462.235	767.037	544.826	790.947	626.575	747.149	8.85248	9.58315	9.08965	9.1751	0.372754	9.62744	9.29134	9.54525	9.48801	0.175205	0.312915	0.465048
Avin_16250	eexE		Type I secretion membrane fusion protein	24.8037	29.4811	30.7367	29.6456	38.2918	37.9445	4.63248	4.88172	4.94189	4.8187	0.164051	4.88974	5.25896	5.24582	5.13151	0.209477	0.312812	0.329698
Avin_28770	NA		Fatty acid cistrans isomerase	28.7377	31.1704	24.6053	36.5734	35.9082	32.0908	4.84487	4.96211	4.6209	4.80929	0.173364	5.19272	5.16624	5.00409	5.12102	0.102127	0.311724	0.182925
Avin_32470	NA		Transcriptional regulator LysR family protein	28.5658	24.6492	26.0971	34.7512	27.2241	37.1333	4.83622	4.62347	4.70582	4.72183	0.107275	5.11899	4.76681	5.21464	5.03348	0.235842	0.311647	0.304577
Avin_51780	NA		alpha-glucosidase	64.3619	55.3126	73.4332	77.3883	88.4081	73.0472	6.00814	5.78954	6.19836	5.99868	0.204576	6.27404	6.46611	6.19076	6.3103	0.14121	0.311625	0.350163
Avin_36410	NA		plasmid stability protein StbC	96.7343	42.6249	30.6704	50.4878	73.8233	64.8382	6.59596	5.41362	4.93877	5.64945	0.853389	5.65786	6.206	6.01877	5.96088	0.278619	0.311428	0.862336
Avin_38270	pcaQ		pca operon transcription factor PcaQ	117.505	104.02	89.3741	126.399	123.834	133.29	6.87658	6.70072	6.48179	6.68636	0.197788	6.98184	6.95227	7.05843	6.99751	0.0547877	0.31115	0.209904
Avin_13040	rplM		50 S ribosomal protein L13	2263	1307.74	1205.85	1633.11	2024.45	2057.9	11.144	10.3529	10.2358	10.5776	0.494033	10.6734	10.9833	11.007	10.8879	0.186123	0.310319	0.586337
Avin_23790	NA		Acireductone dioxygenase, ARD	213.548	196.546	180.945	206.002	255.67	274.791	7.73841	7.61872	7.49941	7.61885	0.119504	7.68652	7.99814	8.10219	7.92895	0.216301	0.310101	0.254618
Avin_16120	NA		hypothetical protein	23.8148	11.0981	17.1785	17.1976	22.3984	22.4603	4.57378	3.47224	4.10254	4.04952	0.552682	4.10414	4.48532	4.48931	4.35959	0.221237	0.310068	0.669339
Avin_14340	NA		acriflavin resistance protein AcrB/AcrD/AcrF family	8.9051	11.7296	7.86222	12.3386	11.3643	11.1603	3.15463	3.55208	2.97494	3.22722	0.295341	3.62511	3.50644	3.48031	3.53729	0.0771689	0.310067	0.307307
Avin_09840	NA		conserved hypothetical protein	127.381	111.671	105.58	132.09	134.993	160.489	6.99301	6.80311	6.7222	6.83944	0.139014	7.04538	7.07674	7.32633	7.14948	0.153957	0.310044	0.236948
Avin_16310	NA		major facilitator superfamily transporter	35.7386	24.3442	27.3978	32.4096	39.7992	35.181	5.15941	4.60551	4.77599	4.84697	0.283692	5.01835	5.31467	5.13673	5.15658	0.149154	0.309611	0.372283
Avin_37290	NA		conserved hypothetical protein	153.87	110.508	109.992	103.225	186.174	185.035	7.26557	6.78801	6.78126	6.94495	0.277686	6.68965	7.54051	7.53166	7.25394	0.488709	0.308991	0.481019
Avin_24550	NA		Tetratricopeptide-like helical protein	226.651	407.725	517.593	372.334	539.006	452.997	7.82433	8.67145	9.01567	8.50382	0.613108	8.54046	9.07416	8.82336	8.81266	0.267013	0.30884	0.727705
Avin_40810	gerC		Trans-hexaprenyltranstransferase	126.982	94.7037	92.5932	131.256	129.771	123.922	6.98849	6.56535	6.53283	6.69556	0.254204	7.03624	7.01983	6.95329	7.00312	0.0439267	0.307561	0.289687
Avin_39540	trmD		tRNA (guanine-N(1)-)-methyltransferase	657.03	531.312	388.111	688.743	574.167	648.556	9.35982	9.05342	8.60033	9.00452	0.382098	9.42782	9.16533	9.34109	9.31141	0.13374	0.306893	0.419042
Avin_12170	NA		alkaline phosphatase	78.8756	79.1436	67.3004	95.2674	91.9055	90.7735	6.30151	6.3064	6.07254	6.22682	0.133627	6.57391	6.52208	6.5042	6.5334	0.0362078	0.306579	0.163596
Avin_23430	NA		Aminotransferase, class I and II	68.478	57.949	51.4761	64.0653	75.4992	79.889	6.09757	5.85671	5.68583	5.88004	0.206858	6.00147	6.23839	6.31993	6.18659	0.165424	0.306558	0.272048
Avin_46970	gcp		O-sialoglycoprotein endopeptidase; Gcp	88.5002	76.9381	72.5702	99.8632	102.521	91.2538	6.46761	6.26563	6.1813	6.30485	0.147127	6.64188	6.67978	6.51181	6.61116	0.088096	0.306309	0.195422
Avin_25310	NA		membrane protein	33.9211	26.7712	20.6997	25.9818	35.9314	38.0701	5.08411	4.74261	4.37154	4.73275	0.356387	4.69943	5.16717	5.25059	5.03906	0.297075	0.306309	0.498918
Avin_13110	NA		Conserved hypothetical protein	151.272	80.1255	71.416	84.0158	145.632	133.679	7.241	6.32419	6.15818	6.57445	0.583181	6.39259	7.18618	7.06263	6.88047	0.427006	0.306012	0.669339
Avin_07030	NA		nucleotidyltransferase	67.2934	73.0608	52.5977	69.4679	75.4112	93.2167	6.07239	6.19103	5.71693	5.99345	0.246712	6.11827	6.23671	6.54252	6.29917	0.218909	0.305717	0.334144
Avin_02590	vnfK	Vnf cluster	vanadium nitrogenase beta subunit, vnfK	13.1869	12.5778	9.88355	17.2272	14.9867	11.9869	3.72104	3.65281	3.30503	3.55963	0.223111	4.10662	3.90561	3.58339	3.8652	0.263945	0.305578	0.334144
Avin_21530	NA		TonB-dependent siderophore receptor	2.91661	3.34988	2.83451	3.71711	3.80734	3.69263	1.54429	1.74411	1.5031	1.59717	0.12891	1.89418	1.92878	1.88465	1.90254	0.0232234	0.30537	0.299418
Avin_25190	NA		cyclic di-GMP signal transduction protein	130.164	99.9502	127.534	132.174	149.068	158.818	7.02419	6.64314	6.99474	6.88736	0.212011	7.04629	7.21983	7.31123	7.19245	0.134575	0.305097	0.366422
Avin_35870	NA		major facilitator family transporter	3.57399	4.42838	3.28646	3.61714	5.69991	4.75586	1.83754	2.14678	1.71653	1.90028	0.22188	1.85485	2.51094	2.24971	2.20516	0.330305	0.304881	0.480507
Avin_31340	dszA		dibenzothiophene sulfone monooxygenase	6.3225	6.26046	4.34442	6.88542	6.01276	7.82362	2.6605	2.64627	2.11916	2.47531	0.308514	2.78354	2.58803	2.96784	2.7798	0.189932	0.304493	0.423619
Avin_46450	NA		Transporter, LysE family	23.5835	16.3634	16.3126	25.4434	22.8599	20.3537	4.55971	4.0324	4.02792	4.20668	0.305743	4.66922	4.51475	4.34722	4.5104	0.161042	0.30372	0.425264
Avin_07700	NA		Elongator protein 3, MiaB/NifB, Radical SAM superfamily protein	29.267	29.0717	26.1562	32.0641	37.3371	34.9567	4.8712	4.86155	4.70908	4.81394	0.0909418	5.00289	5.22254	5.1275	5.11764	0.110157	0.303698	0.179692
Avin_42620	sfsA		sugar fermentation stimulation protein	49.9156	52.4432	40.276	60.0002	56.3059	58.6108	5.64142	5.71268	5.33185	5.56198	0.202462	5.9069	5.81521	5.87309	5.86507	0.0463652	0.303084	0.209107
Avin_41520	NA		Ribose-phosphate pyrophosphokinase	259.053	160.227	163.128	200.171	274.257	231.27	8.01711	7.32398	7.34986	7.56365	0.39292	7.64509	8.09939	7.85343	7.86597	0.227407	0.302323	0.501201
Avin_23130	aroG		Phospho-2-dehydro-3-deoxyheptonate aldolase, subtype 1	252.928	135.518	147.093	160.598	247.932	237.198	7.98258	7.08234	7.20058	7.42184	0.489206	7.32731	7.9538	7.88995	7.72369	0.344754	0.301849	0.613366
Avin_04470	cooC		Carbon monoxide dehydrogenae assesory protein, CooC	80.3502	62.1826	73.3572	93.0864	75.6132	97.4597	6.32823	5.95844	6.19687	6.16118	0.187461	6.5405	6.24057	6.60673	6.4626	0.195118	0.301421	0.342125
Avin_16890	NA		conserved hypothetical protein	52.4084	54.5593	57.759	58.7749	69.7533	75.388	5.71173	5.76975	5.85197	5.77782	0.0704707	5.87713	6.12419	6.23626	6.07919	0.183747	0.301376	0.280138
Avin_42660	NA		conserved hypothetical protein	21.8609	26.4348	27.6644	32.9554	25.2883	35.8991	4.45028	4.72437	4.78996	4.65487	0.180189	5.04244	4.6604	5.16588	4.95624	0.263535	0.301371	0.483502
Avin_26220	NA		Periplasmic binding protein/LacI transcriptional regulator protein	5.4263	11.8859	10.5644	11.3538	11.4677	9.79218	2.43997	3.57117	3.40114	3.13743	0.60997	3.5051	3.5195	3.29163	3.43874	0.127608	0.301317	0.695955
Avin_01570	NA	Nif major cluster	conserved hypothetical protein	1815.13	1207.47	895.67	1552.95	2043.21	1154.65	10.8259	10.2378	9.80682	10.2902	0.511532	10.6008	10.9966	10.1732	10.5902	0.41179	0.300067	0.609171
Avin_24710	NA		Transposase, IS4	25.3352	31.8938	21.1454	32.2048	32.7487	30.2321	4.66307	4.9952	4.40227	4.68685	0.29718	5.0092	5.03336	4.91801	4.98686	0.0608374	0.300011	0.314752
Avin_22190	pykA-2		Pyruvate kinase	1.96234	1.67009	2.39033	2.80623	1.93466	2.69038	0.972572	0.739923	1.25721	0.989902	0.259079	1.48863	0.952078	1.42781	1.28951	0.293801	0.299606	0.588864
Avin_05850	NA		conserved hypothetical protein	26.6398	29.1682	20.027	28.6546	33.4672	30.2313	4.73551	4.86633	4.32387	4.6419	0.283084	4.8407	5.06468	4.91797	4.94111	0.113769	0.299211	0.307989
Avin_00010	dnaA		Bacterial chromosomal replication initiator protein DnaA	113.362	88.4388	83.6844	117.188	113.984	116.862	6.82479	6.46661	6.38689	6.55943	0.23324	6.87268	6.83268	6.86866	6.85801	0.022025	0.298582	0.278587
Avin_42690	pcnB		polynucleotide adenylyltransferase; PcnB	40.3059	33.3963	30.8313	37.2585	47.1277	43.9707	5.33292	5.06162	4.94632	5.11362	0.198475	5.2195	5.5585	5.45847	5.41216	0.174183	0.298537	0.286808
Avin_22150	tktA-1		transketolase	4.21625	5.53201	6.27713	7.03434	5.4731	7.06508	2.07596	2.4678	2.65011	2.39796	0.293376	2.81441	2.45236	2.82071	2.69583	0.210874	0.297869	0.496552
Avin_20430	infC		translation initiation factor IF-3	1972.12	1310.64	1184.5	1615.48	1906.66	1845.1	10.9455	10.3561	10.2101	10.5039	0.389382	10.6577	10.8968	10.8495	10.8014	0.126601	0.297467	0.485858
Avin_06530	NA		major facilitator family transporter	91.9289	104.861	88.9611	110.374	123.864	116.419	6.52245	6.71233	6.4751	6.56996	0.125548	6.78625	6.95261	6.86319	6.86735	0.0832585	0.297392	0.205524
Avin_08680	xylI		4-oxalocrotonate decarboxylase.XylI	12.4238	13.1996	10.0392	17.5183	10.1051	17.2573	3.63504	3.72242	3.32758	3.56168	0.207391	4.13079	3.33701	4.10914	3.85898	0.452167	0.2973	0.457014
Avin_47090	NA		hypothetical protein	57.324	92.9998	69.8266	87.0994	118.682	66.803	5.84107	6.53916	6.12571	6.16864	0.351019	6.44459	6.89096	6.06184	6.4658	0.414967	0.297155	0.558134
Avin_29070	NA		conserved hypothetical protein	28.573	35.3117	33.6935	43.0564	33.8829	43.2255	4.83658	5.14207	5.0744	5.01768	0.16045	5.42816	5.08249	5.43381	5.31482	0.201225	0.297134	0.348121
Avin_35910	NA		hypothetical protein	0	1.73487	0	0	3.21553	0	0	0.794831	0	0.264944	0.458896	0	1.68506	0	0.561686	0.972869	0.296742	0.844052
Avin_37470	W		Phage P2 baseplate assembly gpW-like protein	26.5974	19.1865	20.3414	22.5673	36.3519	23.4443	4.73321	4.26202	4.34635	4.44719	0.251261	4.49616	5.18396	4.55117	4.74376	0.382212	0.296567	0.508722
Avin_34170	NA		Sporulation related repeat protein	419.286	407.375	381.716	574.938	447.24	468.975	8.71179	8.67022	8.57636	8.65279	0.0693794	9.16726	8.80491	8.87337	8.94851	0.192511	0.295725	0.252917
Avin_10200	NA		Glycosyl transferase, group 1	47.7818	44.4583	39.5691	56.0794	51.5878	53.7109	5.57839	5.47438	5.3063	5.45302	0.137295	5.8094	5.68896	5.74714	5.7485	0.0602322	0.295475	0.190534
Avin_25920	NA		regulatory protein, ArsR family	7.94829	3.80506	6.85797	7.45921	7.44436	6.90155	2.99064	1.92792	2.77778	2.56545	0.562281	2.89902	2.89615	2.78692	2.8607	0.063909	0.295248	0.758268
Avin_41580	NA		transposase	1.36054	0.636853	0.607668	1.33762	0.885289	0.820737	0.444177	-0.650968	-0.718644	-0.308478	0.652697	0.41967	-0.175779	-0.285008	-0.013706	0.379267	0.294772	0.892781
Avin_25140	NA		conserved hypothetical protein	65.2365	59.0527	56.9026	68.2176	71.648	82.7793	6.02761	5.88393	5.83042	5.91399	0.10197	6.09207	6.16286	6.3712	6.20871	0.145102	0.294721	0.238744
Avin_01820	NA		conserved hypothetical protein	37.2606	16.2913	23.3171	33.0099	23.9787	32.9337	5.21958	4.02603	4.54332	4.59631	0.598537	5.04483	4.58368	5.04149	4.89	0.265286	0.293692	0.72831
Avin_51790	scrY-1		sucrose porin	13.9329	16.6773	14.9351	26.5354	16.2325	14.8087	3.80043	4.05981	3.90064	3.92029	0.130806	4.72985	4.02081	3.88838	4.21301	0.452465	0.29272	0.4442
Avin_36360	NA		conserved hypothetical, protein	8.97656	9.73055	10.3397	14.4922	10.8621	10.5451	3.16616	3.28252	3.37012	3.27294	0.102318	3.8572	3.44124	3.3985	3.56565	0.253396	0.292711	0.374337
Avin_04490	cooS		carbon-monoxide dehydrogenase, catalytic subunit	181.005	99.9869	190.658	251.142	118.883	212.098	7.49989	6.64367	7.57484	7.23947	0.517337	7.97236	6.8934	7.72859	7.53145	0.56585	0.291985	0.678481
Avin_48940	NA		Fatty acid desaturase	18.8621	19.4833	15.5313	23.7244	22.2841	19.8117	4.23742	4.28417	3.95711	4.15956	0.176886	4.5683	4.47794	4.30828	4.45151	0.132011	0.291943	0.243867
Avin_24890	malQ		4-alpha-glucanotransferase	71.9449	188.522	254.458	150.629	225.378	186.519	6.16882	7.55859	7.99129	7.23957	0.952196	7.23485	7.8162	7.54318	7.53141	0.290854	0.291845	0.921446
Avin_27700	fliC		Flagellin	9179.69	8498.1	8778.3	9280.46	9939.46	13608.6	13.1642	13.0529	13.0997	13.1056	0.0558864	13.18	13.279	13.7322	13.3971	0.294462	0.29143	0.419692
Avin_01230	NA		conserved hypothetical protein	99.1471	93.1787	95.5217	83.8907	157.479	122.399	6.6315	6.54193	6.57776	6.58373	0.0450831	6.39044	7.29902	6.93544	6.87497	0.457298	0.291238	0.427317
Avin_37530	lysB		Phage P2 LysB-like protein	12.1966	14.2727	12.2568	14.3894	22.1553	12.2625	3.60841	3.83519	3.61551	3.68637	0.128931	3.84693	4.46958	3.61619	3.97757	0.441438	0.291197	0.499996
Avin_47000	rpoD		RNA polymerase sigma factor, sigma70; RpoD	338.89	388.556	415.354	433.647	463.7	498.102	8.40467	8.60198	8.6982	8.56828	0.149636	8.76038	8.85705	8.9603	8.85924	0.0999787	0.290957	0.344946
Avin_06430	rpmD		50S ribosomal protein L30	918.884	682.188	698.932	990.094	936.456	865.242	9.84374	9.41403	9.44901	9.56892	0.238639	9.95142	9.87107	9.75696	9.85982	0.0977175	0.290892	0.324212
Avin_38530	NA		RNA-metabolising metallo-beta-lactamase family protein	148.963	131.732	117.609	150.059	163.039	172.625	7.21881	7.04146	6.87786	7.04604	0.170523	7.22938	7.34907	7.4315	7.33665	0.101629	0.290611	0.250218
Avin_39440	recJ		single-stranded-DNA-specific exonuclease RecJ	47.066	43.4266	40.9313	52.799	54.2325	53.3873	5.55661	5.44051	5.35513	5.45075	0.101131	5.72244	5.76109	5.73842	5.74065	0.0194201	0.289898	0.184177
Avin_19250	rnfC		Electron transport complex, subunit C	34.1323	31.2529	25.6403	38.3426	35.1889	37.0146	5.09307	4.96592	4.68034	4.91311	0.211372	5.26087	5.13705	5.21002	5.20265	0.0622423	0.289539	0.237381
Avin_37200	NA		conserved hypothetical protein	3.30715	3.22509	9.23188	3.79336	6.57535	7.20425	1.72559	1.68934	3.20663	2.20718	0.865731	1.92347	2.71707	2.84885	2.49646	0.500578	0.289279	0.909543
Avin_48960	anfO	Anf cluster	Fe-only nitrogenase accessory protein AnfO	8.03934	11.044	12.2942	10.6531	11.5615	16.1656	3.00708	3.46519	3.6199	3.36405	0.318683	3.4132	3.53126	4.01486	3.65311	0.318797	0.289053	0.568088
Avin_15780	NA		transposase, IS891/IS1136/IS1341	32.7465	23.8577	20.7593	30.1178	36.5441	26.8699	5.03327	4.57638	4.37568	4.66178	0.337008	4.91255	5.19157	4.74792	4.95068	0.224269	0.288898	0.446963
Avin_34820	NA		hypothetical protein	20.9155	9.51837	16.8669	22.848	16.3818	16.3556	4.3865	3.25071	4.07612	3.90445	0.587033	4.514	4.03403	4.03171	4.19324	0.277782	0.288798	0.779562
Avin_44740	galE		UDP-glucose 4-epimerase	73.6849	60.1456	66.7729	75.557	86.118	82.8998	6.2033	5.91039	6.06119	6.05829	0.146477	6.23949	6.42824	6.3733	6.34701	0.0970811	0.28872	0.273751
Avin_45030	NA		hypothetical protein	17.7346	20.1245	7.80094	20.6061	13.4048	18.3708	4.1485	4.33088	2.96365	3.81434	0.742346	4.365	3.74467	4.19934	4.103	0.321187	0.288662	0.765764
Avin_02810	relA		guanosine 3,5-bis-pyrophosphate (ppGpp) synthetase, RelA/SpoT protein	94.6091	77.0057	69.8577	86.8826	104.127	102.376	6.56391	6.26689	6.12635	6.31905	0.223394	6.441	6.70221	6.67774	6.60698	0.144266	0.28793	0.318227
Avin_40760	proB		Glutamate 5-kinase, bacterial form	98.4528	75.1262	82.4815	118.559	98.8101	94.768	6.62136	6.23124	6.366	6.4062	0.198141	6.88946	6.62659	6.56633	6.69413	0.171827	0.287924	0.334969
Avin_04430	NA		membrane-bound sulfate ester hydrolase	75.0556	94.9094	102.602	109.827	110.794	109.163	6.22989	6.56848	6.68092	6.49309	0.234775	6.77909	6.79174	6.77034	6.78039	0.0107602	0.287294	0.392658
Avin_08000	aldA		aldehyde dehydrogenase (NAD+)	67.4999	203.528	327.614	173.327	214.642	219.793	6.07681	7.66908	8.35585	7.36725	1.16912	7.43735	7.74579	7.78	7.65438	0.188728	0.287133	1
Avin_02550	NA	Vnf cluster	phosphonate transport system substrate-binding protein	22.5822	15.0765	11.961	15.3705	18.6815	25.7606	4.49711	3.91423	3.58027	3.9972	0.464019	3.94209	4.22354	4.6871	4.28424	0.376194	0.287038	0.614701
Avin_24050	flgG		flagellar basal-body rod protein	747.189	548.22	526.041	498.319	706.881	1110.28	9.54533	9.09861	9.03903	9.22766	0.27672	8.96092	9.46532	10.1167	9.51432	0.579448	0.286663	0.545144
Avin_43620	NA		ribose ABC transporter	5.50208	3.2942	2.85749	3.8998	4.16297	5.78913	2.45998	1.71993	1.51475	1.89822	0.497198	1.9634	2.05761	2.53335	2.18479	0.305515	0.286569	0.692037
Avin_05990	bioF		8-amino-7-oxononanoate synthase	24.4578	28.3643	26.2072	33.3191	30.3302	32.6396	4.61222	4.826	4.71189	4.71671	0.106974	5.05828	4.92268	5.02855	5.00317	0.0712711	0.286464	0.238744
Avin_17000	NA		hypothetical protein	24.9824	46.2321	18.8131	35.4144	30.2434	36.8001	4.64284	5.53082	4.23366	4.80244	0.663143	5.14627	4.91855	5.20164	5.08882	0.150033	0.286374	0.741523
Avin_32020	NA		conserved hypothetical protein	2.19539	6.63682	3.26848	4.67655	4.36492	4.23058	1.13448	2.73049	1.70862	1.85786	0.808407	2.22544	2.12595	2.08085	2.14408	0.0739805	0.286222	0.859326
Avin_39930	NA		conserved hypothetical protein	9.18654	8.60023	7.38551	11.4403	9.03281	10.2214	3.19952	3.10438	2.8847	3.06286	0.161465	3.51605	3.17517	3.35352	3.34825	0.170499	0.285384	0.348121
Avin_14950	pabC		4-amino-4-deoxychorismate lyase	60.3799	59.3748	63.8901	70.8624	76.6231	76.2802	5.916	5.89178	5.99752	5.9351	0.0553981	6.14695	6.25971	6.25324	6.21996	0.0633158	0.284866	0.238744
Avin_35700	trbD		P-type conjugative transfer protein TrbD	6.78837	12.1806	17.6863	15.1278	11.2882	15.4702	2.76307	3.60652	4.14456	3.50472	0.696353	3.91913	3.49675	3.95142	3.7891	0.253698	0.284381	0.80873
Avin_18370	NA		hypothetical protein	66.3321	85.5293	98.069	73.0647	117.229	117.326	6.05163	6.41835	6.61573	6.3619	0.28625	6.1911	6.87319	6.87438	6.64622	0.394147	0.284322	0.552716
Avin_36600	NA		ExsB protein	66.878	51.653	49.0726	77.0232	64.032	62.0526	6.06346	5.69078	5.61685	5.79036	0.239382	6.26722	6.00072	5.95542	6.07445	0.168471	0.284092	0.346145
Avin_14820	NA		hypothetical protein	266.81	248.597	201.907	300.855	301.236	266.557	8.05967	7.95767	7.65755	7.89163	0.209037	8.23292	8.23475	8.0583	8.17532	0.101349	0.283698	0.246028
Avin_07440	psd		phosphatidylserine decarboxylase proenzyme	152.947	160.751	145.523	179.974	191.212	187.511	7.25689	7.32868	7.1851	7.25689	0.071791	7.49164	7.57903	7.55083	7.5405	0.0445999	0.283611	0.195422
Avin_25560	NA		Non-ribosomal peptide synthase, PvdD-like protein	13.1861	15.92	14.9403	23.8872	14.7536	16.05	3.72095	3.99277	3.90114	3.87162	0.138294	4.57817	3.88299	4.0045	4.15522	0.371287	0.283604	0.425264
Avin_20400	NA		group II intron-encoding maturase	31.9594	27.6045	21.8787	33.2914	37.9604	27.5419	4.99817	4.78683	4.45146	4.74549	0.27569	5.05708	5.24642	4.78356	5.02902	0.232705	0.283533	0.394076
Avin_08760	NA		Transcriptional regulator, LysR family	27.3083	27.3681	23.9247	29.1889	36.1459	30.5535	4.77127	4.77442	4.58043	4.70871	0.111101	4.86735	5.17576	4.93327	4.99213	0.162413	0.28342	0.252781
Avin_26000	NA		CAIB/BAIF family protein	10.9536	8.8125	10.3962	12.2499	12.77	11.5635	3.45334	3.13955	3.37798	3.32362	0.163803	3.6147	3.67468	3.53151	3.60696	0.0719009	0.283339	0.376769
Avin_41210	NA		petidoglycan binding protein	68.2544	69.9243	58.2217	81.1944	82.1868	75.0544	6.09285	6.12772	5.86349	6.02802	0.143553	6.34331	6.36084	6.22986	6.31134	0.0710984	0.283317	0.201348
Avin_24060	flgH		Flagellar L-ring protein	343.39	259.114	251.155	236.923	340.584	498.299	8.42371	8.01744	7.97243	8.13786	0.24857	7.88828	8.41187	8.96087	8.42034	0.536346	0.282476	0.527395
Avin_47760	NA		Conserved hypothetical protein	400.197	219.113	217.596	282.056	335.963	361.963	8.64457	7.77553	7.76551	8.06187	0.504654	8.13984	8.39216	8.4997	8.3439	0.184722	0.282028	0.636755
Avin_33690	NA		sugar transporter	4.29036	5.12527	6.48727	7.20591	6.59151	5.39195	2.1011	2.35763	2.69761	2.38545	0.299227	2.84918	2.72061	2.43081	2.66687	0.214302	0.281419	0.558579
Avin_33430	NA	Mo-uptake-related	Molybdenum-binding ModE protein	19.9894	15.966	13.64	18.4049	22.3663	18.9809	4.32116	3.99693	3.76977	4.02929	0.277114	4.20202	4.48326	4.24648	4.31058	0.151183	0.281296	0.404891
Avin_38660	NA		Bacterial chemotaxis sensory transducer protein	42.0084	39.7498	33.1643	44.8501	45.2016	48.9999	5.39261	5.31288	5.05156	5.25235	0.178399	5.48704	5.4983	5.61471	5.53335	0.0706818	0.281001	0.245899
Avin_41130	pta-2		phosphate acetyltransferase	56.8477	61.2897	57.3711	62.2427	72.7003	79.0177	5.82903	5.93757	5.84225	5.86962	0.0592206	5.95983	6.18389	6.3041	6.14928	0.174726	0.279657	0.278381
Avin_11390	apc3		acetophenone carboxylase	13.3447	12.7898	13.687	15.9102	15.3235	17.1202	3.7382	3.67692	3.77474	3.72995	0.0494257	3.99188	3.93767	4.09763	4.00906	0.081351	0.279104	0.26196
Avin_37480	V		Phage P2 baseplate assembly gpV-like protein	32.3041	15.288	22.0137	28.7241	25.5022	26.5084	5.01365	3.93433	4.46033	4.46943	0.539718	4.84419	4.67255	4.72838	4.74837	0.0875499	0.278939	0.69746
Avin_26890	kguK		2-ketogluconate kinase	16.3783	16.9302	22.4027	22.1408	23.0906	21.6813	4.03371	4.08152	4.4856	4.20028	0.248249	4.46864	4.52923	4.43838	4.47875	0.0462621	0.278471	0.469136
Avin_29430	NA		nitrilotriacetate monooxygenase	85.1006	158.533	159.177	163.949	155.56	150.152	6.4111	7.30864	7.31449	7.01141	0.519892	7.3571	7.28132	7.23028	7.28957	0.0638135	0.278161	0.678535
Avin_51200	algE4		Secreted mannuronan C-5 epimerase	14.0465	16.8915	14.6444	20.1425	16.4956	18.6478	3.81213	4.07823	3.87227	3.92088	0.139547	4.33217	4.04401	4.22093	4.19904	0.145326	0.27816	0.296824
Avin_14810	rne		Ribonuclease E	228.994	229.711	200.361	291.803	238.688	269.818	7.83917	7.84368	7.64646	7.77643	0.112585	8.18885	7.89899	8.07584	8.05456	0.146101	0.278126	0.278754
Avin_45960	NA		Transposase, IS4	7.88565	10.9977	7.11644	12.3196	9.13761	9.7746	2.97923	3.45913	2.83116	3.08984	0.328275	3.62288	3.19182	3.28904	3.36791	0.226096	0.278072	0.482978
Avin_28830	NA		conserved hypothetical protein	60.2732	68.9152	71.0054	81.6835	84.2552	76.3048	5.91344	6.10675	6.14986	6.05668	0.125908	6.35197	6.39669	6.2537	6.33412	0.0731486	0.277439	0.287146
Avin_40450	secF		SecF protein	122.072	98.4783	83.5773	128.192	113.582	122.732	6.93159	6.62173	6.38504	6.64612	0.274089	7.00217	6.82759	6.93937	6.92304	0.0884248	0.276922	0.345424
Avin_19970	ccoG		cytochrome c oxidase accessory protein CcoG	239.702	145.807	115.377	164.05	209.17	208.969	7.9051	7.18791	6.85021	7.31441	0.538699	7.35799	7.70853	7.70715	7.59122	0.201987	0.276814	0.659929
Avin_19730	NA		H+-transporting two-sector ATPase, B/B subunit	67.5356	86.1607	72.1059	80.7728	88.5313	104.301	6.07758	6.42896	6.17204	6.22619	0.181842	6.3358	6.46812	6.70461	6.50284	0.186843	0.276649	0.344946
Avin_37440	H		Phage P2 tail fiber gpH-like protein	18.2004	17.1059	11.8414	19.8663	17.873	18.4429	4.1859	4.09642	3.56577	3.94936	0.335198	4.31225	4.15971	4.20499	4.22565	0.0783429	0.27629	0.415307
Avin_50130	NA		Periplasmic substrate-binding protein of sugar ABC transporter	27.1315	29.4704	40.5486	37.0707	39.8351	38.8889	4.7619	4.8812	5.34158	4.99489	0.306109	5.21221	5.31597	5.28129	5.26982	0.0528226	0.274931	0.535898
Avin_49220	NA		hypothetical membrane protein	9.66135	12.7192	10.5181	14.4854	14.1447	11.1706	3.27222	3.66893	3.39481	3.44532	0.203121	3.85653	3.82219	3.48164	3.72012	0.207243	0.274798	0.458946
Avin_36300	NA		DSBA oxidoreductase	44.7696	33.8874	33.3263	43.6661	42.1939	48.584	5.48445	5.08268	5.05859	5.20857	0.239218	5.44844	5.39896	5.60241	5.48327	0.106101	0.2747	0.365563
Avin_23190	NA		conserved hypothetical protein	38.1893	28.9501	24.4052	37.3099	33.3409	38.3958	5.2551	4.8555	4.60912	4.90657	0.326005	5.22149	5.05922	5.26288	5.1812	0.10764	0.274626	0.449541
Avin_13490	NA		RNA-directed DNA polymerase	75.9876	82.3897	76.2883	84.6196	106.353	93.9065	6.24769	6.36439	6.25339	6.28849	0.0657938	6.40292	6.73271	6.55315	6.56293	0.165113	0.274436	0.268801
Avin_40480	tgt		Queuine tRNA-ribosyltransferase	60.0978	55.045	50.5868	64.4259	66.8044	68.7889	5.90924	5.78254	5.66069	5.78416	0.124284	6.00957	6.06187	6.1041	6.05851	0.0473574	0.27436	0.218134
Avin_07530	miaA		tRNA delta(2)-isopentenylpyrophosphate transferase	107.35	134.008	111.569	162.161	139.588	125.407	6.74618	7.06618	6.80179	6.87138	0.170975	7.34128	7.12503	6.97048	7.1456	0.186257	0.274214	0.321751
Avin_14840	NA		HAD-superfamily hydrolase	96.6856	67.8407	67.1212	112.653	83.1237	83.1259	6.59523	6.08408	6.0687	6.24933	0.299652	6.81574	6.37719	6.37723	6.52339	0.253189	0.274051	0.463708
Avin_43930	NA		monooxygenase, NtaA/SnaA/SoxA/DszA family	22.1245	22.951	20.1732	28.0209	24.7271	26.1296	4.46757	4.52049	4.33437	4.44081	0.0959014	4.80843	4.62802	4.70761	4.71469	0.0904136	0.273878	0.224235
Avin_04400	hoxH		Soluble nickel-dependent hydrogenase, large subunit, HoxH	37.8748	64.4465	69.9513	60.5853	75.2664	66.1761	5.24317	6.01003	6.12828	5.79382	0.480536	5.9209	6.23393	6.04824	6.06769	0.157423	0.273865	0.661541
Avin_30010	NA		Conserved hypothetical protein	9.89767	8.3249	9.67023	10.035	11.9638	11.7134	3.30709	3.05743	3.27355	3.21269	0.135499	3.32698	3.5806	3.55009	3.48589	0.138465	0.273197	0.384389
Avin_09130	NA		hypothetical protein	48.9643	29.3483	25.3364	30.5275	53.101	39.6234	5.61366	4.8752	4.66314	5.05067	0.49896	4.93204	5.73067	5.30828	5.32366	0.399537	0.272994	0.721145
Avin_15050	mphB		Extradiol ring-cleavage dioxygenase, class III enzyme, subunit B	13.3237	11.2517	7.82203	13.7745	12.2149	12.2909	3.73592	3.49208	2.96754	3.39851	0.392642	3.78393	3.61057	3.61952	3.67134	0.0976058	0.272827	0.514107
Avin_51140	NA		hypothetical protein	18.7327	25.8744	18.5165	25.9651	24.9778	24.3915	4.22748	4.69345	4.21074	4.37723	0.273989	4.6985	4.64257	4.60831	4.6498	0.0455297	0.272569	0.426726
Avin_16090	NA		hypothetical protein	36.0094	33.7112	34.3595	37.5485	50.4121	38.8371	5.1703	5.07515	5.10264	5.11603	0.0489667	5.23068	5.6557	5.27936	5.38858	0.232606	0.27255	0.340273
Avin_17540	NA		transcriptional regulator, GntR family	35.923	41.8143	43.5253	47.7168	45.5891	52.8311	5.16684	5.38593	5.44378	5.33218	0.146085	5.57643	5.51062	5.72332	5.60345	0.108895	0.271272	0.348121
Avin_45840	thiI		thiamine biosynthesis/tRNA modification protein ThiI	80.1354	50.83	40.2853	58.1305	68.0632	72.904	6.32437	5.66761	5.33218	5.77472	0.504691	5.86122	6.0888	6.18793	6.04598	0.167507	0.271265	0.632007
Avin_27370	mtlK		ATP-binding protein of mannitol ABC transporter	28.8169	35.218	31.1389	35.4144	42.2147	37.1505	4.84884	5.13824	4.96065	4.98258	0.145938	5.14627	5.39967	5.21531	5.25375	0.131005	0.271174	0.300836
Avin_44290	NA		conserved hypothetical protein	78.6457	51.1294	51.7786	65.5224	80.7413	69.1139	6.2973	5.67608	5.69428	5.88922	0.353521	6.03392	6.33523	6.1109	6.16002	0.156548	0.270797	0.498918
Avin_06400	NA		50S ribosomal protein L6	1655.93	789.198	730.755	1099.82	1229.93	1238.28	10.6934	9.62424	9.51324	9.94364	0.651705	10.103	10.2644	10.2741	10.2138	0.0960761	0.270207	0.774377
Avin_14770	NA		conserved hypothetical protein	82.5188	48.6884	57.2972	57.9492	92.4984	75.296	6.36665	5.60551	5.84039	5.93752	0.389757	5.85672	6.53136	6.2345	6.20753	0.338128	0.270008	0.615369
Avin_32610	NA		transposase of insertion sequence ISRm10-1, orfA protein	73.2225	57.3864	48.0058	60.7614	80.1371	72.6053	6.19421	5.84264	5.58514	5.874	0.305747	5.92508	6.3244	6.182	6.14383	0.202376	0.269833	0.449088
Avin_15150	NA		Bacterial outer membrane porin	6.38811	8.0688	8.26515	9.66999	8.90718	8.66548	2.67539	3.01235	3.04704	2.9116	0.205294	3.27351	3.15497	3.11528	3.18125	0.082327	0.269659	0.436659
Avin_30710	lapP		Multi-component phenol hydoxylase, reductase subunit; LapP	10.2017	12.2225	12.8829	14.3284	14.4881	13.5538	3.35074	3.61147	3.68739	3.54987	0.176575	3.84081	3.85679	3.76062	3.81941	0.0515344	0.26954	0.394757
Avin_11340	NA		Bacterial outer membrane porin	59.3283	46.0894	43.194	52.2202	59.8846	66.0977	5.89065	5.52636	5.43276	5.61659	0.241912	5.70654	5.90411	6.04653	5.88573	0.17074	0.269135	0.380354
Avin_18090	NA		conserved hypothetical protein	187.096	163.661	146.674	204.995	180.051	212.881	7.54764	7.35457	7.19647	7.36622	0.175874	7.67945	7.49226	7.7339	7.6352	0.126752	0.268981	0.299707
Avin_38260	pcaH		protocatechuate 3,4-dioxygenase, beta subunit	25.2584	23.0594	15.4019	25.5374	29.1408	21.0724	4.65869	4.52728	3.94503	4.377	0.379822	4.67454	4.86497	4.39728	4.6456	0.235181	0.268596	0.505784
Avin_11810	ispH		4-hydroxy-3-methylbut-2-enyl diphosphate reductase	179.319	134.217	113.026	167.871	171.599	164.695	7.48638	7.06842	6.82051	7.12511	0.336534	7.39121	7.42289	7.36365	7.39259	0.0296462	0.267479	0.434262
Avin_21200	entB		Isochorismatase (2,3 dihydro-2,3 dihydroxybenzoate synthase)	4.9311	4.32786	1.72064	4.54504	2.67385	5.26762	2.30191	2.11365	0.782943	1.73284	0.827998	2.18429	1.41892	2.39715	2.00012	0.514465	0.267285	0.823566
Avin_10210	NA		hypothetical protein	124.592	100.109	75.4377	107.397	122.748	124.384	6.96107	6.64543	6.23721	6.61457	0.362912	6.74681	6.93956	6.95865	6.88167	0.117182	0.267103	0.468721
Avin_19770	NA		phosphonate ABC transporter, permease component	19.4012	25.0649	16.8107	31.4346	21.0403	21.5347	4.27807	4.64759	4.07131	4.33232	0.291949	4.97428	4.39508	4.42859	4.59932	0.325159	0.266993	0.485858
Avin_15420	NA		Aminotransferase, class I and II	93.5417	46.2018	48.0058	59.7413	80.7863	74.8956	6.54754	5.52988	5.58514	5.88752	0.572262	5.90066	6.33604	6.22681	6.1545	0.226518	0.266985	0.723622
Avin_19270	rnfA		Electron transport complex, subunit A	18.2996	20.1245	17.2328	18.4249	26.5405	22.6102	4.19374	4.33088	4.10709	4.21057	0.112843	4.20358	4.73012	4.4989	4.47754	0.26392	0.266967	0.401089
Avin_41850	NA		transposase	3.40539	6.47572	6.41662	6.69605	5.53963	6.63361	1.76782	2.69504	2.68181	2.38156	0.531554	2.74331	2.46979	2.72979	2.64763	0.154164	0.266075	0.726083
Avin_35900	NA		chloramphenicol resistance protein	6.89201	9.08933	6.22976	9.78744	8.18611	8.46911	2.78492	3.18417	2.63918	2.86942	0.282154	3.29093	3.03318	3.08221	3.13544	0.136873	0.266015	0.453156
Avin_39600	NA		Mg/Co transporter-like protein	84.6771	75.9973	73.7513	88.7942	94.0148	98.8011	6.4039	6.24788	6.2046	6.28546	0.104832	6.47239	6.55482	6.62645	6.55122	0.0770933	0.265765	0.250218
Avin_24860	glgX		glycogen debranching enzyme	21.8245	49.2647	69.7782	41.4481	59.7527	52.638	4.44787	5.62248	6.1247	5.39835	0.86059	5.37323	5.90093	5.71803	5.66407	0.267957	0.265712	0.911335
Avin_04480	NA		FAD-dependent pyridine nucleotide-disulphide oxidoreductase	107.535	78.711	105.706	119.813	90.3009	143.664	6.74866	6.29849	6.72392	6.59036	0.253064	6.90464	6.49667	7.16656	6.85596	0.337587	0.2656	0.532823
Avin_43160	NA		Resolvase-like protein	25.7958	18.5358	19.2023	26.4736	28.4659	21.1577	4.68906	4.21224	4.26321	4.38817	0.261825	4.72648	4.83116	4.40311	4.65359	0.223142	0.265416	0.480266
Avin_08160	NA		Taurine dioxygenase	25.1631	24.3985	20.2299	28.5562	28.5365	26.4557	4.65324	4.60872	4.33841	4.53346	0.170373	4.83573	4.83474	4.72551	4.79866	0.0633526	0.265201	0.268801
Avin_38420	NA		GGDEF Response Regulator	408.659	424.749	402.897	477.129	493.959	514.745	8.67475	8.73047	8.65427	8.6865	0.039434	8.89823	8.94825	9.00771	8.9514	0.054808	0.264904	0.261648
Avin_02490	NA		nucleotidyltransferase	6.61431	19.8343	14.771	17.0701	14.7945	13.3001	2.72559	4.30992	3.8847	3.64007	0.820006	4.0934	3.88699	3.73337	3.90459	0.180659	0.264517	0.864515
Avin_03640	dctQ		TRAP dicarboxylic acid transporter, small integral-membrane component, DctQ	11.4105	15.0219	15.2435	16.4267	15.4681	17.8228	3.51229	3.90899	3.93013	3.7838	0.235377	4.03798	3.95122	4.15565	4.04828	0.102605	0.264482	0.485106
Avin_43420	garR		2-hydroxy-3-oxopropionate reductase	80.051	81.1419	73.8675	95.6386	88.2269	98.5308	6.32285	6.34237	6.20687	6.2907	0.0732514	6.57952	6.46315	6.6225	6.55506	0.082447	0.26436	0.226764
Avin_02450	NA		hypothetical protein	59.3195	70.0538	106.342	123.061	77.3153	80.4322	5.89043	6.13039	6.73257	6.25113	0.433856	6.94323	6.27268	6.3297	6.5152	0.371777	0.264074	0.686748
Avin_40220	NA		Anti-sigma factor protein, FecR family	29.5273	27.9086	19.7458	32.0605	30.9662	28.382	4.88398	4.80264	4.30347	4.66336	0.314315	5.00273	4.95262	4.8269	4.92742	0.0905796	0.264056	0.397888
Avin_21470	NA		amino acid ABC transporter, ATP binding component	4.93623	3.54043	2.66699	5.47929	3.28103	4.48264	2.30341	1.82392	1.41521	1.84752	0.444569	2.45399	1.71415	2.16435	2.11083	0.372812	0.263314	0.688304
Avin_17510	NA		Phosphonate transport systems inner membrane component	12.8979	17.1431	11.3792	18.6296	16.7505	13.9282	3.68906	4.09956	3.50832	3.76565	0.302967	4.21952	4.06614	3.79994	4.02853	0.212306	0.262885	0.47485
Avin_02710	NA		molybdopterin biosynthesis protein	321.002	282.42	294.893	271.373	395.923	429.53	8.32644	8.1417	8.20405	8.22406	0.0939831	8.08413	8.62907	8.74662	8.48661	0.353474	0.262546	0.440685
Avin_42870	folP		dihydropteroate synthase	230.005	176.179	170.65	198.499	248.778	241.635	7.84552	7.4609	7.41489	7.57377	0.236465	7.63299	7.95871	7.91669	7.83613	0.177175	0.26236	0.400583
Avin_07320	NA		amino acid ABC transporter, perplasmic binding protein	301.235	293.068	295.64	306.902	361.153	406.148	8.23474	8.19509	8.2077	8.21251	0.0202607	8.26164	8.49647	8.66586	8.47466	0.202994	0.262145	0.344945
Avin_20780	NA		hypothetical protein	94.7304	150.934	98.4526	163.344	109.056	136.27	6.56575	7.23777	6.62136	6.8083	0.372978	7.35177	6.76892	7.09033	7.07034	0.291938	0.262043	0.562126
Avin_31070	NA		DNA-binding protein	15.0697	10.3735	10.393	10.894	14.4202	17.8249	3.91358	3.37483	3.37754	3.55532	0.310269	3.44547	3.85002	4.15583	3.8171	0.356322	0.261786	0.642518
Avin_32300	NA		hypothetical protein	20.7552	12.1441	11.5876	17.4905	19.2932	14.9053	4.3754	3.60219	3.53451	3.83737	0.467181	4.1285	4.27002	3.89776	4.09876	0.187906	0.261393	0.80873
Avin_20460	pheS		phenylalanyl-tRNA synthetase, alpha subunit	175.396	139.952	147.699	183.165	189.389	179.915	7.45447	7.12878	7.20652	7.26326	0.170097	7.517	7.56521	7.49117	7.52446	0.0375794	0.261201	0.318147
Avin_37720	NA		conserved hypothetical protein	85.5916	74.7747	72.2289	87.64	94.9615	95.1754	6.4194	6.22448	6.1745	6.27279	0.129398	6.45352	6.56927	6.57252	6.53177	0.0677868	0.258975	0.286808
Avin_24150	fliN		Flagellar motor switch protein	284.966	241.559	214.487	237.085	244.484	436.411	8.15465	7.91623	7.74475	7.93854	0.205858	7.88926	7.93359	8.76954	8.19747	0.49593	0.258922	0.530333
Avin_40490	queA		Queuosine biosynthesis protein: S-adenosylmethionine tRNA ribosyltransferase	53.3113	48.7301	33.6041	49.2734	56.6164	53.5996	5.73637	5.60674	5.07056	5.47123	0.352985	5.62274	5.82315	5.74415	5.73001	0.100951	0.258786	0.441184
Avin_50340	fhuD		iron(III)-siderophore-binding periplasmic protein	7.77689	7.21187	8.35596	11.1082	9.07044	7.96647	2.95919	2.85037	3.06281	2.95746	0.106227	3.47355	3.18117	2.99394	3.21622	0.241719	0.258764	0.482674
Avin_21870	tauD		taurine catabolism dioxygenase, TauD/TfdA family	24.7807	28.9989	28.0034	29.2066	37.2354	31.6687	4.63114	4.85793	4.80753	4.76553	0.119081	4.86822	5.2186	4.98498	5.02394	0.178409	0.258403	0.361752
Avin_42460	pqiA		Paraquat-inducible protein A	29.7644	20.0762	18.9254	25.4019	26.0025	29.3019	4.89552	4.32741	4.24225	4.48839	0.355141	4.66687	4.70058	4.87292	4.74679	0.110527	0.258397	0.545144
Avin_38590	NA		conserved hypothetical protein	109.84	93.4818	81.455	102.809	118.218	117.685	6.77926	6.54661	6.34793	6.55794	0.215888	6.68382	6.8853	6.87878	6.81597	0.114491	0.258032	0.335358
Avin_17840	NA		conserved hypothetical protein	52.4289	90.9804	120.868	75.4567	122.436	106.694	5.71229	6.50748	6.91729	6.37902	0.612683	6.23758	6.93589	6.73734	6.63693	0.359819	0.257914	0.792146
Avin_31840	gcvT2		glycine cleavage system T protein	85.3987	78.4912	67.0245	76.2225	102.168	98.6155	6.41614	6.29446	6.06662	6.25907	0.177429	6.25214	6.6748	6.62374	6.51689	0.230697	0.257822	0.359166
Avin_20800	NA		NAD(P)H quinone oxidoreductase	24.2442	21.3729	25.2662	27.1728	27.5194	29.9003	4.59957	4.41771	4.65914	4.5588	0.12577	4.76409	4.78238	4.90209	4.81619	0.0749539	0.257382	0.374947
Avin_21300	NA		ABC transporter, ATP binding component	3.41021	2.70798	3.53584	4.90941	3.56624	3.18375	1.76986	1.43722	1.82205	1.67638	0.208757	2.29555	1.8344	1.67073	1.93356	0.323999	0.257183	0.610318
Avin_36650	tolA		TolA protein	186.872	141.827	110.848	176.26	171.783	165.555	7.54591	7.14799	6.79244	7.16211	0.376935	7.46156	7.42444	7.37116	7.41905	0.0454396	0.256943	0.498918
Avin_42650	NA		Glutamyl-tRNA synthetase, class Ic	136.887	137.305	131.815	171.761	147.517	166.396	7.09685	7.10124	7.04237	7.08015	0.0327906	7.42426	7.20473	7.37848	7.33583	0.115813	0.255673	0.270689
Avin_21890	NA		monooxygenase, NtaA/SnaA/SoxA family	6.19719	11.7846	9.62278	11.0432	11.4463	9.4434	2.63161	3.55884	3.26645	3.1523	0.474034	3.46509	3.51681	3.23931	3.40707	0.147568	0.254766	0.662884
Avin_06680	NA		conserved hypothetical protein	73.2835	67.463	51.4971	70.1278	78.6271	78.3953	6.19542	6.07602	5.68642	5.98595	0.266184	6.13192	6.29695	6.2927	6.24052	0.0940801	0.254568	0.358288
Avin_52220	atpB		F0 sector of membrane-bound ATP synthase, subunit A	1183.49	624.008	560.771	745.046	981.692	961.094	10.2088	9.28542	9.13127	9.54184	0.58275	9.54119	9.93913	9.90853	9.79628	0.221448	0.254442	0.740969
Avin_21860	NA		hypothetical protein	18.3353	10.3582	7.76564	16.7832	13.0276	11.442	4.19655	3.3727	2.95711	3.50879	0.630827	4.06895	3.7035	3.51627	3.76291	0.281085	0.254122	0.827062
Avin_28380	purB		Adenylosuccinate lyase	113.658	77.1513	65.2174	83.9899	106.644	108.297	6.82855	6.26962	6.02718	6.37512	0.410967	6.39214	6.73666	6.75885	6.62922	0.205611	0.2541	0.582692
Avin_18870	NA		hypothetical protein	11.2601	15.9719	13.3349	13.0832	17.762	17.496	3.49314	3.99746	3.73714	3.74258	0.252202	3.70964	4.15072	4.12896	3.99644	0.248611	0.253859	0.568088
Avin_16690	NA		Cysteine desulfurase, SufS-like protein	45.9776	63.4505	59.1939	75.3154	61.1137	63.5879	5.52286	5.98756	5.88738	5.79927	0.244559	6.23487	5.93342	5.99068	6.05299	0.160093	0.253726	0.455176
Avin_02320	NA		hypothetical protein	35.5804	24.8665	33.6592	32.5519	47.1612	32.7917	5.15301	4.63613	5.07293	4.95403	0.278199	5.02467	5.55953	5.03526	5.20649	0.305789	0.25246	0.595651
Avin_31740	cysW		sulfate ABC transporter, permease protein CysW	20.5362	23.3403	18.8064	24.9836	22.4314	27.183	4.3601	4.54475	4.23315	4.37933	0.156689	4.64291	4.48745	4.76463	4.63166	0.138936	0.252331	0.345424
Avin_14130	moeA		Molybdenum cofactor biosynthesis protein, MoeA	189.618	153.562	134.225	195.572	180.122	187.418	7.56696	7.26268	7.06851	7.29938	0.251241	7.61156	7.49283	7.55012	7.5515	0.0593762	0.252118	0.376189
Avin_19780	NA		Phosphonate ABC transporter, ATP binding component	56.8409	59.5445	54.6583	68.2317	66.0088	69.2903	5.82886	5.8959	5.77237	5.83237	0.0618394	6.09237	6.04459	6.11458	6.08385	0.0357679	0.251471	0.238721
Avin_27920	flhB		flagellar biosynthetic protein	537.253	442.815	406.798	536.699	469.607	647.739	9.06946	8.79056	8.66817	8.84273	0.205667	9.06797	8.87531	9.33927	9.09418	0.233086	0.251454	0.440453
Avin_20310	NA		transcriptional regulator, AraC family	18.3011	19.5466	20.4349	24.1332	23.9427	21.3207	4.19386	4.28885	4.35296	4.27856	0.0800511	4.59295	4.58151	4.41418	4.52955	0.100074	0.250991	0.346736
Avin_40890	NA		hypothetical protein	107.629	104.045	82.9488	121.631	119.576	107.623	6.74992	6.70107	6.37415	6.60838	0.204314	6.92636	6.90179	6.74984	6.85933	0.0956158	0.250951	0.300836
Avin_11590	NA		Conserved hypothetical protein	22.3922	19.1662	20.7168	24.6568	23.7289	25.6008	4.48492	4.26049	4.37273	4.37272	0.112214	4.62391	4.56857	4.67812	4.62354	0.0547725	0.25082	0.3351
Avin_32830	NA		DTW domain protein	84.5797	105.325	110.593	127.004	119.178	109.478	6.40224	6.7187	6.78911	6.63668	0.206065	6.98873	6.89697	6.77449	6.88673	0.107485	0.250046	0.429699
Avin_22180	NA		hypothetical protein	13.2535	8.32218	6.49703	13.9837	14.7238	5.85006	3.7283	3.05696	2.69978	3.16168	0.522195	3.80567	3.88007	2.54845	3.4114	0.748259	0.249719	0.724282
Avin_23880	NA		membrane protein	23.7402	26.9344	23.1139	37.9992	25.7459	25.324	4.56926	4.75138	4.53069	4.61711	0.117867	5.2479	4.68627	4.66243	4.86554	0.331351	0.248426	0.440817
Avin_51290	NA		2-hydroxyacid dehydrogenase	23.9898	24.9191	20.6169	23.1882	28.9398	30.7592	4.58435	4.63918	4.36576	4.52976	0.144655	4.53532	4.85498	4.94295	4.77775	0.214507	0.247987	0.376189
Avin_20790	NA		transcriptional regulator, LysR family	39.2545	48.4604	38.8542	52.3059	49.8999	47.4179	5.29479	5.59874	5.28	5.39117	0.179906	5.7089	5.64097	5.56736	5.63908	0.0707898	0.247903	0.316489
Avin_48640	NA		conserved hypothetical protein	9.44543	14.1024	10.5467	11.2076	13.0692	16.0458	3.23962	3.81787	3.39872	3.4854	0.298713	3.48641	3.7081	4.00413	3.73288	0.259745	0.247474	0.607577
Avin_20600	ispA-2		geranyltranstransferase	7.55283	4.58921	5.02763	5.9976	6.93078	7.00954	2.91702	2.19825	2.32988	2.48171	0.382685	2.58439	2.79302	2.80932	2.72891	0.125424	0.247193	0.665616
Avin_14390	pobA		4-hydroxybenzoate hydroxylase, pobA	17.0884	16.6855	12.0318	16.1585	17.5877	20.1354	4.09494	4.06053	3.58878	3.91475	0.282819	4.01422	4.1365	4.33166	4.16079	0.160111	0.246042	0.447855
Avin_45310	ponA		Penicillin binding protein 1A	134.956	121.115	116.209	146.498	157.445	137.267	7.07635	6.92024	6.86058	6.95239	0.111418	7.19473	7.29871	7.10084	7.19809	0.0989752	0.245707	0.309424
Avin_14410	pobR		Transcriptional regulator PobR (AraC family)	21.7794	23.3352	17.5284	24.1933	28.3739	21.6127	4.44489	4.54444	4.13163	4.37365	0.215429	4.59654	4.82649	4.43381	4.61895	0.197298	0.245297	0.394076
Avin_10470	NA		hypothetical protein	0	0	0	0	1.66519	0	0	0	0	0	0	0	0.735684	0	0.245228	0.424747	0.245228	0.601724
Avin_33500	NA		esterase, poly(3-hydroxybutyrate) depolymerase	120.18	113.61	108.962	128.871	132.936	144.554	6.90906	6.82795	6.76768	6.8349	0.0709443	7.00978	7.05459	7.17547	7.07995	0.0857027	0.24505	0.287531
Avin_20450	rplT		50S ribosomal protein L20	1833.89	1380.81	1301	1902.81	1554.7	1851.79	10.8407	10.4313	10.3454	10.5391	0.264664	10.8939	10.6024	10.8547	10.7837	0.158197	0.244548	0.468153
Avin_24910	glgA		glycogen synthase	140.116	324.195	430.992	238.42	394.348	345.717	7.13048	8.34072	8.75152	8.07424	0.842735	7.89736	8.62333	8.43345	8.31805	0.37649	0.243808	0.91144
Avin_02360	NA		hypothetical protein	8.21925	9.24841	5.64774	7.77001	9.94214	9.2172	3.03901	3.20921	2.49767	2.9153	0.371548	2.95792	3.31356	3.20433	3.1586	0.182177	0.243305	0.657756
Avin_29930	NA		ABC transporter protein	15.5447	17.2894	14.4643	16.522	20.427	19.0783	3.95835	4.11182	3.85442	3.97486	0.129489	4.04632	4.35241	4.25386	4.21753	0.156246	0.242666	0.334538
Avin_41240	NA		rRNA (guanine-N(2)-)-methyltransferase	111.215	112.975	102.911	128.831	128.568	129.288	6.79721	6.81985	6.68525	6.76744	0.0720738	7.00934	7.00639	7.01445	7.01006	0.00407517	0.242621	0.246938
Avin_15230	NA		hypothetical protein	11.8601	14.7464	14.0707	26.9646	11.2544	13.4148	3.56805	3.88229	3.81462	3.75499	0.165392	4.75299	3.49241	3.74575	3.99705	0.666806	0.242067	0.644915
Avin_19340	NA		Peptidase S45, penicillin amidase family	354.948	537.673	686.483	504.509	694.716	618.279	8.47146	9.07058	9.42308	8.98838	0.481104	8.97874	9.44028	9.27211	9.23038	0.233586	0.242	0.740969
Avin_45380	hslV		heat shock protein HslV	135.63	224.038	211.385	306.624	158.423	218.516	7.08353	7.8076	7.72373	7.53829	0.396057	8.26033	7.30764	7.77159	7.77985	0.4764	0.241565	0.661266
Avin_47400	ubiD		3-octaprenyl-4-hydroxybenzoate carboxy-lyase	151.662	154.432	138.029	171.928	174.296	177.94	7.24472	7.27083	7.10883	7.20813	0.0869805	7.42566	7.4454	7.47525	7.44877	0.024967	0.240644	0.272048
Avin_39210	NA		ABC-2 type transport system permease	81.0725	89.123	96.2075	94.7167	111.52	108.505	6.34114	6.47773	6.58808	6.46898	0.1237	6.56555	6.80116	6.76161	6.70944	0.126174	0.240458	0.394515
Avin_29490	NA		hypothetical protein	22.081	33.1356	39.7389	33.8406	39.0187	36.3042	4.46473	5.05031	5.31248	4.94251	0.434033	5.08068	5.28609	5.18206	5.18295	0.102708	0.240439	0.68921
Avin_48780	NA		Transposase IS116/IS110/IS902 family protein	4.25937	9.34576	4.31012	7.45921	7.07318	5.353	2.09064	3.22431	2.10773	2.47423	0.64965	2.89902	2.82236	2.42035	2.71391	0.257105	0.239683	0.811149
Avin_18950	NA		hypothetical protein	54.9725	43.1463	41.7636	52.4762	58.462	53.1285	5.78064	5.43116	5.38417	5.53199	0.216612	5.71359	5.86943	5.73141	5.77148	0.0852936	0.239486	0.380354
Avin_44540	NA		ABC transporter	26.0338	24.3723	17.7738	24.279	26.4586	28.8668	4.70232	4.60717	4.15168	4.48705	0.294315	4.60164	4.72567	4.85134	4.72621	0.124854	0.23916	0.455176
Avin_41990	NA		Phytanoyl-CoA dioxygenase	52.6621	58.1915	50.5121	47.1917	73.402	73.4312	5.71869	5.86274	5.65856	5.74666	0.104923	5.56046	6.19775	6.19832	5.98551	0.368103	0.238848	0.467563
Avin_24580	NA		transposase	1.08843	1.59213	0.303834	1.33762	1.18039	0.547158	0.122249	0.67096	-1.71864	-0.308478	1.25168	0.41967	0.239258	-0.869971	-0.0703477	0.698344	0.238131	0.984936
Avin_41970	NA		GCN5-related N-acetyltransferase	31.6364	26.105	24.6822	31.1035	31.0102	34.6619	4.98351	4.70625	4.6254	4.77172	0.187818	4.959	4.95467	5.11528	5.00965	0.091503	0.23793	0.400377
Avin_30750	lapL		Multi-component phenol hydoxylase, beta subunit; LapL	7.66341	11.8558	8.12183	14.4301	9.43774	8.88016	2.93799	3.56753	3.0218	3.17577	0.341848	3.85101	3.23844	3.15059	3.41335	0.381568	0.237574	0.613504
Avin_33950	NA		hypothetical protein	14.6682	16.5732	6.77729	18.3994	19.1986	7.62802	3.87462	4.05078	2.76071	3.56203	0.699536	4.20158	4.26293	2.93131	3.79861	0.751729	0.236574	0.772294
Avin_29530	arsC		Type III polyketide synthase	10.591	15.4615	15.3384	16.0828	14.6699	17.3956	3.40476	3.95061	3.93908	3.76482	0.311871	4.00744	3.87479	4.12065	4.00096	0.123061	0.236143	0.579326
Avin_30480	ssuB		aliphatic sulfonate ABC transporter ATP-binding protein	12.5598	13.3787	9.52924	13.4564	15.1925	12.7896	3.65074	3.74186	3.25236	3.54832	0.260327	3.75022	3.92529	3.67689	3.78413	0.127622	0.235812	0.472912
Avin_51320	galD		galactonate dehydratase	38.7274	48.8664	48.6325	58.8232	50.6425	50.4485	5.27528	5.61077	5.60385	5.49663	0.191727	5.87831	5.66228	5.65674	5.73244	0.126357	0.23581	0.440817
Avin_16570	NA		hypothetical protein	0	0.914752	0.872833	0.768524	1.69546	0	0	-0.128547	-0.196223	-0.108257	0.0996727	-0.379837	0.761679	0	0.127281	0.581305	0.235537	0.884988
Avin_15220	NA		outer membrane protein, OmpA/MotB family	33.3156	34.3454	28.1658	40.5531	35.7862	36.2073	5.05813	5.10204	4.81587	4.99201	0.154117	5.34174	5.16133	5.17821	5.22709	0.0996459	0.235079	0.321628
Avin_29640	NA		oligopeptide ABC transporter, periplasmic substrate binding protein	50.8163	45.5277	41.1591	48.8517	60.0013	52.9335	5.66722	5.50867	5.36314	5.51301	0.152087	5.61034	5.90692	5.72611	5.74779	0.149477	0.234779	0.345082
Avin_47080	katN		Mn-containing catalase	38.1342	37.2166	39.128	41.1108	49.9784	43.9656	5.25301	5.21788	5.29013	5.25367	0.0361319	5.36144	5.64323	5.4583	5.48766	0.14317	0.233988	0.351284
Avin_10640	NA		OprE-like outer membrane porin	20.6028	22.6786	21.3242	23.5855	30.9134	22.2275	4.36477	4.50326	4.41442	4.42748	0.0701656	4.55983	4.95016	4.47428	4.66142	0.253689	0.233938	0.410497
Avin_13330	NA		hypothetical protein	64.3119	64.8642	59.9081	88.7296	68.2039	67.1602	6.00701	6.01935	5.90468	5.97701	0.0629477	6.47134	6.09178	6.06954	6.21089	0.225836	0.233873	0.383644
Avin_38320	sbcB		Exodeoxyribonuclease I	161.967	101.361	109.497	121.933	161.771	148.163	7.33956	6.66336	6.77475	6.92589	0.362551	6.92994	7.33781	7.21104	7.1596	0.208743	0.233706	0.603928
Avin_28820	NA		secretion protein, HlyD family	75.2864	61.4664	55.1741	76.9828	74.8957	71.9773	6.23432	5.94173	5.78592	5.98732	0.22765	6.26646	6.22681	6.16947	6.22092	0.0487658	0.233595	0.376769
Avin_29440	NA		conserved hypothetical protein	108.916	198.898	241.309	205.427	200.178	206.618	6.76707	7.63588	7.91474	7.43923	0.598575	7.68248	7.64514	7.69082	7.67281	0.0243274	0.233583	0.820362
Avin_37450	I		Phage P2 baseplate assembly gpI-like protein	16.9074	14.5093	12.5858	18.6806	16.5895	16.1893	4.07958	3.8589	3.65372	3.86407	0.212975	4.22347	4.0522	4.01697	4.09755	0.110466	0.233477	0.440767
Avin_30840	NA		Conserved hypothetical protein	2.47756	6.48079	2.11551	4.01196	4.26739	3.22359	1.30892	2.69617	1.08101	1.69537	0.874181	2.00431	2.09336	1.68867	1.92878	0.212652	0.233412	0.944194
Avin_24240	fliE		flagellar hook-basal body complex protein	354.594	249.249	175.287	292.392	225.854	381.098	8.47002	7.96144	7.45358	7.96168	0.508223	8.19176	7.81925	8.57402	8.19501	0.377395	0.233327	0.692037
Avin_24620	NA		hypothetical protein	12.7942	23.4696	14.672	17.9048	17.5001	22.8295	3.67741	4.55272	3.87499	4.03504	0.459079	4.16227	4.12929	4.51283	4.26813	0.212557	0.233086	0.676049
Avin_31380	NA		ABC nitrate/sulfonate/bicarbonate family transporter, periplasmic ligand binding protein	9.26003	9.13345	6.49925	11.9653	7.89042	9.4431	3.21102	3.19116	2.70027	3.03415	0.289317	3.58079	2.9801	3.23926	3.26672	0.301283	0.232568	0.567477
Avin_28320	NA		hypothetical protein	29.8563	36.336	38.6713	57.5326	42.7398	27.6163	4.89996	5.18333	5.27319	5.11883	0.194796	5.84631	5.41751	4.78745	5.35042	0.532608	0.231594	0.641115
Avin_06890	purH		bifunctional phosphoribosylaminoimidazolecarboxamide formyltransferase	124.487	121.179	119.746	131.38	151.445	146.934	6.95985	6.921	6.90383	6.92823	0.0287027	7.03761	7.24265	7.19903	7.15976	0.108015	0.231534	0.329698
Avin_42520	ilvI		Acetolactate synthase, large subunit, biosynthetic type	223.564	134.397	139.426	175.25	194.042	199.363	7.80454	7.07036	7.12335	7.33275	0.409442	7.45327	7.60023	7.63926	7.56425	0.098072	0.231502	0.636755
Avin_35960	NA		conserved hypothetical protein	45.0162	36.1058	37.8399	46.2471	44.9796	47.8023	5.49237	5.17416	5.24183	5.30279	0.167635	5.53129	5.4912	5.57901	5.53383	0.0439591	0.231044	0.455003
Avin_43970	NA		class II aldolase protein	26.0752	29.9689	21.6633	36.0124	28.1098	26.9964	4.70461	4.90539	4.43718	4.68239	0.234896	5.17042	4.813	4.7547	4.91271	0.225085	0.230315	0.454699
Avin_40700	NA		hypothetical protein	45.4497	45.2802	43.2052	55.5533	48.6235	53.1056	5.5062	5.50081	5.43313	5.48005	0.0407182	5.7958	5.60358	5.73079	5.71006	0.0977733	0.23001	0.405419
Avin_24900	treZ		malto-oligosyltrehalose trehalohydrolase	120.266	298.191	397.683	193.51	385.549	308.179	6.91009	8.22009	8.63547	7.92188	0.90052	7.59626	8.59077	8.26762	8.15155	0.507312	0.229668	0.930642
Avin_02250	NA		RNA polymerase sigma factor, FecI family	11.516	9.58312	11.43	11.8252	15.5417	11.0637	3.52557	3.26049	3.51475	3.4336	0.150013	3.56379	3.95808	3.46776	3.66321	0.259838	0.229606	0.587318
Avin_51590	bktA		beta-ketothiolase	33.0047	53.3605	44.0053	54.7573	45.9188	49.6656	5.0446	5.7377	5.45961	5.41397	0.348796	5.77498	5.52101	5.63418	5.64339	0.127234	0.22942	0.589244
Avin_19950	ccoI		Copper-translocating P-type ATPase	85.3956	61.6173	51.2421	72.5589	76.8938	77.7627	6.41609	5.94526	5.67926	6.01354	0.37313	6.18108	6.2648	6.28101	6.24229	0.0536289	0.228756	0.568589
Avin_23890	NA		hypothetical protein	9.11973	10.6721	7.27361	6.40437	11.3031	15.7184	3.18899	3.41577	2.86267	3.15581	0.27804	2.67906	3.49864	3.97438	3.38403	0.655224	0.228215	0.748488
Avin_30120	NA		Glycosyl transferase, family 2 protein	8.36338	8.56364	10.5058	10.2781	11.054	10.6421	3.06409	3.09822	3.39312	3.18514	0.180919	3.36151	3.4665	3.41172	3.41324	0.052512	0.228097	0.542491
Avin_50870	NA		Rhs element Vgr protein	153.271	135.141	132.751	140.643	177.51	176.908	7.25994	7.07832	7.05258	7.13028	0.113022	7.1359	7.47176	7.46685	7.35817	0.19251	0.227887	0.407246
Avin_36640	tolB		Beta propeller TolB	218.656	146.031	123.523	185.355	182.066	187.645	7.77252	7.19013	6.94864	7.30376	0.423531	7.53415	7.50831	7.55186	7.53144	0.0218986	0.227678	0.629508
Avin_16110	NA		hypothetical protein	27.4158	23.9161	21.5678	24.8712	33.1107	27.5641	4.77694	4.57991	4.43081	4.59589	0.173616	4.63641	5.04922	4.78472	4.82345	0.209117	0.227563	0.429699
Avin_41920	NA		transposase	14.6805	28.2234	16.3922	28.8665	17.058	22.1399	3.87583	4.81882	4.03494	4.2432	0.504813	4.85133	4.09238	4.46858	4.47076	0.379479	0.227561	0.760747
Avin_29410	NA		ABC transporter, ATP binding component	41.4514	72.1597	76.6945	77.128	69.1019	69.0574	5.37335	6.17312	6.26105	5.93584	0.489112	6.26918	6.11065	6.10972	6.16319	0.0917958	0.227346	0.737988
Avin_13170	mraW		S-adenosyl-methyltransferase MraW	201.684	126.9	162.975	188.864	197.489	179.234	7.65595	6.98755	7.34851	7.33067	0.334558	7.5612	7.62563	7.4857	7.55751	0.0700359	0.226842	0.591524
Avin_41980	NA		phosphorylase	37.0266	27.5172	19.3983	35.5403	27.5945	32.2868	5.21049	4.78226	4.27786	4.75687	0.466836	5.15138	4.78631	5.01287	4.98352	0.184298	0.226652	0.666364
Avin_47060	NA		L-sorbosone dehydrogenase	10.4314	14.3747	18.9411	11.5976	19.2422	20.3875	3.38286	3.84546	4.24345	3.82392	0.430696	3.53575	4.2662	4.34961	4.05052	0.447751	0.2266	0.725642
Avin_03120	pyrB		Aspartate carbamoyltransferase	141.609	105.997	89.174	126.932	131.436	128.522	7.14577	6.72788	6.47855	6.78407	0.337139	6.98791	7.03822	7.00587	7.01067	0.0254939	0.226599	0.522152
Avin_30430	ccmC		cytochrome c-type biogenesis protein	114.248	74.565	60.0551	88.7477	95.2938	96.7837	6.83603	6.22043	5.90821	6.32156	0.472103	6.47164	6.57431	6.59669	6.54755	0.066685	0.22599	0.67477
Avin_14940	fabF		Beta-ketoacyl-acyl carrier protein synthase	205.897	146.939	134.249	167.922	202.12	191.458	7.68578	7.19907	7.06877	7.31788	0.325207	7.39164	7.65907	7.58088	7.54386	0.137501	0.225989	0.550248
Avin_29450	NA		Malonyl CoA-acyl carrier protein transacylase	190.986	341.109	412.808	349.662	356.444	344.956	7.57733	8.41409	8.68933	8.22691	0.579148	8.44982	8.47753	8.43027	8.45254	0.0237491	0.225626	0.823566
Avin_41200	NA		conserved hypothetical protein	189.75	216.105	244.283	230.071	273.063	254.793	7.56795	7.75559	7.93241	7.75198	0.182254	7.84593	8.09309	7.99318	7.9774	0.12433	0.225417	0.498672
Avin_37190	NA		DNA primase-like protein	5.66225	5.57061	4.75582	7.48818	6.9014	4.6349	2.50138	2.47783	2.24969	2.40963	0.139012	2.90462	2.78689	2.21254	2.63468	0.370295	0.225047	0.504982
Avin_00110	NA		Glycyl-tRNA synthetase protein, alpha subunit	140.3	83.1163	84.123	90.7654	129.937	132.793	7.13237	6.37706	6.39443	6.63462	0.431153	6.50407	7.02167	7.05304	6.85959	0.308289	0.224971	0.678535
Avin_05750	NA		alanine dehydrogenase	49.7753	87.7086	116.292	67.3589	112.823	106.561	5.63736	6.45465	6.86161	6.31787	0.62348	6.0738	6.81792	6.73554	6.54242	0.407923	0.224546	0.833269
Avin_18270	NA		transposase	1.02586	1.20049	2.18682	1.19196	1.92165	1.87529	0.0368388	0.263621	1.12883	0.47643	0.576262	0.253339	0.942344	0.907115	0.700933	0.388027	0.224502	0.852648
Avin_42500	ilvC		Acetohydroxy acid isomeroreductase	850.856	475.806	551.005	759.093	670.908	698.238	9.73277	8.89423	9.10592	9.24431	0.436063	9.56813	9.38997	9.44758	9.46856	0.0909158	0.224253	0.686748
Avin_44060	NA		multidrug efflux pump HAE1-family transporter protein	14.4248	15.2815	15.2093	17.9346	18.4322	16.1591	3.85048	3.93371	3.92688	3.90369	0.0462122	4.16468	4.20416	4.01427	4.1277	0.100198	0.224011	0.334969
Avin_44730	NA		O-antigen polymerase protein	56.7098	49.1135	45.3769	59.4783	57.3934	58.9719	5.82553	5.61805	5.50389	5.64915	0.163061	5.89429	5.84281	5.88196	5.87302	0.0268767	0.223867	0.33896
Avin_37730	NA		beta-lactamase class C protein	58.133	47.336	48.7801	59.3127	62.4176	57.7502	5.86129	5.56486	5.60822	5.67812	0.160098	5.89027	5.96388	5.85175	5.90197	0.0569726	0.223845	0.370084
Avin_26920	NA		OprD family outer membrane porin	3.13596	6.86602	4.85706	5.669	5.1562	5.69559	1.64891	2.77947	2.28008	2.23615	0.566562	2.50309	2.36631	2.50985	2.45975	0.0809922	0.223595	0.781089
Avin_44800	NA		carbamoyltransferase	212.907	226.788	190.382	255.997	225.555	253.368	7.73408	7.8252	7.57275	7.71068	0.127841	7.99999	7.81733	7.98509	7.93414	0.101428	0.223457	0.353012
Avin_28440	nuoA		NADH-ubiquinone oxidoreductase, chain alpha	193.469	112.654	108.535	119.455	183.122	171.962	7.59596	6.81575	6.76201	7.05791	0.466737	6.90033	7.51666	7.42595	7.28098	0.33276	0.223073	0.708209
Avin_32030	NA		ISRSO17-transposase protein	1.79927	1.66227	3.17219	3.72413	2.36207	1.71379	0.847409	0.733154	1.66548	1.08201	0.508514	1.8969	1.24005	0.777186	1.30471	0.562651	0.222699	0.790498
Avin_42640	dksA		RNA polymerase binding protein DksA	514.149	361.828	378.457	421.53	543.216	488.507	9.00604	8.49916	8.56398	8.68973	0.275846	8.71949	9.08538	8.93224	8.91237	0.183752	0.22264	0.539684
Avin_17050	NA		ParB protein	36.8511	21.562	21.7169	23.1472	41.0746	28.817	5.20364	4.43042	4.44075	4.6916	0.443466	4.53277	5.36017	4.84885	4.91393	0.417526	0.222328	0.766741
Avin_38340	NA		conserved hypothetical protein	25.0573	27.0076	23.8556	28.2657	34.1823	26.5187	4.64716	4.7553	4.57626	4.65957	0.0901615	4.82098	5.09518	4.72894	4.8817	0.19052	0.222128	0.383404
Avin_12920	hisG		ATP phosphoribosyltransferase, HIsG	118.231	77.8402	71.7823	95.703	107.546	101.743	6.88546	6.28244	6.16556	6.44449	0.386342	6.58049	6.74881	6.66879	6.66603	0.0841923	0.221542	0.61245
Avin_12210	fruA		Fructose phosphotransferase system IIBC component	237.203	268.385	259.314	328.895	293.337	271.203	7.88998	8.06816	8.01856	7.99223	0.0919625	8.36148	8.19642	8.08323	8.21371	0.139932	0.221477	0.40771
Avin_46400	NA		Outer membrane protein	27.0498	31.235	19.7024	31.1733	30.2093	28.0065	4.75754	4.96509	4.3003	4.67431	0.340122	4.96224	4.91692	4.80769	4.89562	0.0794455	0.221305	0.500008
Avin_11110	NA		conserved hypothetical protein	27.9077	38.8368	30.0387	42.0216	35.4461	34.6309	4.80259	5.27935	4.90875	4.9969	0.250305	5.39306	5.14755	5.11399	5.2182	0.15236	0.221302	0.503861
Avin_42130	NA		Acetaldehyde dehydrogenase	10.1645	11.8947	11.503	12.289	12.3639	14.5006	3.34546	3.57225	3.52394	3.48055	0.119455	3.6193	3.62806	3.85804	3.7018	0.135377	0.221249	0.482492
Avin_02700	moeB2		Molybdopterin biosynthesis protein, MoeB	366.123	343.794	394.206	370.244	449.354	472.393	8.51618	8.4254	8.62281	8.52146	0.0988085	8.53233	8.81171	8.88384	8.74263	0.185659	0.221163	0.478463
Avin_44310	NA		nucleotidyltransferase family protein	521.117	325.604	304.101	352.127	468.132	495.524	9.02546	8.34697	8.24841	8.54028	0.42306	8.45995	8.87077	8.95281	8.76118	0.264076	0.220897	0.670011
Avin_04450	cooJ		nickel transporter for carbon monoxide dehydrogenase, HupE/UreJ family	60.6018	53.2551	52.3467	66.7758	58.0335	68.9768	5.92129	5.73485	5.71003	5.78872	0.115476	6.06125	5.85881	6.10804	6.00937	0.132466	0.220647	0.383404
Avin_29060	fabB		3-oxoacyl-(acyl-carrier-protein) synthase, FabB	389.055	230.119	228.678	240.391	355.087	379.341	8.60383	7.84623	7.83717	8.09575	0.440037	7.90924	8.47203	8.56735	8.31621	0.355652	0.22046	0.694819
Avin_12910	murA		UDP-N-acetylglucosamine 1-carboxyvinyltransferase	258.162	141.039	135.713	185.001	211.913	199.226	8.01213	7.13995	7.08442	7.41216	0.520328	7.53139	7.72733	7.63827	7.63233	0.0981026	0.220163	0.748501
Avin_22490	NA		hypothetical protein	4.09457	5.98945	9.14396	11.0704	7.77087	4.11671	2.03371	2.58242	3.19282	2.60298	0.579827	3.46864	2.95808	2.04149	2.82274	0.723134	0.21975	0.8243
Avin_41670	pqqB		coenzyme PQQ biosynthesis protein B	12.2026	24.7406	24.7159	19.9487	27.2365	21.6841	3.60912	4.62881	4.62736	4.28843	0.5883	4.31822	4.76747	4.43856	4.50808	0.232554	0.219654	0.806272
Avin_19360	NA		conserved hypothetical protein	128.351	123.391	112.831	133.594	153.489	137.564	7.00396	6.9471	6.81802	6.92302	0.0952756	7.06171	7.26199	7.10396	7.14256	0.105569	0.219531	0.322773
Avin_31890	NA		Retron-type reverse transcriptase protein	78.1691	49.5491	41.4596	58.2797	70.6443	61.5636	6.28853	5.63079	5.37363	5.76432	0.471837	5.86492	6.1425	5.944	5.98381	0.143006	0.219494	0.725334
Avin_14580	gapB		glyceraldehyde-3-phosphate dehydrogenase	73.8884	71.22	69.2032	77.1269	85.9842	86.6381	6.20728	6.15421	6.11277	6.15808	0.0473741	6.26916	6.426	6.43693	6.37736	0.0938645	0.219279	0.333471
Avin_43820	NA		hypothetical protein	0.85986	2.01245	0	0.845377	1.86501	1.72902	-0.217826	1.00896	0	0.26371	0.654527	-0.242334	0.899183	0.789954	0.482268	0.629895	0.218558	0.769062
Avin_15960	NA		ABC-2 transporter, permease component	92.2814	90.3808	68.0654	101.143	96.0813	92.0085	6.52797	6.49794	6.08885	6.37159	0.245318	6.66026	6.58618	6.5237	6.59005	0.0683624	0.218458	0.394076
Avin_18800	NA		von Willebrand factor, type A (VWA) domain protein	24.6954	26.2038	25.003	35.224	25.6716	28.1737	4.62617	4.71171	4.64403	4.66064	0.045121	5.13849	4.6821	4.81628	4.87896	0.234559	0.218321	0.435493
Avin_24100	flgL		flagellar hook-associated protein	679.118	582.586	527.467	629.827	607.288	858.918	9.40752	9.18633	9.04294	9.21226	0.18367	9.29881	9.24624	9.74638	9.43047	0.274839	0.218214	0.514646
Avin_48320	NA		hypothetical protein	34.7251	65.7918	42.4667	73.1576	35.8656	58.1881	5.11791	6.03984	5.40826	5.522	0.471371	6.19294	5.16453	5.86265	5.74004	0.525054	0.218038	0.72831
Avin_18540	NA		outer membrane efflux protein	5.53774	8.71906	7.30767	9.00811	8.95379	6.88368	2.4693	3.12417	2.86941	2.82096	0.330115	3.17122	3.1625	2.78318	3.03897	0.221561	0.218007	0.632112
Avin_28180	serS		seryl-tRNA synthetase	223.322	173.792	179.994	189.665	228.322	253.785	7.80298	7.44122	7.4918	7.57867	0.195901	7.56731	7.83492	7.98746	7.79657	0.212686	0.217899	0.500008
Avin_13640	NA		conserved hypothetical protein	112.18	59.3074	62.3122	83.6979	85.2223	91.3174	6.80968	5.89014	5.96144	6.22042	0.511555	6.38712	6.41316	6.51282	6.4377	0.0663452	0.217279	0.756175
Avin_12220	NA		Short-chain dehydrogenase/reductase SDR	148.163	174.787	163.717	212.691	172.012	182.029	7.21104	7.44945	7.35506	7.33852	0.120063	7.73262	7.42636	7.50803	7.55567	0.158588	0.21715	0.421623
Avin_47860	rep		ATP-dependent DNA helicase Rep protein	39.4637	38.4469	32.3143	36.4017	44.6071	47.419	5.30246	5.26479	5.0141	5.19378	0.156744	5.18593	5.4792	5.56739	5.41084	0.199707	0.217058	0.413496
Avin_16080	NA		hypothetical protein	39.2867	32.3843	24.5547	39.3537	38.5864	32.2949	5.29597	5.01722	4.61793	4.97704	0.340803	5.29843	5.27002	5.01323	5.19389	0.1571	0.216855	0.572362
Avin_41120	ackA-2		acetate kinase	39.0162	65.0274	55.4467	75.0272	51.1712	57.4899	5.286	6.02298	5.79303	5.70067	0.37707	6.22934	5.67726	5.84524	5.91728	0.283004	0.216611	0.661298
Avin_35410	NA		hypothetical protein	132.992	132.822	98.5719	158.367	140.497	122.76	7.05519	7.05335	6.6231	6.91055	0.248936	7.30713	7.1344	6.9397	7.12708	0.183824	0.216528	0.457779
Avin_18930	NA		RNA methylase	46.0182	59.298	51.2538	73.041	56.7831	52.8766	5.52413	5.88991	5.67959	5.69788	0.183573	6.19063	5.82739	5.72456	5.91419	0.244863	0.216317	0.496672
Avin_31690	NA		Sigma54 -dependent activator protein	12.0658	12.0098	13.4726	14.4532	15.3412	13.8043	3.59285	3.58614	3.75196	3.64365	0.0938566	3.85332	3.93934	3.78704	3.8599	0.0763619	0.216251	0.472423
Avin_13100	sspB		Stringent starvation protein B	145.418	89.8946	104.13	119.969	137.819	129.041	7.18406	6.49016	6.70224	6.79215	0.355578	6.90652	7.10663	7.01168	7.00828	0.100099	0.216121	0.622801
Avin_49990	pykA-5		Pyruvate kinase	1.33796	1.67009	0.896374	2.19237	1.06406	1.34519	0.420031	0.739923	-0.157828	0.334042	0.455011	1.13249	0.0895812	0.427811	0.54996	0.532076	0.215918	0.744771
Avin_48820	NA		hypothetical protein	15.2556	25.9672	9.29144	10.9081	21.0566	25.0987	3.93127	4.69862	3.2159	3.94859	0.741508	3.44733	4.3962	4.64954	4.16435	0.633753	0.215759	0.857157
Avin_24310	flhC		Flagellar transcriptional activator	600.572	521.527	458.282	630.764	549.409	648.159	9.23019	9.0266	8.84009	9.03229	0.195113	9.30096	9.10174	9.3402	9.24763	0.127865	0.215338	0.436659
Avin_41030	NA		Periplasmic sensory histidine protein kinase, two-component	15.3613	16.0032	11.6092	18.1415	15.6433	15.7269	3.94123	4.00029	3.5372	3.82624	0.25205	4.18122	3.96748	3.97516	4.04129	0.121249	0.215047	0.455176
Avin_40300	NA		conserved hypothetical protein	113.812	101.356	89.9934	129.641	119.35	104.85	6.83051	6.66329	6.49175	6.66185	0.169388	7.01838	6.89905	6.71218	6.87654	0.154332	0.214688	0.394076
Avin_32090	NA		hypothetical protein	12.7817	8.1586	9.08218	12.5664	12.6014	9.34605	3.67601	3.02832	3.18304	3.29579	0.338244	3.6515	3.65551	3.22436	3.51046	0.247778	0.214668	0.833888
Avin_19070	NA		outer membrane porin, OprE-like protein	29.8913	25.4396	23.732	31.3915	28.3119	31.7117	4.90165	4.669	4.56876	4.71314	0.170779	4.9723	4.82334	4.98694	4.92753	0.0905274	0.214389	0.398607
Avin_15490	NA		Acyl-CoA dehydrogenase	17.0181	25.2173	29.7095	28.6972	26.4552	26.2213	4.089	4.65634	4.89285	4.54606	0.413119	4.84284	4.72548	4.71267	4.76033	0.0717414	0.214267	0.718394
Avin_31150	NA		Response regulator	18.9169	15.2947	16.514	16.2312	21.0746	21.7856	4.24161	3.93496	4.04562	4.07406	0.155291	4.0207	4.39743	4.44531	4.28781	0.232562	0.213754	0.537709
Avin_30980	NA		Transcriptional regulator LysR family protein	40.1645	29.4586	25.1083	32.2578	38.9566	36.827	5.32785	4.88062	4.65009	4.95285	0.344605	5.01158	5.2838	5.20269	5.16602	0.139766	0.213167	0.591068
Avin_49140	NA		GGDEF domain protein	57.6356	57.8216	54.2674	63.5258	70.6811	62.6456	5.84889	5.85354	5.76201	5.82148	0.0515506	5.98927	6.14325	5.96914	6.03389	0.0952462	0.212409	0.333689
Avin_32100	NA		Transposase, IS4 protein	41.1141	39.3179	36.0352	41.1822	47.4642	46.3368	5.36156	5.29711	5.17133	5.27667	0.0967475	5.36395	5.56877	5.53409	5.48894	0.109621	0.212265	0.347905
Avin_41060	NA		conserved hypothetical protein	59.1852	54.5584	51.4348	67.5203	63.8826	59.7859	5.88716	5.76973	5.68467	5.78052	0.101676	6.07725	5.99735	5.90173	5.99211	0.0878759	0.211589	0.35775
Avin_27420	mtlR		transcriptional regulator MtlR (AraC family)	30.8117	35.7211	40.8049	42.2688	46.159	35.7331	4.9454	5.1587	5.35067	5.15159	0.202727	5.40152	5.52854	5.15919	5.36308	0.187652	0.21149	0.560173
Avin_02740	vnfX	Vnf cluster	nitrogenase biosynthetic protein vnfX	335.956	457.751	497.634	404.672	515.68	569.254	8.39213	8.83842	8.95894	8.72983	0.298601	8.66061	9.01033	9.15293	8.94129	0.253317	0.21146	0.647357
Avin_20690	NA		conserved hypothetical protein	284.216	166.635	137.896	171.203	223.582	264.72	8.15084	7.38055	7.10744	7.54628	0.541085	7.41956	7.80466	8.04832	7.75752	0.317019	0.21124	0.765764
Avin_24820	NA		Phospholipase D/Transphosphatidylase	9.92146	13.96	16.8812	12.1929	19.7261	15.0814	3.31055	3.80323	4.07734	3.73037	0.388551	3.60797	4.30203	3.9147	3.94157	0.347808	0.211193	0.72263
Avin_15480	NA		conserved hypothetical protein	51.2123	40.693	43.417	56.8764	52.7962	46.7217	5.67842	5.34671	5.44019	5.48844	0.171037	5.82976	5.72236	5.54602	5.69938	0.143259	0.210942	0.480266
Avin_14220	NA		4-hydroxybenzoyl CoA thioesterase	1.77902	4.85765	1.65537	2.33207	2.89398	3.27917	0.831083	2.28026	0.727156	1.2795	0.868239	1.22161	1.53305	1.71333	1.48933	0.248758	0.209834	0.967361
Avin_14470	topA		DNA topoisomerase I	124.774	144.218	154.072	153.267	172.712	161.859	6.96317	7.17211	7.26746	7.13425	0.155637	7.2599	7.43222	7.3386	7.34357	0.0862676	0.209329	0.500008
Avin_29500	NA		conserved hypothetical protein	13.0938	13.9955	16.0019	16.6237	15.6536	17.4146	3.71081	3.80689	4.00017	3.83929	0.147378	4.05517	3.96842	4.12222	4.0486	0.0771126	0.209313	0.508722
Avin_47930	xpt		xanthine phosphoribosyltransferase	200.109	139.871	159.098	188.993	187.721	193.949	7.64464	7.12795	7.31377	7.36212	0.261716	7.56219	7.55245	7.59953	7.57139	0.024854	0.209269	0.535965
Avin_45210	gltB		Glutamate synthase large subunit protein	170.404	196.727	163.045	228.469	186.532	198.119	7.41282	7.62005	7.34912	7.46067	0.14166	7.83585	7.54328	7.63022	7.66979	0.150243	0.209121	0.440817
Avin_29050	fabA		3-hydroxydecanoyl-(acyl carrier protein) dehydratase, FabA	286.953	189.545	171.928	213.064	262.674	258.096	8.16467	7.5664	7.42566	7.71891	0.392403	7.73515	8.03713	8.01177	7.92801	0.167508	0.209103	0.65186
Avin_28700	NA		hypothetical protein	61.5846	62.5493	44.1134	77.6833	56.7064	59.5811	5.9445	5.96692	5.46315	5.79152	0.284602	6.27953	5.82544	5.89678	6.00058	0.244195	0.209063	0.610154
Avin_32620	NA		hypothetical non-conserved protein	98.4478	102.081	80.0097	102.303	101.359	119.653	6.62129	6.67357	6.3221	6.53899	0.189638	6.6767	6.66333	6.90271	6.74758	0.134514	0.208597	0.447855
Avin_34120	NA		hypothetical protein	34.5813	26.2494	22.9593	41.3499	34.4621	22.5524	5.11192	4.71421	4.52101	4.78238	0.301298	5.36981	5.10694	4.49521	4.99065	0.448747	0.208274	0.692037
Avin_50610	NA		General substrate transporter	39.3529	34.4236	24.8268	38.5933	34.9956	38.3787	5.2984	5.10532	4.63383	5.01252	0.341868	5.27028	5.1291	5.26223	5.22054	0.079288	0.208022	0.55147
Avin_12410	NA		tetratricopeptide-like helical protein	15.0645	19.6095	18.7109	24.1298	20.9263	16.8477	3.91308	4.29348	4.22581	4.14412	0.202932	4.59275	4.38724	4.07448	4.35149	0.260976	0.207367	0.575167
Avin_36540	NA		Fic (filamentation induced by cAMP) protein	30.0378	28.3085	21.3786	29.6445	29.9645	31.4681	4.90871	4.82316	4.41809	4.71666	0.262075	4.88969	4.90518	4.97582	4.92357	0.0459118	0.20691	0.459485
Avin_47010	cooA		Carbon monoxide oxidation transcription regulator, Crp/Fnr family: CooA	76.0645	76.7191	67.3384	82.8163	81.2249	89.776	6.24915	6.26151	6.07336	6.19468	0.105245	6.37184	6.34385	6.48826	6.40132	0.0765824	0.206642	0.346736
Avin_06910	NA		Dihydrouridine synthase	158.262	157.165	144.017	165.804	182.603	181.734	7.30617	7.29613	7.1701	7.25747	0.07583	7.37333	7.51257	7.50569	7.46386	0.0784774	0.206395	0.348532
Avin_08710	xylT		ferredoxin, XylT	10.2364	15.8121	15.5447	14.8947	19.0941	13.5851	3.35564	3.98296	3.95835	3.76565	0.355293	3.89673	4.25506	3.76396	3.97192	0.254036	0.206264	0.720673
Avin_37250	NA		hypothetical protein	42.993	18.8668	16.3656	18.2524	29.1408	38.3135	5.42603	4.23777	4.0326	4.56547	0.752297	4.19002	4.86497	5.25978	4.77159	0.54096	0.206122	0.895
Avin_37300	NA		hypothetical protein	45.8215	69.5091	77.6936	62.8471	71.7783	84.1759	5.51795	6.11913	6.27972	5.97227	0.401559	5.97377	6.16548	6.39534	6.1782	0.211069	0.205926	0.723701
Avin_30490	ssuC		aliphatic sulfonate ABC transporter permease protein	9.24755	11.5811	6.52154	11.9629	7.21371	12.3967	3.20907	3.5337	2.70521	3.14933	0.417463	3.58049	2.85074	3.63189	3.35437	0.436915	0.205046	0.690908
Avin_39250	NA		conserved hypothetical protein	35.6668	37.6771	31.8603	38.857	42.2345	39.9303	5.15651	5.23562	4.99369	5.12861	0.123354	5.2801	5.40035	5.31941	5.33329	0.0613134	0.204682	0.371232
Avin_06850	NA		conserved hypothetical protein	50.5598	47.4939	50.6941	53.0896	54.8313	63.9737	5.65992	5.56967	5.66375	5.63111	0.0532438	5.73036	5.77693	5.99941	5.83556	0.14379	0.204452	0.466407
Avin_03770	NA		major facilitator family (MFS) transporter	7.27245	6.88339	5.01553	7.46539	8.69874	5.91393	2.86244	2.78312	2.3264	2.65732	0.289315	2.90022	3.12081	2.56412	2.86171	0.280334	0.204393	0.618824
Avin_12240	NA		transposase	3.91693	6.00244	4.47776	4.21771	6.6752	5.71964	1.96972	2.58555	2.16278	2.23935	0.314972	2.07646	2.73881	2.51592	2.44373	0.337024	0.204381	0.669339
Avin_08510	NA		conserved hypothetical protein	106.425	74.2299	62.5649	90.4276	91.7218	91.0569	6.7337	6.21393	5.96728	6.30497	0.391235	6.49869	6.51919	6.5087	6.50886	0.0102516	0.203891	0.64571
Avin_44760	NA		Lipopolysaccharide 1,3-galactosyltransferase	91.9025	80.3135	82.065	96.1713	97.8132	98.3479	6.52203	6.32757	6.35869	6.40277	0.104453	6.58753	6.61196	6.61982	6.60644	0.0168366	0.203672	0.376761
Avin_15040	NA		Conserved hypothetical protein, DUF1285	54.3668	51.6423	50.2918	63.2914	55.7529	61.0646	5.76465	5.69048	5.65225	5.70246	0.0571514	5.98394	5.80098	5.93226	5.90573	0.094324	0.203263	0.379683
Avin_47810	NA		Mg chelatase-related protein	62.5509	72.9968	72.634	72.001	83.9067	83.7656	5.96696	6.18976	6.18257	6.1131	0.126611	6.16995	6.39071	6.38829	6.31632	0.126766	0.203217	0.467992
Avin_01980	NA		endonuclease/exonuclease/phosphatase family protein	103.663	66.7896	63.2271	75.8482	89.6764	98.1986	6.69575	6.06155	5.98247	6.24659	0.390988	6.24504	6.48666	6.61763	6.44978	0.189012	0.203185	0.66901
Avin_08090	NA		ABC transporter, ATP-binding component	9.554	10.6213	9.42336	10.9586	11.2246	11.847	3.25611	3.40889	3.23624	3.30041	0.0944661	3.45399	3.48859	3.56645	3.50301	0.0575988	0.202598	0.496552
Avin_40800	NA		hypothetical protein	45.0902	24.5421	19.9048	24.7427	44.3508	30.5741	5.49474	4.61719	4.31505	4.80899	0.61279	4.62893	5.47089	4.93424	5.01135	0.426243	0.202361	0.866335
Avin_16360	NA		major facilitator family transporter	74.661	81.1117	66.9739	95.5688	76.9885	83.9207	6.22228	6.34184	6.06553	6.20988	0.138572	6.57847	6.26657	6.39095	6.412	0.15701	0.202114	0.407337
Avin_36380	NA		conserved hypothetical protein	61.8539	37.3962	30.3485	37.4913	60.3806	47.2002	5.95079	5.22482	4.92355	5.36639	0.52805	5.22848	5.91601	5.56072	5.56841	0.343828	0.202018	0.766972
Avin_15140	mhpT		3-hydroxyphenylpropionic acid transporter	13.7079	15.3122	16.1179	19.6029	16.2175	16.1835	3.77694	3.93661	4.01059	3.90804	0.119416	4.293	4.01948	4.01645	4.10964	0.158799	0.201596	0.504085
Avin_22810	NA		hypothetical protein	13.6177	10.2444	9.12327	11.4757	14.1353	11.931	3.76741	3.35676	3.18955	3.43791	0.297353	3.52051	3.82123	3.57664	3.63946	0.159896	0.201552	0.645683
Avin_13120	gmhA		phosphoheptose isomerase	121.814	82.5818	70.554	87.3129	107.615	114.831	6.92853	6.36775	6.14066	6.47898	0.405543	6.44812	6.74973	6.84337	6.68041	0.206543	0.20143	0.676049
Avin_41690	acoR		Sigma54-dependent transcriptional activator protein, AcoR	37.2513	59.8984	48.0058	78.1354	45.2584	45.9007	5.21922	5.90445	5.58514	5.5696	0.342878	6.2879	5.50011	5.52044	5.76949	0.449078	0.199887	0.678535
Avin_19260	rnfB		Electron transport complex, subunit B	27.4423	20.3386	18.1298	23.3828	28.5208	22.9923	4.77833	4.34615	4.18029	4.43493	0.308744	4.54737	4.83394	4.52308	4.6348	0.17289	0.199871	0.62594
Avin_32820	NA		conserved hypothetical protein	47.77	39.5037	40.8938	53.5405	43.1715	50.5898	5.57803	5.30392	5.35381	5.41192	0.146005	5.74256	5.43201	5.66078	5.61178	0.160969	0.19986	0.500008
Avin_43530	NA		amino acid ABC transporter-like protein	4.09457	6.3317	4.73527	4.88823	7.61228	4.99886	2.03371	2.66259	2.24345	2.31325	0.320199	2.28931	2.92833	2.3216	2.51308	0.359978	0.19983	0.704802
Avin_50600	NA		transposase	0	0.26341	0.12567	0.221303	0	0.226311	0	-1.92462	-2.99229	-1.63897	1.51646	-2.17591	0	-2.14362	-1.43984	1.24704	0.199128	0.924755
Avin_18240	NA		conserved hypothetical protein	190.267	119.891	120.525	146.592	167.652	169.223	7.57188	6.90558	6.91319	7.13022	0.382511	7.19566	7.38933	7.40278	7.32926	0.115893	0.199041	0.669339
Avin_00670	NA		hypothetical protein	27.6134	31.9048	21.0757	23.3681	37.1486	32.3312	4.7873	4.9957	4.39751	4.72684	0.303644	4.54647	5.21523	5.01486	4.92552	0.343216	0.198685	0.637378
Avin_48570	pstB		phosphate ABC transporter, ATP-binding protein	120.164	117.815	123.123	119.508	152.119	144.914	6.90886	6.88038	6.94395	6.91107	0.0318419	6.90097	7.24906	7.17905	7.10969	0.18412	0.198627	0.456414
Avin_08670	xylJ		4-oxo-4-pentenoate hydratase, XylJ	6.89201	9.40938	5.49685	9.35722	7.11836	8.08415	2.78492	3.2341	2.4586	2.82588	0.389366	3.22608	2.83154	3.0151	3.02424	0.197427	0.198364	0.692037
Avin_28840	NA		Sodium:alanine symporter	54.7969	58.6217	54.0065	69.536	57.6571	65.3206	5.77602	5.87336	5.75506	5.80148	0.0631268	6.11969	5.84943	6.02947	5.99953	0.137596	0.198045	0.400583
Avin_11410	apc1		acetophenone carboxylase	3.7935	5.37381	2.67525	4.71108	3.89747	4.48314	1.92353	2.42595	1.41967	1.92305	0.503138	2.23606	1.96254	2.16451	2.12103	0.141848	0.197985	0.751849
Avin_24010	flgC		flagellar basal-body rod protein	548.477	460.571	398.519	398.135	497.793	766.617	9.09929	8.84728	8.6385	8.86169	0.23073	8.63711	8.9594	9.58236	9.05963	0.480527	0.197936	0.624145
Avin_32370	NA		Drug resistance transporter Bcr/CflA subfamily protein	10.27	12.4895	11.9171	13.4627	13.5399	12.6538	3.36036	3.64264	3.57496	3.52599	0.147374	3.75089	3.75914	3.6615	3.72385	0.0541488	0.197856	0.498595
Avin_21540	NA		Anti-sigma factor, FecR family	11.8974	7.27774	7.85	11.2983	10.1168	8.97132	3.57258	2.86349	2.97269	3.13625	0.381792	3.49803	3.33868	3.16532	3.33401	0.166404	0.197756	0.721145
Avin_09980	NA		conserved hypothetical protein	55.5838	28.0306	28.1177	40.1554	41.9627	39.2117	5.79659	4.80893	4.81341	5.13964	0.568939	5.32752	5.39104	5.29321	5.33726	0.0496334	0.197613	0.843417
Avin_40770	obgE		GTPase	121.143	83.274	88.7989	113.272	104.045	114.558	6.92057	6.37979	6.47247	6.59094	0.289198	6.82365	6.70107	6.83994	6.78822	0.0759107	0.197276	0.588864
Avin_42990	recN		DNA repair protein RecN	154.482	155.893	156.062	188.164	169.121	177.937	7.2713	7.28441	7.28597	7.28056	0.00806207	7.55585	7.40191	7.47522	7.47766	0.0769985	0.197101	0.408878
Avin_44780	NA		hypothetical protein	73.7457	85.115	60.9956	90.4056	78.9886	80.7554	6.20449	6.41134	5.93063	6.18215	0.241131	6.49834	6.30357	6.33549	6.37913	0.104462	0.196979	0.467563
Avin_30440	ccmB		Cytochrome c-type biogenesis protein CcmB	171.396	110.73	95.7973	139.449	141.125	139.132	7.42119	6.7909	6.58191	6.93134	0.436908	7.1236	7.14083	7.12031	7.12824	0.0110187	0.196909	0.704446
Avin_08520	NA		Outer membrane efflux protein	11.1276	9.94389	7.79388	12.5315	8.77651	11.798	3.47607	3.31381	2.96234	3.25074	0.262607	3.64748	3.13365	3.56047	3.4472	0.275008	0.19646	0.599364
Avin_41660	pqqC		coenzyme PQQ biosynthesis protein C	16.4435	19.443	20.6559	18.019	27.1207	20.3211	4.03945	4.28118	4.36848	4.2297	0.170449	4.17145	4.76132	4.34491	4.42589	0.303161	0.196188	0.612425
Avin_29550	arsB		Type III polyketide synthase	11.0916	16.3172	17.3387	17.6553	18.1002	14.7625	3.47139	4.02832	4.11592	3.87188	0.349588	4.14203	4.17793	3.88387	4.06794	0.160423	0.196064	0.692037
Avin_33730	NA		conserved hypothetical protein	41.0907	79.9194	72.0087	75.1861	74.6829	63.3081	5.36074	6.32047	6.1701	5.95044	0.516199	6.23239	6.22271	5.98432	6.14647	0.140514	0.196036	0.796446
Avin_35100	htrB		Lipid A biosynthesis (KDO)2-(lauroyl)-lipid IVA acyltransferase	31.6496	28.843	20.1718	26.986	32.6528	31.3983	4.98411	4.85015	4.33427	4.72284	0.343117	4.75414	5.02914	4.97261	4.91863	0.145231	0.195786	0.599364
Avin_12720	tldD		Peptidase U62, modulator of DNA gyrase activity	315.252	307.935	281.947	329.011	333.065	374.741	8.30036	8.26648	8.13928	8.23537	0.0849279	8.36199	8.37966	8.54975	8.43047	0.103677	0.195093	0.425264
Avin_44300	NA		conserved hypothetical protein	204.795	186.459	172.58	210.587	208.894	224.649	7.67803	7.54271	7.43112	7.55062	0.123646	7.71827	7.70663	7.81153	7.74548	0.0574967	0.194853	0.400583
Avin_27670	NA		conserved hypothetical protein	15.2464	15.1821	15.438	19.831	18.075	14.948	3.9304	3.9243	3.94841	3.93437	0.0125391	4.30968	4.17592	3.90188	4.12916	0.207883	0.194793	0.480053
Avin_04730	NA		Ornithine/acetylornithine aminotransferase	30.6773	46.9049	51.3812	52.3957	43.1041	49.0789	4.9391	5.55167	5.68317	5.39131	0.397108	5.71138	5.42975	5.61703	5.58605	0.143346	0.194742	0.731766
Avin_09140	rhaU		L-rhamnose 1-epimerase	21.0831	16.9317	16.1558	21.9473	21.5193	18.2877	4.39802	4.08166	4.01398	4.16455	0.204999	4.45597	4.42756	4.1928	4.35878	0.14444	0.194227	0.623609
Avin_38360	NA		conserved hypothetical protein	23.2973	25.9459	24.1286	31.5356	28.0728	24.6679	4.54209	4.69744	4.59267	4.61073	0.0792327	4.97891	4.8111	4.62457	4.80486	0.177255	0.194128	0.453039
Avin_30130	NA		Polysaccharide export protein	23.6462	28.8628	29.0561	32.9252	29.6929	30.3716	4.56353	4.85114	4.86077	4.75848	0.168899	5.04112	4.89205	4.92465	4.95261	0.0783699	0.194124	0.514779
Avin_29880	NA		Multidrug efflux protein	9.53323	11.5935	8.975	11.9455	10.8454	11.4641	3.25297	3.53524	3.16591	3.31804	0.193074	3.5784	3.43902	3.51906	3.51216	0.0699477	0.194118	0.496672
Avin_36900	purN		Phosphoribosylglycinamide formyltransferase	111.463	121.586	99.5676	107.825	140.307	133.479	6.80043	6.92583	6.6376	6.78795	0.144518	6.75254	7.13245	7.06047	6.98182	0.201794	0.193865	0.460929
Avin_29520	arsD		Type I fatty acid synthase ArsD	18.6955	24.2474	21.629	25.5471	24.1544	23.7503	4.22462	4.59976	4.43489	4.41976	0.188025	4.67509	4.59421	4.56987	4.61306	0.0550813	0.193299	0.494489
Avin_24080	flgJ		flagellar rod assembly protein/muramidase	224.724	222.389	191.729	236.239	198.801	304.832	7.81201	7.79694	7.58292	7.73062	0.128135	7.8841	7.63518	8.25187	7.92372	0.310249	0.193094	0.544492
Avin_01410	nifT	Nif major cluster	Nitrogen fixation protein	483.524	627.858	760.201	972.762	701.933	504.495	8.91744	9.29429	9.57024	9.26066	0.327694	9.92594	9.45519	8.97869	9.45328	0.473627	0.192617	0.719058
Avin_11490	NA		Transcriptional regulator, LysR family	7.34027	6.74908	4.82985	7.08776	6.8232	7.37996	2.87583	2.75469	2.27198	2.63417	0.31946	2.82533	2.77045	2.88361	2.82646	0.0565902	0.192296	0.652725
Avin_32010	NA		hypothetical protein	4.09457	15.5726	4.57198	9.05761	6.66075	7.20425	2.03371	3.96093	2.19282	2.72916	1.06971	3.17913	2.73568	2.84885	2.92122	0.230411	0.192065	0.984627
Avin_11050	NA		Cytochrome bd ubiquinol oxidase, subunit I	4.41647	4.11351	2.61667	4.78515	4.30086	3.44354	2.14289	2.04037	1.38773	1.857	0.409618	2.25856	2.10463	1.78389	2.04903	0.242171	0.192029	0.723701
Avin_16900	NA		RNA binding protein, S1 family	47.7371	36.9528	45.5227	44.7467	47.1076	56.7893	5.57704	5.20761	5.50852	5.43106	0.196517	5.48371	5.55789	5.82755	5.62305	0.180945	0.191992	0.584032
Avin_32600	NA		hypothetical protein	32.877	22.1962	16.9432	12.432	46.6252	31.7834	5.03901	4.47224	4.08264	4.53129	0.480912	3.63599	5.54304	4.9902	4.72308	0.981187	0.191782	0.750646
Avin_16230	NA		undecaprenyl-phosphate galactosephosphotransferase	42.5257	37.7335	36.6305	45.2093	49.7674	38.9029	5.41026	5.23777	5.19497	5.281	0.113969	5.49855	5.63713	5.28181	5.47249	0.179088	0.19149	0.448551
Avin_31830	NA		hypothetical protein	543.029	615.068	754.253	536.167	961.488	727.434	9.08488	9.2646	9.55891	9.3028	0.239307	9.06654	9.90912	9.50667	9.49411	0.421434	0.191315	0.679372
Avin_34380	fleQ		sigma54-dependent activator protein, FleQ	216.764	211.769	188.007	232.31	242.786	227.752	7.75998	7.72635	7.55464	7.68032	0.110134	7.85991	7.92354	7.83132	7.87159	0.0472067	0.191267	0.395887
Avin_18310	NA		Peptidase, U32 family	157.405	174.845	162.155	130.672	233.546	217.553	7.29833	7.44993	7.34123	7.36316	0.0781448	7.02981	7.86756	7.76522	7.5542	0.457008	0.191033	0.601485
Avin_03100	NA		TM2 domain-containing transmembrane protein	178.389	145.302	122.164	172.545	171.887	158.708	7.47888	7.18291	6.93268	7.19816	0.273422	7.43083	7.42532	7.31024	7.38879	0.0680898	0.190637	0.527888
Avin_31350	NA		DszC-like desulfurization enzyme	7.00141	7.68112	8.06204	9.14211	8.89794	7.91917	2.80764	2.94132	3.01115	2.92004	0.103406	3.19253	3.15347	2.98535	3.11045	0.110086	0.190414	0.561825
Avin_40710	NA		hypothetical protein	45.1699	49.6745	40.7138	55.11	48.3958	50.8857	5.49729	5.63443	5.34745	5.49306	0.143541	5.78424	5.59681	5.66919	5.68341	0.0945222	0.190358	0.498169
Avin_20680	NA		conserved hypothetical protein	79.5499	53.324	43.8376	64.036	67.2855	64.0617	6.31379	5.73671	5.4541	5.83487	0.43817	6.00081	6.07222	6.00139	6.02481	0.041064	0.189942	0.713206
Avin_27450	ybhE		3-carboxymuconate cyclase	91.6554	124.12	133.335	148.289	127.707	118.87	6.51815	6.95559	7.05891	6.84422	0.287069	7.21227	6.99669	6.89324	7.03407	0.162765	0.189853	0.661238
Avin_34980	NA		Glutamyl aminopeptidase familiy M42	53.4765	86.248	94.4745	82.1431	101.404	77.6142	5.74083	6.43042	6.56185	6.24437	0.440998	6.36007	6.66397	6.27825	6.4341	0.203238	0.189728	0.772691
Avin_05210	NA		hypothetical protein	2.77374	4.86884	0	9.54457	1.50404	1.39437	1.47183	2.28358	0	1.2518	1.15758	3.25468	0.588843	0.479614	1.44105	1.5716	0.189242	0.748557
Avin_42360	NA		transcriptional regulator, AraC family	50.8099	55.0428	56.4331	61.0844	66.7954	57.3178	5.66704	5.78248	5.81847	5.756	0.0791143	5.93273	6.06168	5.84091	5.94511	0.110902	0.189109	0.454699
Avin_25870	NA		LysR family transcriptional regulator protein	11.998	9.19311	7.17695	10.5321	9.44897	11.7757	3.58473	3.20055	2.84337	3.20955	0.370761	3.39672	3.24016	3.55774	3.39821	0.158798	0.188657	0.697693
Avin_43610	NA		ABC transporter	4.65688	5.83884	4.54987	6.70415	4.86995	5.60175	2.21936	2.54568	2.18583	2.31696	0.19879	2.74505	2.28391	2.48588	2.50495	0.231164	0.187988	0.603633
Avin_33260	dctA-1		C4-dicarboxylate transport protein	29.8913	25.7803	24.4905	38.4522	26.628	27.2233	4.90165	4.6882	4.61415	4.73467	0.149278	5.265	4.73487	4.76677	4.92221	0.297288	0.187543	0.556116
Avin_22130	NA		HAD-superfamily hydrolase, subfamily IA, variant 3	24.1135	27.5619	27.5512	31.0584	30.205	28.7543	4.59177	4.7846	4.78404	4.72014	0.111172	4.95691	4.91672	4.84571	4.90645	0.0563091	0.186309	0.499395
Avin_17830	NA		phosphoglycerate mutase family protein	99.6049	183.433	255.832	141.509	258.9	187.937	6.63815	7.51911	7.99905	7.38544	0.690232	7.14475	8.01625	7.5541	7.5717	0.43602	0.186264	0.902834
Avin_32460	NA		transciption regulator, AraC-family	25.3181	30.5595	22.0471	30.3709	30.2201	27.3761	4.6621	4.93355	4.46252	4.68605	0.236428	4.92462	4.91743	4.77485	4.8723	0.0844736	0.186246	0.512004
Avin_23180	NA		conserved hypothetical protein	63.7716	39.0432	30.652	49.3275	45.526	50.0193	5.99484	5.287	4.93791	5.40658	0.538517	5.62432	5.50862	5.64441	5.59245	0.0732916	0.185866	0.80622
Avin_10360	madM		malonate transporter, MadM subunit	39.2983	36.7509	33.379	44.4153	40.2507	39.6796	5.29639	5.19971	5.06087	5.18566	0.118389	5.47298	5.33094	5.31033	5.37142	0.0885614	0.18576	0.42378
Avin_32770	NA		Metallophosphoesterase protein	9.69297	12.8065	10.8231	14.9094	12.0378	11.0028	3.27694	3.67881	3.43605	3.46393	0.20238	3.89815	3.5895	3.45981	3.64915	0.225177	0.18522	0.610318
Avin_16200	NA		hypothetical protein	120.38	97.1228	110.205	121.293	146.768	106.372	6.91146	6.60174	6.78404	6.76575	0.155668	6.92235	7.19739	6.73298	6.95091	0.233521	0.185164	0.566594
Avin_26600	NA		Rhs element Vgr protein	7.87372	8.4096	6.90781	8.66265	9.08108	8.54457	2.97705	3.07204	2.78823	2.94577	0.144466	3.11481	3.18286	3.09501	3.13089	0.0460834	0.185123	0.454699
Avin_05450	pckA		phosphoenolpyruvate carboxykinase	78.2424	73.6264	75.9266	86.9168	88.1768	83.8558	6.28988	6.20215	6.24653	6.24619	0.0438652	6.44156	6.46233	6.38984	6.43124	0.0373299	0.185055	0.414306
Avin_20360	NA		major facilitator superfamily (MFS) permease	7.04966	9.64398	5.876	8.49281	7.8606	8.78485	2.81755	3.26963	2.55483	2.88067	0.361553	3.08624	2.97464	3.13502	3.0653	0.0822144	0.184628	0.669339
Avin_12800	lptB		LPS transport protein LptB	188.139	112.889	107.715	121.392	167.62	165.043	7.55565	6.81876	6.75108	7.04183	0.446268	6.92353	7.38905	7.3667	7.22642	0.262553	0.184593	0.750931
Avin_18610	NA		Short-chain dehydrogenase/reductase, SDR family protein	30.7791	34.1126	34.1859	33.783	46.4486	33.5652	4.94388	5.09223	5.09533	5.04381	0.0865611	5.07823	5.53756	5.0689	5.22823	0.267932	0.184414	0.562126
Avin_50760	NA		conserved hypothetical protein	170.385	187.136	161.892	209.883	186.647	193.309	7.41265	7.54794	7.33889	7.43316	0.106025	7.71344	7.54417	7.59477	7.61746	0.0868873	0.184298	0.454699
Avin_14360	NA		RND efflux system, outer membrane lipoprotein, NodT family	6.26276	7.32882	4.63048	5.74124	8.07681	6.72207	2.6468	2.87358	2.21116	2.57718	0.336652	2.52136	3.01379	2.74891	2.76135	0.246448	0.184171	0.66909
Avin_19330	NA		hypothetical protein	1475.93	2837.45	3016.18	2398.76	3031.7	2545.88	10.5274	11.4704	11.5585	11.1854	0.571565	11.2281	11.5659	11.3139	11.3693	0.175592	0.183879	0.866582
Avin_07170	NA		hypothetical protein	45.3524	40.4945	47.4204	48.1968	53.7327	49.2876	5.50311	5.33965	5.56743	5.47007	0.11743	5.59086	5.74773	5.62315	5.65392	0.0828336	0.18385	0.532546
Avin_45370	NA		cell division protein FtsN	67.1664	67.3982	70.8312	74.0103	84.8051	74.8698	6.06967	6.07464	6.14631	6.09687	0.0428879	6.20965	6.40608	6.22631	6.28068	0.108917	0.183809	0.454699
Avin_38720	NA		pseudouridine synthase, TruD-like protein	58.4607	52.8768	43.382	63.3434	53.8898	57.5523	5.8694	5.72456	5.43902	5.67766	0.218986	5.98512	5.75194	5.8468	5.86129	0.117264	0.183627	0.494754
Avin_50270	NA		LamB type porin	10.3848	10.9373	11.3637	14.1917	11.6	11.485	3.3764	3.45118	3.50636	3.44465	0.0652259	3.82698	3.53605	3.52168	3.62824	0.172263	0.183591	0.544033
Avin_44790	NA		Glycosyl transferase, group 1	134.089	148.854	125.659	190.592	137.346	140.176	7.06705	7.21775	6.97337	7.08606	0.123298	7.57434	7.10167	7.13109	7.26903	0.264815	0.182978	0.530376
Avin_22240	NA		Thiolase protein	2.95372	7.16905	6.71837	5.59282	5.93196	6.26934	1.56253	2.84178	2.74811	2.38414	0.713074	2.48358	2.56851	2.64831	2.5668	0.0823823	0.182659	0.913697
Avin_23630	phbC		PHB synthase	578.967	851.396	1198.37	683.52	1179.83	1070.9	9.17734	9.73369	10.2269	9.71263	0.525076	9.41684	10.2044	10.0646	9.89527	0.420184	0.182642	0.847349
Avin_22670	NA		hypothetical protein	108.802	183.592	225.29	157.396	230.059	181.623	6.76557	7.52036	7.81564	7.36719	0.541535	7.29825	7.84586	7.5048	7.54964	0.276542	0.182447	0.853505
Avin_00120	NA		DNA-3-methyladenine glycosylase I	48.5049	36.379	32.0039	44.4365	41.8432	44.3338	5.60006	5.18503	5.00017	5.26176	0.307214	5.47367	5.38692	5.47034	5.44364	0.0491517	0.181887	0.620269
Avin_14280	etfB1		Electron transfer flavoprotein beta-subunit	1.50559	0.587292	0.747172	0.657881	1.45137	1.00916	0.590331	-0.76785	-0.420488	-0.199336	0.705581	-0.604102	0.537414	0.0131478	-0.0178467	0.571389	0.181489	0.949304
Avin_18830	NA		AAA superfamily ATPase, MoxR-like protein	88.8074	82.3849	83.8601	85.9906	101.701	102.255	6.47261	6.36431	6.38991	6.40894	0.0566029	6.42611	6.66819	6.67603	6.59011	0.142085	0.181168	0.467563
Avin_42630	aspT		aspartate aminotransferase	65.1476	89.4567	75.4377	90.1447	81.951	86.6715	6.02564	6.48312	6.23721	6.24866	0.228954	6.49417	6.35669	6.43749	6.42945	0.0690926	0.180792	0.567477
Avin_36070	NA		hypothetical protein	109.498	65.4721	71.3658	77.3671	104.699	91.9506	6.77476	6.03281	6.15716	6.32158	0.397362	6.27365	6.7101	6.52279	6.50218	0.218954	0.180602	0.72985
Avin_08100	NA		ABC transporter, permease component	8.85867	10.5568	7.07836	11.1865	8.10874	10.6225	3.14709	3.4001	2.82342	3.12354	0.289065	3.48368	3.01948	3.40905	3.30407	0.249274	0.180534	0.627831
Avin_20230	NA		conserved hypothetical protein	27.5489	31.7499	28.4306	32.0094	38.4771	29.3765	4.78392	4.98868	4.82937	4.86733	0.107524	5.00042	5.26593	4.87659	5.04765	0.198918	0.180323	0.579326
Avin_45360	argS		arginyl-tRNA synthetase	89.6923	59.3327	57.8553	61.7999	89.5526	80.936	6.48691	5.89076	5.85438	6.07735	0.355159	5.94953	6.48466	6.33871	6.25764	0.276624	0.180287	0.693229
Avin_41180	NA		Staphylococcus nuclease (SNase-like)	69.9023	119.444	91.1765	130.456	97.9465	86.4509	6.12727	6.90019	6.51059	6.51268	0.386467	7.02741	6.61392	6.43381	6.69172	0.304353	0.179032	0.725295
Avin_35740	NA		TRAG family bacterial conjugation protein	4.06081	4.52576	3.45469	4.37264	3.91456	5.37888	2.02177	2.17816	1.78856	1.99616	0.19606	2.1285	1.96885	2.42731	2.17489	0.232721	0.178726	0.618274
Avin_11600	NA		intracellular signalling protein with diguanylate cyclase and phosphodiesterase activities	61.3767	59.568	63.7079	71.2881	68.1507	69.5142	5.93962	5.89646	5.9934	5.94316	0.0485643	6.15559	6.09066	6.11924	6.12183	0.0325445	0.178666	0.45875
Avin_18390	NA		Transposase IS116/IS110/IS902 family	31.4276	36.9244	41.5489	34.9768	46.4889	42.9727	4.97396	5.2065	5.37674	5.18573	0.202189	5.12833	5.53881	5.42535	5.36416	0.211973	0.178429	0.635724
Avin_07980	NA		Iron-containing alcohol dehydrogenase	53.0958	279.405	440.199	186.181	202.935	250.324	5.73053	8.12622	8.78201	7.54625	1.60629	7.54057	7.66488	7.96765	7.72437	0.21967	0.178114	0.82278
Avin_02720	NA		molybdopterin biosythesis protein, MoaD	418.119	354.391	456.319	322.822	552.33	549.106	8.70777	8.4692	8.8339	8.67029	0.185217	8.3346	9.10939	9.10094	8.84831	0.444907	0.178019	0.669339
Avin_06050	birA		Biotin--acetyl-CoA-carboxylase ligase, bifunctional protein, BirA	35.5894	14.2878	31.4721	24.2631	36.2015	26.3793	5.15337	3.83671	4.976	4.65536	0.714497	4.60069	5.17798	4.72133	4.83333	0.304504	0.177971	0.928392
Avin_37500	NA		hypothetical protein	16.76	11.3698	13.2897	17.1941	15.0149	14.1643	4.06695	3.50713	3.73224	3.76877	0.28169	4.10384	3.90832	3.82419	3.94545	0.143477	0.176675	0.704136
Avin_33760	NA		hypothetical protein	2.60564	1.52459	2.90944	0	4.23866	3.92959	1.38164	0.608418	1.54074	1.17693	0.498733	0	2.08361	1.97438	1.35266	1.17271	0.17573	0.950035
Avin_46910	NA		Beta-lactamase-like protein	56.3818	43.8701	39.8664	56.6022	51.6266	48.61	5.81716	5.45517	5.3171	5.52981	0.25825	5.82279	5.69004	5.60318	5.70534	0.110599	0.175527	0.581893
Avin_44220	NA		Peptidylprolyl isomerase	48.65	32.6583	31.1617	50.426	38.4454	36.7796	5.60437	5.02938	4.9617	5.19848	0.353133	5.6561	5.26474	5.20083	5.37389	0.246478	0.175408	0.721145
Avin_02780	vnfA	Vnf cluster	vanadium nitrogenase sigma54-dependent transcriptional activator, VnfA	31.2377	38.6714	35.4307	39.6826	37.3537	41.5725	4.96522	5.2732	5.14693	5.12845	0.154818	5.31043	5.22318	5.37756	5.30372	0.077408	0.175276	0.523336
Avin_01970	NA		N-acetylmuramoyl-L-alanine amidase protein	31.5393	24.2815	32.251	29.5392	34.0238	35.3815	4.97908	4.60179	5.01127	4.86405	0.227691	4.88456	5.08847	5.14492	5.03932	0.136964	0.175272	0.652603
Avin_10050	NA		bacterioferritin protein	545.872	426.51	518.772	494.409	618.16	568.903	9.09242	8.73644	9.01896	8.94927	0.187944	8.94956	9.27184	9.15204	9.12448	0.162896	0.175207	0.609574
Avin_36840	NA		conserved hypothetical protein	132.14	94.7037	97.7765	110.645	124.105	128.087	7.04593	6.56535	6.61142	6.7409	0.265165	6.78979	6.95542	7.00098	6.9154	0.111138	0.174502	0.618274
Avin_32720	NA		Response regulator	280.38	192.202	181.328	214.34	260.983	250.817	8.13124	7.58648	7.50246	7.74006	0.341366	7.74376	8.02781	7.97049	7.91402	0.150211	0.173963	0.683696
Avin_05950	NA		transmembrane protein, RarD family	19.4116	31.9704	30.1842	25.1634	35.8656	29.7808	4.27884	4.99867	4.91572	4.73108	0.393836	4.65325	5.16453	4.89631	4.9047	0.25574	0.173619	0.757882
Avin_04410	hoxW		soluble hydrogenase processing peptidase, HoxW	26.1697	52.4988	59.6345	54.6082	42.8605	50.206	4.70982	5.71421	5.89808	5.4407	0.639603	5.77105	5.42158	5.64979	5.61414	0.177442	0.173432	0.902834
Avin_10910	algX		alginate biosynthesis protein AlgX	31.2676	43.9705	52.7667	42.3562	54.6209	44.9223	4.9666	5.45846	5.72156	5.38221	0.383212	5.4045	5.77138	5.48936	5.55508	0.192067	0.172875	0.774377
Avin_44410	NA		Aspartyl/Asparaginyl beta-hydroxylase family protein	545.81	302.458	291.973	367.541	423.452	443.568	9.09225	8.24059	8.18969	8.50751	0.507041	8.52176	8.72605	8.79301	8.68027	0.141301	0.172764	0.820768
Avin_06390	NA		30S ribosomal protein S8	1560.44	739.817	750.262	1048.27	1142.98	1034.94	10.6077	9.53102	9.55125	9.89667	0.615886	10.0338	10.1586	10.0153	10.0692	0.0779294	0.172567	0.894397
Avin_11680	lptG		permease YjgP/YjgQ family	65.0968	69.3558	53.159	72.5973	70.333	67.2803	6.02451	6.11594	5.73224	5.95757	0.200421	6.18184	6.13613	6.07211	6.13003	0.0551194	0.172463	0.471512
Avin_08150	NA		TonB-dependent receptor	20.3201	20.0244	18.032	21.5024	21.5729	22.6342	4.34483	4.32369	4.17249	4.28034	0.0939954	4.42643	4.43115	4.50043	4.45267	0.0414331	0.172332	0.42377
Avin_00910	gadh2		gluconate dehydrogenase cytochrome c subunit	13.875	14.293	10.8013	16.4272	16.9546	11.0028	3.79442	3.83724	3.43313	3.68826	0.221983	4.03802	4.08361	3.45981	3.86048	0.347739	0.172213	0.622801
Avin_12180	fruR		Transcriptional regulator protein, LacI family	244.839	240.613	223.06	247.228	289.471	262.618	7.93569	7.91057	7.80129	7.88252	0.071458	7.9497	8.17727	8.03682	8.0546	0.114825	0.17208	0.467378
Avin_34410	algZ		AlgZ-like DNA binding protein	340.458	287.591	259.491	326.155	291.093	382.604	8.41133	8.16787	8.01954	8.19958	0.197812	8.34942	8.18533	8.57971	8.37149	0.198111	0.171904	0.569947
Avin_49730	NA		hypothetical protein	20.6366	38.2366	42.2451	33.8151	35.4352	39.7674	4.36714	5.25688	5.40071	5.00824	0.559853	5.07959	5.14711	5.31352	5.18007	0.120394	0.171829	0.882097
Avin_21270	NA		conserved hypothetical protein	6.95097	8.53586	6.41994	8.85874	8.00353	7.67878	2.79721	3.09354	2.68256	2.85777	0.212075	3.1471	3.00064	2.94088	3.02954	0.106106	0.171769	0.588864
Avin_19740	NA		ATP synthase F1, alpha subunit	47.5098	53.8351	45.1105	53.6995	54.0635	56.765	5.57015	5.75048	5.49539	5.60534	0.131132	5.74684	5.75658	5.82693	5.77678	0.0437003	0.171443	0.450191
Avin_40320	NA		Conserved hypothetical protein	358.238	179.119	171.79	202.16	268.888	289.339	8.48477	7.48477	7.42451	7.79802	0.59551	7.65935	8.07086	8.17662	7.96895	0.273278	0.170928	0.872716
Avin_30550	NA		D-isomer specific 2-hydroxyacid dehydrogenase	18.9327	16.155	12.4786	17.0626	17.1102	18.6385	4.24281	4.01391	3.64138	3.96603	0.303559	4.09277	4.09678	4.22021	4.13659	0.0724496	0.170556	0.638628
Avin_49260	NA		major facilitator family transporter	3.96249	4.28922	5.08817	4.28532	6.87561	4.18311	1.98641	2.10071	2.34715	2.14476	0.184359	2.0994	2.78149	2.06458	2.31516	0.404231	0.170399	0.721145
Avin_40340	iscX		conserved hypothetical protein	145.179	114.477	124.537	132.32	158.796	140.326	7.18169	6.83891	6.96043	6.99368	0.173793	7.04789	7.31103	7.13264	7.16385	0.134321	0.170176	0.580599
Avin_21320	NA		fumarate reductase/succinate dehyfrogenase, flavoprotein subunit	3.67319	3.90768	2.70324	4.35	3.98351	3.18945	1.87703	1.96631	1.43469	1.75934	0.284682	2.12101	1.99404	1.67331	1.92945	0.230735	0.17011	0.69315
Avin_24030	flgE		Flagellar basal body rod protein	1390.67	934.822	876.356	775.589	1108.08	1886.27	10.4416	9.86855	9.77537	10.0285	0.360748	9.59915	10.1138	10.8813	10.1981	0.645227	0.169611	0.723701
Avin_38510	NA		conserved hypothetical protein	127.039	108.567	98.1773	111.869	131.112	131.301	6.98913	6.76244	6.61732	6.78963	0.187394	6.80567	7.03465	7.03674	6.95902	0.132808	0.169391	0.539684
Avin_41170	NA		hypothetical protein	24.4113	33.2567	18.7141	28.6568	24.498	30.7707	4.60948	5.05557	4.22606	4.63037	0.415152	4.84081	4.61459	4.94348	4.79963	0.168269	0.16926	0.740969
Avin_46620	NA		Conserved hypothetical protein	42.3699	29.8952	18.7849	34.9177	29.732	32.5757	5.40497	4.90184	4.2315	4.8461	0.588717	5.12589	4.89395	5.02573	5.01519	0.116329	0.169084	0.878403
Avin_24800	NA		hypothetical protein	22.2642	51.2098	54.8638	61.1388	32.4711	44.7692	4.47666	5.67835	5.77778	5.31093	0.72421	5.93402	5.02109	5.48444	5.47985	0.456483	0.168918	0.896274
Avin_15090	mhpR		Bacterial regulatory protein, IclR family	38.7565	30.1134	31.011	33.9385	36.9258	41.0169	5.27637	4.91233	4.95471	5.0478	0.199072	5.08485	5.20656	5.35815	5.21652	0.13692	0.168715	0.595651
Avin_19760	NA		phosphonate ABC transporter, permease component	33.6467	39.1752	35.862	48.1163	38.1479	36.5623	5.07239	5.29187	5.16439	5.17622	0.110216	5.58845	5.25353	5.19228	5.34476	0.213258	0.16854	0.561825
Avin_50260	NA		Oxidoreductase	22.5989	31.3478	25.6031	31.3223	24.269	33.8045	4.49818	4.97029	4.67825	4.71557	0.23826	4.96912	4.60104	5.07915	4.8831	0.250388	0.167529	0.645183
Avin_34780	NA		hypothetical protein	13.7745	17.5846	16.7787	21.75	14.4855	18.2554	3.78392	4.13624	4.06856	3.99624	0.186959	4.44294	3.85654	4.19025	4.16324	0.294133	0.167004	0.664336
Avin_04790	NA		conserved hypothetical protein	34.356	23.1342	25.5031	30.7581	33.3037	27.9808	5.10249	4.53196	4.6726	4.76902	0.297236	4.9429	5.05761	4.80636	4.93562	0.125782	0.166608	0.689212
Avin_00900	gadh1		gluconate dehydrogenase flavoprotein subunit	9.6589	10.1982	9.64981	11.8524	10.6324	10.6603	3.27186	3.35025	3.2705	3.29754	0.0456558	3.56711	3.4104	3.41418	3.4639	0.0894037	0.16636	0.503054
Avin_16150	gspG2		General secretion pathway protein G	88.9307	58.9263	51.9515	69.483	76.9636	71.9438	6.47461	5.88084	5.69909	6.01818	0.405591	6.11859	6.2661	6.1688	6.1845	0.0750003	0.166315	0.747911
Avin_14500	NA		cell division inhibitor	145.409	123.055	128.117	134.614	162.743	147.848	7.18398	6.94315	7.00132	7.04282	0.12566	7.07269	7.34645	7.20797	7.20903	0.136885	0.166217	0.534484
Avin_50390	NA		DUF81 family membrane protein	30.2866	26.887	25.4606	25.8405	38.5083	29.4003	4.92061	4.74884	4.67019	4.77988	0.12806	4.69156	5.2671	4.87776	4.94547	0.293683	0.165593	0.609171
Avin_20530	NA		hypothetical protein	44.5104	48.5357	44.0524	66.6356	47.1738	42.7169	5.47607	5.60097	5.46115	5.51273	0.0767838	6.05822	5.55991	5.41674	5.67829	0.336727	0.165559	0.62561
Avin_44240	NA		8-amino-7-oxononanoate synthase-like protein	73.5926	72.2584	66.2529	80.6558	81.7131	75.424	6.20149	6.17509	6.04991	6.14216	0.0809763	6.33371	6.3525	6.23695	6.30772	0.0620007	0.165553	0.436659
Avin_01250	NA		hypothetical protein	41.2262	39.2842	45.3753	46.322	61.9541	36.1199	5.36549	5.29588	5.50384	5.3884	0.105856	5.53363	5.95313	5.17472	5.55383	0.389595	0.165424	0.68042
Avin_41640	pqqE		coenzyme PQQ biosynthesis E	14.1071	24.7626	24.503	20.474	26.7124	22.063	3.81835	4.63009	4.61488	4.35444	0.464333	4.35572	4.73944	4.46356	4.51957	0.197896	0.165129	0.820768
Avin_22690	NA		hypothetical protein	113.082	220.694	296.103	155.933	289.155	231.02	6.82123	7.7859	8.20996	7.6057	0.711684	7.28478	8.1757	7.85188	7.77078	0.45096	0.165089	0.93074
Avin_49330	NA		Sodium:dicarboxylate symporter	26.6195	26.8014	25.9097	33.0842	27.4522	28.6823	4.73441	4.74424	4.69542	4.72469	0.0258199	5.04807	4.77885	4.84209	4.88967	0.140776	0.164983	0.498169
Avin_01790	NA		conserved hypothetical protein	16.2831	15.0433	13.8754	16.9918	15.9548	17.6636	4.0253	3.91105	3.79446	3.91027	0.115422	4.08677	3.99592	4.1427	4.07513	0.074081	0.164861	0.54421
Avin_39940	NA		hypothetical protein	12.7969	13.2675	11.2807	16.0026	12.6606	13.3175	3.67772	3.72982	3.49579	3.63444	0.122872	4.00023	3.66228	3.73525	3.79925	0.177835	0.16481	0.562001
Avin_06110	nusG		transcription termination/antitermination factor NusG	956.863	957.174	830.2	1042.45	993.117	1034.44	9.90217	9.90264	9.69732	9.83404	0.118407	10.0258	9.95582	10.0146	9.99874	0.0375851	0.164701	0.485858
Avin_25950	NA		OprE-like outer membrane porin	1.64613	3.85267	2.16242	3.332	2.83532	2.04445	0.719077	1.94586	1.11265	1.2592	0.626383	1.73639	1.50351	1.03171	1.42387	0.359026	0.164675	0.886533
Avin_30040	NA		Glycosyl transferase, group 1 family protein	2.29296	4.02491	2.17626	2.81792	2.48668	4.03438	1.19721	2.00896	1.12185	1.44267	0.491861	1.49463	1.31422	2.01235	1.60707	0.362389	0.164393	0.827062
Avin_44860	NA		lipopolysaccharide heptosyltransferase II- LPS biosynthesis, waaF	160.302	122.903	103.693	133.811	147.069	146.102	7.32465	6.94138	6.69617	6.9874	0.31676	7.06405	7.20035	7.19083	7.15175	0.0760933	0.164345	0.653454
Avin_38680	rpoS		RNA polymerase sigma factor	2115.64	1680.4	2698.5	1839.39	2700.51	2717.53	11.0469	10.7146	11.3979	11.0531	0.341719	10.845	11.399	11.4081	11.2174	0.322503	0.164231	0.786958
Avin_28590	NA		Peptidase M4, thermolysin propeptide	90.8077	49.8412	59.6708	79.7972	70.1557	67.868	6.50474	5.63927	5.89895	6.01432	0.444122	6.31827	6.13249	6.08466	6.17847	0.123405	0.164152	0.809834
Avin_09200	NA		hypothetical protein	5.11822	2.39578	0	5.032	3.33037	1.02918	2.35564	1.26049	0	1.20538	1.17879	2.33113	1.73568	0.0414925	1.36944	1.18795	0.164058	0.899826
Avin_08290	NA		conserved hypothetical protein	67.3021	92.3942	97.5819	88.6855	97.608	98.5702	6.07258	6.52973	6.60854	6.40362	0.289382	6.47063	6.60893	6.62308	6.56754	0.0842311	0.163927	0.707687
Avin_25230	NA		Na+/solute symporter	5.88733	7.07079	7.17925	7.2352	8.56896	6.77589	2.55761	2.82187	2.84383	2.74111	0.159288	2.85503	3.09912	2.76041	2.90485	0.174765	0.163749	0.645183
Avin_38630	NA		conserved hypothetical protein	45.7527	41.4729	43.7891	49.266	50.4057	47.0223	5.51578	5.3741	5.4525	5.44746	0.0709785	5.62252	5.65551	5.55527	5.6111	0.0510864	0.163643	0.496552
Avin_30720	lapO		Multi-component phenol hydoxylase, gamma subunit; LapO	14.8127	13.5291	16.9432	13.8528	16.0642	21.4311	3.88876	3.75799	4.08264	3.9098	0.16334	3.79211	4.00577	4.42164	4.07317	0.32013	0.163373	0.723701
Avin_23660	phbR		Transcription activator in PHB biosynthesis, AraC family	300.335	400.328	532.878	364.796	542.937	453.929	8.23043	8.64504	9.05766	8.64438	0.413617	8.51095	9.08464	8.82632	8.8073	0.28732	0.162926	0.826249
Avin_01240	NA		OprE-like outer membrane porin	128.102	114.655	114.082	146.455	132.686	120.953	7.00114	6.84116	6.83392	6.89208	0.0945259	7.19432	7.05188	6.9183	7.05483	0.138031	0.162756	0.515712
Avin_37280	NA		hypothetical protein	28.662	33.5409	40.0048	31.9364	37.8182	44.6663	4.84107	5.06785	5.3221	5.07701	0.240648	4.99713	5.24101	5.48112	5.23975	0.241994	0.162746	0.726083
Avin_12810	lptA		LPS transport protein LptA	174.064	90.5604	91.6002	100.76	151.721	132.48	7.44347	6.50081	6.51728	6.82052	0.539554	6.65478	7.24528	7.04963	6.98323	0.300799	0.162709	0.852742
Avin_09830	NA		Conserved hypothetical protein 2001	54.767	57.4092	43.6235	63.1402	59.7809	50.9379	5.77524	5.84321	5.44703	5.68849	0.211854	5.98049	5.90161	5.67067	5.85092	0.161009	0.162429	0.55353
Avin_31110	NA		ABC transporter substrate binding protein	5.35924	8.50137	4.38834	6.9082	5.5537	7.30403	2.42203	3.08769	2.13368	2.5478	0.489287	2.78831	2.47345	2.86869	2.71015	0.208893	0.162351	0.816839
Avin_42510	ilvH		Acetolactate synthase, small subunit	245.375	212.903	224.808	288.15	250.753	227.724	7.93884	7.73405	7.81255	7.82848	0.103321	8.17067	7.97012	7.83115	7.99065	0.170693	0.162167	0.554816
Avin_05890	NA		DNA polymerase III, epsilon subunit	119.524	153.648	127.883	148.379	140.263	158.015	6.90116	7.26348	6.99868	7.05444	0.18749	7.21315	7.13199	7.30392	7.21635	0.0860107	0.161911	0.569947
Avin_45680	NA		alkaline phosphatase	14.8946	20.068	17.7999	21.451	18.2485	19.0224	3.89672	4.32683	4.1538	4.12578	0.21642	4.42298	4.1897	4.24963	4.28744	0.121145	0.161656	0.624465
Avin_07760	NA		HAD-superfamily hydrolase, subfamily IA, variant 3	112.127	124.388	116.999	121.496	134.955	139.017	6.809	6.9587	6.87035	6.87935	0.0752574	6.92477	7.07634	7.11911	7.04007	0.102122	0.160723	0.508722
Avin_26640	NA		conserved hypothetical protein	4.75061	12.2304	5.56973	7.94	9.53112	5.97037	2.24811	3.6124	2.47761	2.77937	0.73049	2.98914	3.25265	2.57782	2.93987	0.3401	0.160496	0.943182
Avin_25040	uvrC		excinuclease ABC, C subunit	46.5286	36.9888	37.8993	39.0709	47.9289	48.6287	5.54005	5.20902	5.2441	5.33105	0.181841	5.28802	5.58282	5.60373	5.49153	0.176551	0.160473	0.60116
Avin_30870	NA		periplasmic solute binding protein of iron siderophore transporter	5.282	5.17488	4.93774	5.43456	5.72824	6.05157	2.40108	2.37153	2.30385	2.35882	0.0498463	2.44216	2.51809	2.59731	2.51919	0.077578	0.160368	0.652603
Avin_47700	lysA		diaminopimelate decarboxylase	75.5478	64.3405	56.8915	80.1685	67.5842	71.1766	6.23932	6.00765	5.83014	6.0257	0.205185	6.32496	6.07861	6.15333	6.18564	0.126313	0.159931	0.567973
Avin_22380	NA		Glutathione S-transferase protein	15.1618	17.9857	8.81266	17.1526	15.0913	12.9468	3.92237	4.16878	3.13958	3.74357	0.537391	4.10035	3.91564	3.69452	3.9035	0.203189	0.15993	0.828283
Avin_37130	NA		Recombinase	14.276	14.9679	13.637	15.6581	16.377	15.8466	3.83552	3.9038	3.76945	3.83626	0.0671763	3.96884	4.0336	3.9861	3.99618	0.0335359	0.159924	0.488819
Avin_40930	NA		Anti-sigma factor protein, FecR family	13.2286	11.1266	6.61618	12.0575	10.1619	11.0835	3.72559	3.47593	2.726	3.30917	0.520242	3.59185	3.3451	3.47034	3.4691	0.123382	0.159922	0.828374
Avin_14710	lolE		Lipoprotein releasing system, transmembrane protein	105.67	90.4392	71.3725	110.816	91.0035	94.2628	6.72342	6.49888	6.1573	6.45986	0.285069	6.79202	6.50785	6.55862	6.61949	0.15155	0.159632	0.629858
Avin_52320	NA		integrase	18.8094	16.2464	18.1689	24.0697	18.4558	17.4103	4.23339	4.02205	4.1834	4.14628	0.110451	4.58915	4.206	4.12187	4.30567	0.249076	0.159397	0.633278
Avin_07510	NA		N-acetylmuramoyl-L-alanine amidase	103.779	98.9316	83.9093	104.784	106.082	107.7	6.69738	6.62836	6.39076	6.57216	0.160847	6.71128	6.72904	6.75088	6.7304	0.0198374	0.158234	0.499395
Avin_07300	NA		amino acid ABC transporter, permease protein	55.581	64.1357	59.6829	67.9728	63.6371	68.343	5.79652	6.00305	5.89925	5.89961	0.103267	6.08689	5.9918	6.09472	6.0578	0.0572957	0.158195	0.524938
Avin_31720	NA		Sulfate-binding precursor protein	56.5494	54.6928	35.7521	53.9467	52.3659	54.3888	5.82144	5.77328	5.15995	5.58489	0.368793	5.75346	5.71056	5.76524	5.74309	0.0287806	0.158194	0.678791
Avin_06570	NA		dTDP-4-dehydrorhamnose reductase	105.208	86.8858	64.2262	94.9245	96.5922	88.9589	6.7171	6.44105	6.00509	6.38775	0.358987	6.56871	6.59383	6.47507	6.54587	0.0625911	0.158123	0.684652
Avin_33660	NA		dehydrogenase small subunit	1.30777	2.29558	2.19038	2.41077	1.77282	2.13662	0.387111	1.19886	1.13118	0.905716	0.450398	1.26949	0.826048	1.09533	1.06362	0.223417	0.157908	0.865619
Avin_25380	NA		Patatin-like phospholipase	27.0658	35.9367	37.6026	38.5332	36.0696	36.4748	4.7584	5.16739	5.23276	5.05285	0.257087	5.26803	5.17271	5.18883	5.20986	0.05102	0.157008	0.692037
Avin_13180	ftsL		cell division protein FtsL	103.534	63.6593	67.6	83.675	80.4047	91.7439	6.69396	5.9923	6.07895	6.25507	0.382553	6.38673	6.32921	6.51954	6.41182	0.0976165	0.156753	0.768059
Avin_28290	cspD		cold shock protein, CspD	2795.47	2590.22	3382.6	2096.17	4445.94	3640.7	11.4489	11.3389	11.7239	11.5039	0.198335	11.0335	12.1183	11.83	11.6606	0.561856	0.15672	0.725642
Avin_36670	tolQ		TolQ proton channel	136.021	86.0931	74.4918	105.49	102.897	111.231	7.08769	6.42783	6.21901	6.57817	0.453435	6.72096	6.68506	6.79742	6.73448	0.0573858	0.156305	0.801643
Avin_31730	cysT		sulfate ABC transporter, permease protein CysT	25.5123	21.1934	13.3643	27.2502	19.9822	18.3669	4.67312	4.40555	3.74031	4.27299	0.480327	4.7682	4.32065	4.19903	4.42929	0.299732	0.156301	0.797053
Avin_08370	NA		iojap-related protein	92.9086	58.8387	60.2107	62.6868	87.3235	83.1541	6.53774	5.87869	5.91195	6.10946	0.371274	5.97009	6.4483	6.37772	6.26537	0.258142	0.155908	0.765764
Avin_26390	NA		LysR family transcriptional regulator protein	19.9807	19.5118	21.3872	21.2699	22.8643	23.6909	4.32054	4.28627	4.41868	4.34183	0.0687211	4.41074	4.51502	4.56626	4.49734	0.0792533	0.155513	0.588864
Avin_31140	NA		sensory histidine protein kinase	18.1133	16.4456	17.0868	21.4926	18.1759	18.0019	4.17898	4.03963	4.09481	4.10447	0.0701734	4.42577	4.18396	4.17008	4.25993	0.143785	0.155463	0.568088
Avin_08200	NA		TonB-dependent siderophore receptor	15.0587	15.3292	13.9392	15.6307	17.8487	15.9281	3.91253	3.93821	3.80107	3.88394	0.0729036	3.96631	4.15775	3.99351	4.03919	0.103574	0.155248	0.498595
Avin_13240	ftsW		cell division protein FtsW	181.268	202.234	197.449	229.623	218.577	199.135	7.50198	7.65988	7.62534	7.59573	0.0830106	7.84312	7.772	7.6376	7.75091	0.104371	0.155174	0.560857
Avin_05190	NA		Transcriptional regulatory protein, GntR family	60.4961	70.3961	53.1289	82.0316	60.0784	63.386	5.91877	6.13742	5.73143	5.92921	0.2032	6.35811	5.90877	5.98609	6.08432	0.240234	0.155118	0.609171
Avin_09810	leuC2		3-isopropylmalate dehydratase large subunit, LeuC2	19.1382	16.8766	16.3058	20.1535	17.1156	21.0656	4.25839	4.07695	4.02731	4.12088	0.121641	4.33296	4.09724	4.39682	4.27567	0.157791	0.154788	0.578677
Avin_29700	NA		Xanthine/uracil permease family	38.0513	47.7669	36.97	45.9613	44.9103	44.9147	5.24987	5.57794	5.20828	5.34536	0.202486	5.52235	5.48897	5.48912	5.50015	0.0192267	0.154781	0.564126
Avin_24930	NA		Glutaryl-CoA dehydrogenase	31.5933	56.2827	77.1002	63.7235	56.28	52.722	4.98155	5.81462	6.26866	5.68828	0.652792	5.99375	5.81455	5.72033	5.84288	0.138894	0.154601	0.958455
Avin_05460	NA		Cardiolipin synthase	36.7492	43.4223	30.8751	40.5149	36.2748	46.1849	5.19964	5.44036	4.94837	5.19613	0.246014	5.34038	5.1809	5.52935	5.35021	0.174434	0.154084	0.620269
Avin_45910	ahpC		Alkyl hydroperoxide reductase	4448.86	5147.01	5125.64	5195.69	5459.12	5699.32	12.1192	12.3295	12.3235	12.2574	0.119721	12.3431	12.4145	12.4766	12.4114	0.0667905	0.153957	0.628878
Avin_15970	NA		ABC transporter, ATP binding component	137.616	104.89	99.012	130.675	124.369	121.089	7.1045	6.71274	6.62953	6.81559	0.253642	7.02984	6.95848	6.91993	6.96941	0.0557655	0.153824	0.633554
Avin_42900	rrmJ		ribosomal RNA large subunit methyltransferase J/FtsJ	146.342	154.804	119.322	172.733	149.963	143.6	7.1932	7.2743	6.89872	7.12207	0.197635	7.4324	7.22846	7.16591	7.27559	0.139356	0.15352	0.560173
Avin_25710	NA		cointegrate resolution protein S	22.5515	15.5873	16.3455	16.0777	22.4545	21.8779	4.49515	3.9623	4.03082	4.16276	0.289896	4.00699	4.48893	4.4514	4.31578	0.268073	0.153017	0.727705
Avin_15670	scpB		chromosome segregation and condensation protein B	39.5731	44.7847	38.7319	45.9513	46.0954	44.5353	5.30645	5.48494	5.27545	5.35561	0.113064	5.52204	5.52655	5.47688	5.50849	0.0274676	0.152876	0.504743
Avin_46080	speD		S-adenosylmethionine decarboxylase	201.337	137.644	142.206	150.732	192.307	186.604	7.65347	7.1048	7.15184	7.30337	0.304106	7.23584	7.58727	7.54383	7.45565	0.191591	0.152279	0.712768
Avin_27530	NA		conserved hypothetical protein	194.505	183.061	176.118	225.604	203.634	187.224	7.60366	7.51618	7.4604	7.52674	0.0722142	7.81765	7.66984	7.54862	7.6787	0.134732	0.151956	0.521343
Avin_18400	NA		regulatory protein, ArsR family	111.698	90.7577	75.7739	99.8705	101.936	103.402	6.80345	6.50395	6.24363	6.51701	0.280141	6.64199	6.67151	6.69212	6.66854	0.0251997	0.15153	0.650894
Avin_22470	gntT		Gluconate transporter	18.589	21.4186	17.0309	23.3369	19.9527	19.9355	4.21638	4.42079	4.09008	4.24242	0.166886	4.54454	4.31851	4.31727	4.39344	0.130859	0.151023	0.569947
Avin_50380	NA		MbtH-like protein	29.7158	31.8145	35.2984	36.6744	34.9689	35.5974	4.89316	4.99161	5.14153	5.00877	0.125072	5.1967	5.128	5.1537	5.15947	0.0347116	0.150702	0.689212
Avin_36160	NA		transposase IS4 family	3.0348	1.1838	4.51819	1.98912	4.38826	2.54267	1.6016	0.243421	2.17575	1.34026	0.992318	0.992131	2.13365	1.34635	1.49071	0.58429	0.150453	1
Avin_05200	NA		hypothetical protein	7.1655	10.0623	3.20039	7.0448	6.2167	7.20425	2.84107	3.33088	1.67825	2.61673	0.848851	2.81656	2.63615	2.84885	2.76719	0.114624	0.150453	1
Avin_43840	NA		hypothetical protein	15.5253	12.5778	5.33398	15.2637	7.77087	12.0071	3.95654	3.65281	2.41521	3.34152	0.816457	3.93204	2.95808	3.58581	3.49198	0.493714	0.150453	0.956523
Avin_15530	NA		heavy metal response regulator, two-component	48.65	39.7195	25.8979	44.1227	41.1038	37.7275	5.60437	5.31178	4.69476	5.20363	0.464345	5.46345	5.3612	5.23754	5.35407	0.113122	0.15043	0.797053
Avin_16370	NA		Transcriptional regulator, AraC family	15.4724	17.5125	16.9932	18.329	20.218	16.9587	3.95163	4.13031	4.08689	4.05628	0.0931939	4.19605	4.33757	4.08395	4.20586	0.127093	0.149583	0.601485
Avin_06860	NA		heat shock protein Hsp70 family	34.0276	41.0121	39.3602	50.382	39.3331	37.7967	5.08864	5.35798	5.29867	5.24843	0.141525	5.65484	5.29767	5.24019	5.39757	0.22465	0.14914	0.63444
Avin_22080	NA		periplasmic sugar-binding protein	15.5753	16.5696	16.2415	20.6282	18.2871	15.1419	3.96119	4.05047	4.02161	4.01109	0.0455599	4.36655	4.19276	3.92047	4.15992	0.224843	0.148835	0.615224
Avin_10710	NA		Enoyl-CoA hydratase/isomerase	21.0815	22.339	27.4319	29.7024	26.1029	22.6975	4.39791	4.48149	4.77778	4.55239	0.199616	4.89251	4.70614	4.50446	4.70104	0.194072	0.148643	0.712489
Avin_12730	NA		conserved hypothetical protein	237.331	225.383	192.578	237.243	220.998	267.598	7.89076	7.81624	7.5893	7.76543	0.15702	7.89022	7.78789	8.06392	7.91401	0.139546	0.14858	0.569947
Avin_04560	NA		hypothetical protein	5.51192	6.45017	3.69275	7.58671	6.3761	3.69449	2.46256	2.68934	1.8847	2.34553	0.414889	2.92347	2.67267	1.88537	2.49384	0.541664	0.14831	0.822814
Avin_32220	NA		Succinate-semildehyde dehydrogenase	22.6932	19.8133	16.8268	22.1367	22.6877	20.4987	4.50419	4.3084	4.07269	4.29509	0.216059	4.46837	4.50384	4.35746	4.44322	0.0763616	0.14813	0.599172
Avin_23690	folE		GTP cyclohydrolase I	161.106	126.331	141.38	118.91	200.335	164.352	7.33186	6.98107	7.14343	7.15212	0.175559	6.89373	7.64627	7.36064	7.30021	0.379893	0.148093	0.689088
Avin_17120	NA		Citrate transporter	10.7483	15.0011	13.9833	17.0626	13.0465	13.7806	3.42603	3.907	3.80564	3.71289	0.253543	4.09277	3.70559	3.78457	3.86098	0.204586	0.148088	0.712489
Avin_37790	NA		Bacterial regulatory protein, ArsR family	81.7293	92.1545	76.9994	81.6081	93.2505	103.57	6.35278	6.52598	6.26678	6.38185	0.132025	6.35064	6.54304	6.69446	6.52938	0.172317	0.147534	0.595918
Avin_02790	vnfU	Vnf cluster	NifU C-terminal domain-containing protein, VnfU	32.7988	30.0831	33.1586	37.4755	34.1277	34.7586	5.03557	4.91088	5.05131	4.99925	0.0769381	5.22787	5.09287	5.1193	5.14668	0.0715449	0.147428	0.64571
Avin_29630	NA		Peptidoglycan-binding LysM:SLT:MLTD_N domain protein	231.412	209.237	227.786	174.087	310.522	277.049	7.85432	7.70899	7.83153	7.79828	0.0781621	7.44367	8.27855	8.114	7.9454	0.44224	0.147123	0.683988
Avin_35240	NA		conserved hypothetical protein	17.9138	20.4839	15.3161	19.8261	20.6483	18.6281	4.163	4.35642	3.93698	4.15213	0.20993	4.30933	4.36795	4.21941	4.2989	0.0748184	0.146765	0.594696
Avin_34100	NA		hypothetical protein	23.5118	33.3313	32.854	26.0217	36.1346	37.1469	4.55531	5.0588	5.038	4.88404	0.284874	4.70165	5.17531	5.21517	5.03071	0.285672	0.14667	0.744771
Avin_20040	acnA	TCA cycle	aconitate hydratase 1	136.896	143.185	157.037	136.996	184.94	164.797	7.09694	7.16174	7.29496	7.18455	0.100961	7.09799	7.53091	7.36455	7.33115	0.218383	0.146605	0.660362
Avin_01710	nifF	Nif major cluster	Flavodoxin, nifF	3933.27	3227.43	3016.14	4010.4	3702.71	3496.49	11.9415	11.6562	11.5585	11.7187	0.199026	11.9695	11.8544	11.7717	11.8652	0.0993637	0.146472	0.639532
Avin_13340	secA		preprotein translocase, SecA subunit	320.007	276.658	242.807	284.115	309.427	331.458	8.32196	8.11196	7.92366	8.11919	0.199246	8.15033	8.27345	8.37268	8.26549	0.11139	0.146295	0.626077
Avin_46980	rpsU		ribosomal protein S21	1004.96	505.21	414.05	537.166	759.603	697.611	9.97292	8.98074	8.69366	9.21577	0.671238	9.06923	9.5691	9.44628	9.36154	0.26049	0.14576	0.940988
Avin_16050	NA		conserved hypothetical protein	11.5504	7.50916	8.59805	6.93966	12.5262	11.6128	3.52987	2.90865	3.10401	3.18084	0.317654	2.79486	3.64687	3.53765	3.32646	0.463605	0.145619	0.844052
Avin_24020	flgD		Flagellar hook capping protein	1076.75	856.872	764.003	765.198	882.952	1410.74	10.0725	9.74294	9.57743	9.79761	0.252008	9.57969	9.78619	10.4622	9.94271	0.461622	0.145092	0.719058
Avin_19130	NA		conserved hypothetical protein	20.0902	25.0773	21.3858	26.0724	21.0612	26.5278	4.32842	4.64831	4.41858	4.4651	0.164943	4.70445	4.39652	4.72943	4.61013	0.185417	0.14503	0.638628
Avin_16070	gspD		general secretion pathway protein D	54.1267	49.4428	43.6706	55.8532	54.6128	51.7787	5.75827	5.62769	5.44859	5.61152	0.15547	5.80357	5.77117	5.69429	5.75634	0.0561291	0.144826	0.54421
Avin_36830	NA		WrbA-like flavodoxin	132.615	90.1099	94.3397	103.043	119.927	123.225	7.0511	6.49361	6.55979	6.7015	0.304565	6.68711	6.90601	6.94515	6.84609	0.139065	0.144585	0.725642
Avin_41800	NA		conserved hypothetical protein	33.2917	36.0184	39.9009	34.9953	39.5103	46.734	5.05709	5.17066	5.31835	5.18203	0.131001	5.12909	5.30416	5.5464	5.32655	0.209555	0.144517	0.669057
Avin_07860	btuB		TonB-dependent vitamin B12 receptor	49.9427	47.2815	49.2231	58.5467	52.4626	51.1033	5.6422	5.5632	5.62126	5.60889	0.0409269	5.87152	5.71322	5.67535	5.75336	0.104063	0.14447	0.561825
Avin_07460	NA		GTPase EngC	112.607	117.296	97.9653	138.234	114.394	110.451	6.81515	6.87401	6.6142	6.76778	0.136226	7.11097	6.83787	6.78726	6.91203	0.174128	0.14425	0.572536
Avin_03110	pyrC1		Noncatalytic dihydroorotase-like protein	185.357	181.192	157.717	201.874	178.144	198.796	7.53416	7.50138	7.3012	7.44558	0.126108	7.65731	7.4769	7.63515	7.58978	0.0983893	0.144207	0.561522
Avin_11170	coxB		cytochrome o ubiquinol oxidase, subunit II	10.204	13.0555	10.6342	13.9113	11.9514	11.4903	3.35107	3.70658	3.41064	3.48943	0.190404	3.79818	3.57911	3.52235	3.63321	0.145659	0.143782	0.665822
Avin_45660	NA		conserved hypothetical protein	14.331	14.9071	12.0903	15.342	13.1241	17.2902	3.84107	3.89792	3.59578	3.77826	0.160565	3.93942	3.71415	4.11188	3.92182	0.199449	0.143558	0.701906
Avin_29940	NA		Phosphoribosyltransferase protein	20.5619	16.5621	12.2251	17.8527	15.9279	19.7334	4.3619	4.04982	3.61177	4.00783	0.376822	4.15807	3.99348	4.30257	4.15137	0.154651	0.143543	0.765764
Avin_26420	NA		hypothetical protein	16.9709	13.8073	12.0917	13.6659	15.7755	17.7127	4.08499	3.78735	3.59594	3.82276	0.24644	3.7725	3.97961	4.14671	3.96628	0.18746	0.143512	0.710837
Avin_17320	NA		outer membrane porin	3.30715	3.37074	2.85891	2.83191	3.00808	5.04118	1.72559	1.75306	1.51546	1.66471	0.129976	1.50177	1.58884	2.33376	1.80813	0.457291	0.143421	0.740752
Avin_45690	NA		hypothetical protein	123.301	285.256	320.19	368.457	198.377	207.564	6.94604	8.15611	8.32278	7.80831	0.751387	8.52535	7.6321	7.69741	7.95162	0.497936	0.14331	0.945719
Avin_22010	NA		LamB type porin	5.07791	7.791	4.15798	7.54404	5.75167	5.10537	2.34424	2.96181	2.05588	2.45398	0.462825	2.91534	2.52398	2.35202	2.59711	0.288694	0.143136	0.828283
Avin_08810	dmpP		Phenol hydroxylase, Ferredoxin subunit	7.77275	8.52735	5.42438	6.806	8.69284	8.18109	2.95842	3.0921	2.43946	2.82999	0.344753	2.76681	3.11983	3.03229	2.97298	0.183834	0.142982	0.759941
Avin_35490	frdC		LysR family transcriptional regulator protein	32.6054	29.2076	24.0029	26.8081	34.1084	33.652	5.02704	4.86827	4.58514	4.82682	0.22385	4.7446	5.09205	5.07262	4.96976	0.195238	0.142941	0.654294
Avin_36370	NA		conserved hypothetical protein	5.78057	10.1468	7.26138	10.656	5.48532	9.80746	2.53121	3.34296	2.86024	2.91147	0.40829	3.4136	2.45558	3.29388	3.05435	0.521997	0.142879	0.807037
Avin_35140	rluA		Pseudouridylate synthase RluA	54.7552	64.3131	52.3082	62.6057	73.0169	54.2357	5.77493	6.00704	5.70897	5.83031	0.156566	5.96822	6.19016	5.76117	5.97318	0.214536	0.142874	0.613037
Avin_09800	leuD2		3-isopropylmalate dehydratase small subunit LeuD2	17.5784	18.0923	13.0065	22.2796	14.4699	17.2476	4.13573	4.1773	3.70116	4.00473	0.263721	4.47765	3.85498	4.10832	4.14699	0.31313	0.142255	0.713206
Avin_23730	NA		Modification methylase	63.1591	56.8666	47.2239	56.8633	64.3945	62.2334	5.98092	5.82951	5.56145	5.79062	0.212422	5.82943	6.00886	5.95962	5.93264	0.0927126	0.142011	0.603633
Avin_29040	NA		hypothetical protein	30.5112	34.0819	17.8086	31.3607	31.5848	25.0987	4.93127	5.09093	4.1545	4.72557	0.500959	4.97089	4.98116	4.64954	4.8672	0.188566	0.141628	0.858545
Avin_16350	NA		conserved hypothetical protein	14.8356	14.5265	18.9319	15.4787	20.0291	17.6555	3.89099	3.86062	4.24274	3.99812	0.212396	3.95221	4.32403	4.14204	4.13943	0.185921	0.141311	0.768059
Avin_51310	dgoT		D-galactonate transporter	12.0578	14.3416	9.93223	13.0207	12.5406	14.1104	3.5919	3.84214	3.31212	3.58205	0.265147	3.70274	3.64853	3.81869	3.72332	0.0869234	0.141269	0.670168
Avin_50020	NA		Sugar isomerase (SIS)	6.65698	7.46556	5.26515	7.90836	6.91858	6.4141	2.73487	2.90025	2.39648	2.6772	0.256791	2.98338	2.79048	2.68125	2.81837	0.152985	0.14117	0.725642
Avin_31180	NA		OprE-like outer membrane porin	3.4199	2.28688	2.07298	3.36229	2.43723	2.65247	1.77395	1.19338	1.0517	1.33968	0.382705	1.74945	1.28524	1.40734	1.48067	0.240635	0.140995	0.847395
Avin_14910	fabD		malonyl CoA-acyl carrier protein transacylase	345.18	251.878	216.256	293.181	282.731	304.097	8.43121	7.97658	7.7566	8.0548	0.344038	8.19565	8.14328	8.24839	8.19577	0.0525528	0.140978	0.740663
Avin_00580	NA		ABC-2 type transport system permease protein	13.2465	19.1727	15.4397	21.8199	18.9021	12.734	3.72754	4.26098	3.94857	3.97903	0.268023	4.44757	4.24048	3.67061	4.11955	0.402346	0.140522	0.735993
Avin_11470	NA		conserved hypothetical protein	13.3992	12.183	13.9927	13.0787	17.8765	13.0839	3.74407	3.6068	3.8066	3.71916	0.102206	3.70915	4.15999	3.70973	3.85962	0.260128	0.140463	0.684774
Avin_35760	NA		Bacterial regulatory protein, LysR family	11.6013	16.1316	14.1731	16.6392	16.7259	12.7618	3.53621	4.01182	3.82509	3.79104	0.239623	4.05651	4.06401	3.67376	3.93143	0.223177	0.140388	0.721145
Avin_20510	NA		conserved hypothetical protein	18.4463	14.1076	16.7047	15.1368	21.5799	17.8159	4.20526	3.8184	4.06218	4.02861	0.195604	3.91999	4.43162	4.15509	4.1689	0.256093	0.140286	0.723701
Avin_20490	NA		transcriptional regulator, MerR family	240.3	184.176	251.173	280.031	239.787	221.531	7.90869	7.52494	7.97254	7.80206	0.242106	8.12944	7.90561	7.79136	7.94214	0.171975	0.140081	0.738132
Avin_09180	NA		Amidohydrolase 2	16.485	18.8282	18.4071	19.0599	20.1661	19.889	4.04309	4.23482	4.20219	4.16003	0.102585	4.25247	4.33386	4.3139	4.30008	0.0424222	0.140043	0.62269
Avin_08970	NA		non-conserved hypothetical protein	155.172	245.004	374.163	197.136	358.309	269.342	7.27773	7.93666	8.54752	7.92064	0.63505	7.62305	8.48506	8.0733	8.06047	0.431149	0.139832	0.94411
Avin_30910	NA		ABC transporter, ATP-binding protein	7.60526	6.53866	8.66531	8.69792	10.6043	6.24195	2.927	2.709	3.11525	2.91708	0.203309	3.12067	3.40658	2.642	3.05641	0.386319	0.139333	0.769415
Avin_32440	NA		Short-chain dehydrogenase/reductase SDR protein	38.8324	46.0511	42.5858	44.1437	47.5653	48.4544	5.27919	5.52516	5.4123	5.40555	0.123127	5.46413	5.57184	5.59855	5.54484	0.07116	0.139291	0.607027
Avin_34180	folC		Folylpolyglutamate synthetase protein	436.369	396.231	388.692	532.451	398.463	422.793	8.76941	8.6302	8.60248	8.66736	0.0894515	9.0565	8.6383	8.72381	8.8062	0.220942	0.138843	0.635724
Avin_45330	maeB		malate dehydrogenase (oxaloacetate decarboxylating) (NADP+)	422.104	502.638	573.913	458.262	595.216	595.755	8.72145	8.97338	9.16469	8.95317	0.222307	8.84003	9.21727	9.21858	9.09196	0.218178	0.138785	0.748557
Avin_24110	fliR		flagellar biosynthetic protein	196.957	214.535	171.915	209.749	189.668	243.531	7.62173	7.74507	7.42555	7.59745	0.161137	7.71252	7.56733	7.92796	7.73594	0.181451	0.138485	0.620269
Avin_20470	pheT		phenylalanyl-tRNA synthetase, beta subunit	162.539	159.118	162.239	192.315	167.216	173.992	7.34464	7.31396	7.34198	7.33352	0.0169976	7.58733	7.38557	7.44288	7.47192	0.10397	0.138401	0.599364
Avin_15950	rfbC		dTDP-4-dehydrorhamnose 3,5-epimerase	88.1004	65.4323	63.4831	81.535	77.9635	76.7666	6.46108	6.03193	5.9883	6.16044	0.261275	6.34935	6.28473	6.26241	6.29883	0.0451528	0.138391	0.686748
Avin_49130	NA		hypothetical protein	25.0339	15.2845	17.0147	21.937	20.6567	19.1505	4.64581	3.93399	4.08871	4.22284	0.374384	4.45529	4.36854	4.25931	4.36105	0.0982052	0.13821	0.856539
Avin_08080	tonB		TonB protein	9.38029	13.5383	15.711	14.602	12.716	14.3037	3.22963	3.75898	3.9737	3.6541	0.38296	3.86809	3.66857	3.83832	3.79166	0.107633	0.137555	0.837651
Avin_48870	spuA		glutamine amidotransferase	141.14	129.887	127.187	136.742	151.578	149.481	7.14099	7.02112	6.9908	7.05097	0.0794171	7.09531	7.24392	7.22382	7.18768	0.0806236	0.136714	0.568088
Avin_30690	NA		Low molecular weight phosphotyrosine protein phosphatase	25.0141	22.5639	13.9653	20.7502	23.7365	21.2198	4.64467	4.49594	3.80378	4.3148	0.44876	4.37505	4.56903	4.40734	4.45047	0.103938	0.135677	0.830281
Avin_40900	NA		hypothetical protein	218.337	108.021	99.7768	143.797	142.161	152.56	7.77041	6.75517	6.64063	7.05541	0.621857	7.16789	7.15138	7.25324	7.19084	0.0546671	0.135431	0.954007
Avin_34480	NA		arginine N-succinyltransferase	86.6073	83.3191	76.3098	94.0665	87.3212	88.8246	6.43642	6.38058	6.2538	6.35693	0.0935783	6.55561	6.44826	6.47289	6.49225	0.0562329	0.135323	0.544693
Avin_31880	NA		hypothetical protein	100.528	58.45	50.1237	66.5112	78.1658	75.0089	6.65145	5.86913	5.64742	6.056	0.527455	6.05553	6.28847	6.22899	6.19099	0.121029	0.134994	0.903539
Avin_43040	NA		conserved hypothetical protein	189.466	115.89	107.93	128.556	160.134	152.333	7.56579	6.85661	6.75396	7.05879	0.442071	7.00625	7.32313	7.25108	7.19349	0.166107	0.134701	0.841075
Avin_42010	NA		Conserved hypothetical protein	31.4583	19.6337	22.832	25.2582	31.8416	23.1942	4.97537	4.29526	4.51299	4.59454	0.347311	4.65868	4.99284	4.53569	4.72907	0.236565	0.134532	0.837016
Avin_39760	NA		Conserved Hypothetical Protein	14.7742	10.2006	9.07326	14.6706	11.2157	10.992	3.88501	3.35058	3.18162	3.4724	0.367179	3.87486	3.48745	3.45839	3.6069	0.232515	0.134494	0.80987
Avin_06960	accB		acetyl-CoA carboxylase, biotin carboxyl carrier protein	683.7	543.297	488.163	551.142	631.257	689.362	9.41722	9.0856	8.93122	9.14468	0.248329	9.10628	9.30208	9.42912	9.27916	0.162636	0.134481	0.693841
Avin_20220	NA		conserved hypothetical protein	11.0762	11.1708	8.70614	11.1762	10.6685	11.942	3.46939	3.48166	3.12203	3.35769	0.204181	3.48235	3.41528	3.57797	3.49187	0.081758	0.134173	0.639885
Avin_24940	NA		metabolite:proton symporter protein	17.2173	30.2811	23.6094	34.0526	21.8385	21.8658	4.10579	4.92034	4.56129	4.52914	0.408228	5.08969	4.4488	4.45061	4.66303	0.3695	0.133893	0.816839
Avin_16240	eexD		Type I secretion system ATPase	18.7216	16.9725	21.4828	17.897	23.1922	21.7243	4.22663	4.08513	4.42511	4.24562	0.170785	4.16164	4.53557	4.44124	4.37948	0.194463	0.133862	0.723701
Avin_15980	NA		Glycosyl transferase, family 2	235.099	189.975	157.449	198.981	211.843	220.366	7.87712	7.56967	7.29874	7.58184	0.289382	7.63649	7.72685	7.78376	7.7157	0.0742641	0.133856	0.7141
Avin_03260	NA		hypothetical protein	70.2219	57.6904	61.7675	88.7645	61.2345	60.8038	6.13385	5.85026	5.94878	5.97763	0.14398	6.47191	5.93627	5.92609	6.11142	0.312232	0.133797	0.692037
Avin_08570	benR		transcriptional activator, BenR (AraC family)	49.9794	66.5053	51.1562	59.7047	64.1097	58.6245	5.64326	6.0554	5.67684	5.79183	0.228872	5.89977	6.00247	5.87343	5.92523	0.0681802	0.133394	0.661424
Avin_44230	NA		ABC transporter protein	37.2801	42.5975	33.0398	48.7496	37.7291	37.629	5.22034	5.4127	5.04613	5.22639	0.183358	5.60732	5.23761	5.23377	5.35957	0.214568	0.133177	0.642518
Avin_44700	NA		Mig-14 family protein	72.326	69.8301	51.8591	68.5631	68.6124	73.4399	6.17644	6.12578	5.69653	5.99958	0.263675	6.09936	6.1004	6.19849	6.13275	0.056937	0.133168	0.65544
Avin_42590	iupC		iron regulator transporter, iupC	25.5271	28.6932	30.3787	26.9134	32.7834	33.2634	4.67396	4.84264	4.92499	4.81386	0.127965	4.75025	5.03489	5.05586	4.947	0.170714	0.133141	0.688304
Avin_06250	NA		50S ribosomal protein L3	1173.43	1011.73	989.493	1399.5	1049.42	1054.62	10.1965	9.98261	9.95055	10.0432	0.133719	10.4507	10.0354	10.0425	10.1762	0.237755	0.132963	0.66909
Avin_19350	NA		conserved hypothetical protein	108.048	112.87	116.225	134.593	129.14	107.495	6.75553	6.81851	6.86077	6.81161	0.0529588	7.07246	7.01279	6.74812	6.94446	0.172626	0.132852	0.625637
Avin_01360	NA	Nif major cluster	conserved hypothetical protein	3478.32	2905.21	2960.27	4764.69	3257.57	2539.73	11.7642	11.5044	11.5315	11.6	0.142789	12.2182	11.6696	11.3105	11.7327	0.457138	0.132695	0.721145
Avin_39610	purT		Phosphoribosylglycinamide formyltransferase	271.161	200.096	165.583	198.578	226.973	262.644	8.08301	7.64455	7.37141	7.69966	0.358983	7.63356	7.82637	8.03697	7.8323	0.201768	0.132642	0.771987
Avin_17500	NA		phosphonoacetate hydrolase	18.7643	17.615	13.8146	16.0155	20.4614	18.3475	4.22992	4.13873	3.78812	4.05226	0.233248	4.0014	4.35484	4.19751	4.18458	0.177072	0.132323	0.681043
Avin_35250	NA		hypothetical protein	38.2565	21.7447	30.1053	43.3435	28.0542	27.1075	5.25763	4.44259	4.91195	4.87072	0.40908	5.43774	4.81014	4.76062	5.00284	0.377454	0.132111	0.841851
Avin_48590	pstC		Phosphate ABC-transporter, permease protein PstC	65.5319	76.4891	71.7256	74.2336	79.2568	80.3325	6.03413	6.25718	6.16442	6.15191	0.112053	6.214	6.30846	6.32791	6.28346	0.0609336	0.13155	0.62561
Avin_16190	NA		Conserved hypothetical protein	242.806	160.014	190.29	188.011	225.999	228.7	7.92366	7.32205	7.57206	7.60592	0.302229	7.55467	7.82017	7.83732	7.73739	0.158466	0.131464	0.771425
Avin_14020	NA		ABC transporter, ATP binding component	97.4895	76.9628	71.7492	80.3108	102.323	86.1005	6.60718	6.26609	6.16489	6.34605	0.231731	6.32752	6.67699	6.42795	6.47749	0.179926	0.131436	0.688541
Avin_04900	NA		conserved hypothetical protein	94.1107	119.44	109.242	113.161	118.032	120.827	6.55629	6.90014	6.77138	6.7426	0.173724	6.82223	6.88303	6.9168	6.87402	0.0479254	0.131417	0.661238
Avin_28130	NA		dissimilatory sulfite reductase, DsrF-like protein	22.9296	17.609	13.2016	23.9523	22.5355	12.9676	4.51914	4.13824	3.72264	4.12667	0.398376	4.58209	4.49413	3.69684	4.25769	0.487693	0.131016	0.820386
Avin_41230	NA		D-glycerate dehydrogenase	93.6203	77.4262	62.9609	78.0854	89.0382	86.1816	6.54875	6.27475	5.97638	6.26663	0.286269	6.28698	6.47635	6.42931	6.39755	0.0986001	0.13092	0.701469
Avin_33560	NA		transposase	0.803608	1.1755	0.448652	0.790072	1.743	0.403976	-0.315437	0.233273	-1.15633	-0.412831	0.699903	-0.339945	0.801572	-1.30766	-0.28201	1.05581	0.130821	0.865619
Avin_47990	NA		hypothetical protein	0	0	3.69275	1.62572	1.79328	1.66252	0	0	1.8847	0.628232	1.08813	0.701083	0.842599	0.73337	0.759017	0.0741625	0.130785	0.885853
Avin_30140	NA		Acyl-CoA synthetase	46.929	48.8056	53.922	51.6454	60.9904	51.4444	5.55241	5.60897	5.7528	5.63806	0.103315	5.69057	5.93051	5.68494	5.76867	0.140183	0.130612	0.665065
Avin_03350	NA		SAM-dependent methyltransferase	49.6904	34.7629	30.275	38.9765	40.2992	43.6599	5.6349	5.11948	4.92006	5.22481	0.368877	5.28453	5.33268	5.44824	5.35515	0.0841331	0.130341	0.789173
Avin_36280	NA		lipoprotein	35.1801	39.6706	36.3247	42.182	37.8172	41.6722	5.13669	5.31	5.18288	5.20985	0.0897481	5.39856	5.24097	5.38101	5.34018	0.0863651	0.130325	0.602423
Avin_36220	NA		conserved hypothetical protein	14.9541	10.0623	13.7756	12.1293	14.1903	15.7867	3.90247	3.33088	3.78404	3.67246	0.301685	3.60043	3.82683	3.98064	3.80263	0.191257	0.130167	0.839017
Avin_12750	ptsO		Phosphocarrier NPr protein	162.051	144.852	136.632	146.78	176.254	162.452	7.3403	7.17844	7.09415	7.2043	0.125095	7.19751	7.46151	7.34387	7.3343	0.13226	0.129998	0.615312
Avin_15870	rpsA		30S ribosomal protein S1	2130.76	1501.79	1390.88	1743.06	1815.14	1842.72	11.0572	10.5525	10.4418	10.6838	0.328034	10.7674	10.8259	10.8476	10.8136	0.0414816	0.129826	0.777538
Avin_22220	NA		Transcriptional regulator, LuxR family	16.1508	34.8719	26.6699	30.192	25.6562	25.3864	4.01353	5.12399	4.73714	4.62489	0.563675	4.9161	4.68124	4.66598	4.75444	0.140207	0.129549	0.91522
Avin_26150	hutG		N-formylglutamate amidohydrolase	29.2989	50.8704	66.4969	33.8151	71.3193	53.7917	4.87278	5.66875	6.05522	5.53225	0.602923	5.07959	6.15622	5.74931	5.66171	0.543633	0.12946	0.906826
Avin_37540	NA		PG-binding-1 domain-containing protein	8.38131	11.0794	10.0518	12.6654	11.4459	8.42663	3.06718	3.46981	3.32938	3.28879	0.204362	3.66282	3.51676	3.07496	3.41818	0.30608	0.129392	0.748265
Avin_18120	NA		conserved hypothetical protein	114.154	138.212	152.294	147.212	163.456	130.67	6.83484	7.11074	7.25072	7.06543	0.21161	7.20175	7.35276	7.02979	7.19477	0.161601	0.129337	0.740532
Avin_21840	NA		TonB C-terminal domain protein, ferric siderophore transporter	4.34424	7.53794	5.6871	6.77479	6.8232	5.2714	2.1191	2.91417	2.50769	2.51366	0.397567	2.76018	2.77045	2.39819	2.64294	0.212023	0.129282	0.844903
Avin_26040	sdaA		L-serine dehydratase	6.93133	15.5647	17.4662	13.6292	15.237	11.8658	2.79313	3.96021	4.12649	3.62661	0.726585	3.76863	3.92951	3.56874	3.75562	0.180735	0.129013	0.991721
Avin_08020	NA		Sigma54-dependent transcriptional activator	245.849	267.797	246.334	277.289	273.481	279.666	7.94163	8.06499	7.94447	7.9837	0.0704186	8.11525	8.09529	8.12756	8.1127	0.0162833	0.129003	0.607577
Avin_19710	NA		H+-transporting two-sector ATPase, A subunit	24.2188	31.4171	24.9462	31.0094	27.8937	28.6911	4.59805	4.97348	4.64075	4.73743	0.205539	4.95464	4.80187	4.84253	4.86635	0.079119	0.128918	0.678791
Avin_27140	NA		hypothetical protein	50.1585	36.336	29.3369	35.224	37.5592	52.8311	5.64842	5.18333	4.87464	5.23546	0.389515	5.13849	5.23109	5.72332	5.3643	0.314347	0.128835	0.851833
Avin_10090	NA		Drug resistance transporter Bcr/CflA subfamily	79.7504	59.1447	46.0514	65.393	65.2516	66.543	6.31742	5.88618	5.52517	5.90959	0.396642	6.03106	6.02794	6.05622	6.03841	0.0155016	0.128818	0.799272
Avin_04520	yggX		Fe(II) trafficking YggX	103.467	92.8825	102.87	103.117	131.165	95.476	6.69302	6.53734	6.68467	6.63834	0.0875753	6.68814	7.03524	6.57707	6.76682	0.239006	0.128475	0.683696
Avin_12710	NA		hydrolase, carbon-nitrogen family	207.825	293.513	242.913	320.227	235.433	256.451	7.69922	8.19728	7.92429	7.94027	0.249411	8.32295	7.87917	8.00254	8.06822	0.229066	0.127955	0.740532
Avin_07280	NA		L-asparaginase, type II	62.7722	55.9939	70.4878	59.6188	78.7363	68.8273	5.97205	5.8072	6.1393	5.97285	0.166054	5.8977	6.29896	6.10491	6.10052	0.200666	0.12767	0.72831
Avin_44180	NA		voltage-dependent potassium channel	16.0507	19.1183	24.963	18.5983	19.5826	27.3761	4.00457	4.25688	4.64172	4.30106	0.320866	4.2171	4.2915	4.77485	4.42781	0.302832	0.126758	0.832504
Avin_41730	acoA		acetoin:2,6-dichlorophenolindophenol oxidoreductase alpha subunit, AcoA	14.1112	14.8156	15.6092	19.0599	17.8778	12.4638	3.81877	3.88905	3.96433	3.89071	0.0727944	4.25247	4.1601	3.63967	4.01741	0.330377	0.126696	0.712908
Avin_08360	nadD		nicotinate (nicotinamide) nucleotide adenylyltransferase	75.1878	57.7996	49.5688	62.1253	67.8777	66.3461	6.23243	5.85299	5.63136	5.90559	0.303966	5.95711	6.08486	6.05194	6.0313	0.0663299	0.125714	0.740969
Avin_12320	speC		Ornithine decarboxylase	227.708	208.118	178.166	207.204	231.324	228.716	7.83104	7.70126	7.47708	7.66979	0.179067	7.69491	7.85377	7.83741	7.79536	0.0873792	0.125574	0.640596
Avin_23300	NA		conserved hypothetical protein	118.493	98.7821	99.5242	106.188	122.249	116.498	6.88866	6.62618	6.63698	6.71727	0.148524	6.73047	6.93368	6.86416	6.84277	0.103279	0.1255	0.662574
Avin_39190	NA		hypothetical protein	83.2989	106.126	106.513	93.1235	124.577	105.362	6.38023	6.72963	6.73488	6.61491	0.203261	6.54107	6.96089	6.71921	6.74039	0.210709	0.12548	0.744151
Avin_42580	NA		iron(III) ABC transporter	50.9238	61.3831	59.6577	58.5471	67.2973	61.4109	5.67027	5.93977	5.89864	5.83622	0.145187	5.87153	6.07248	5.94042	5.96148	0.102115	0.125251	0.672862
Avin_51080	norR		nitric oxide responsive, sigma54-dependent transcriptional activator protein, NorR	36.8989	35.2668	30.1085	41.2839	36.4854	33.7411	5.2055	5.14024	4.9121	5.08595	0.154053	5.36751	5.18925	5.07643	5.21106	0.146759	0.125115	0.622801
Avin_31780	NA		hypothetical protein	42.6435	38.4493	42.5417	48.7982	51.174	36.1969	5.41425	5.26489	5.41081	5.36332	0.0852592	5.60875	5.67734	5.1778	5.48796	0.270793	0.124648	0.711544
Avin_14920	fabG		3-oxoacyl (acyl carrier protein) reductase	688.582	518.734	461.475	595.854	570.971	627.815	9.42748	9.01885	8.85011	9.09881	0.296877	9.21882	9.15727	9.2942	9.22343	0.0685776	0.124613	0.748557
Avin_14450	fadA		fatty-acid oxidation complex beta-subunit FadA	241.178	363.089	380.25	333.837	344.575	374.915	7.91395	8.50418	8.5708	8.32965	0.361539	8.383	8.42867	8.55042	8.45403	0.0865413	0.124386	0.848686
Avin_38160	NA		conserved hypothetical protein	13.2401	12.5343	15.116	15.0647	15.3266	14.0595	3.72684	3.64781	3.91801	3.76422	0.138922	3.9131	3.93797	3.81347	3.88818	0.0658822	0.123961	0.7356
Avin_04160	NA		hypothetical protein	13.8572	8.73172	9.52181	14.3225	10.7893	9.64535	3.79257	3.12627	3.25124	3.39002	0.35417	3.84021	3.43153	3.26983	3.51386	0.293966	0.123835	0.861976
Avin_10040	NA		hypothetical protein	28.8434	33.1163	15.1917	37.9884	26.5587	18.6034	4.85017	5.04947	3.92521	4.60828	0.599893	5.24749	4.73111	4.21749	4.73203	0.514999	0.123746	0.879259
Avin_00990	NA		Cytochrome C Oxidase, Subunit III	29.5305	54.0381	71.6046	37.9992	69.2314	56.1786	4.88414	5.75591	6.16198	5.60067	0.652912	5.2479	6.11335	5.81195	5.7244	0.43932	0.123726	0.955016
Avin_44690	NA		LmbE family protein	50.1291	42.8884	39.1523	54.8282	41.3703	47.92	5.64758	5.42251	5.29102	5.45371	0.180312	5.77685	5.37052	5.58256	5.57664	0.203225	0.122938	0.678888
Avin_34150	purF		Amidophosphoribosyl transferase	237.061	180.099	174.141	186.926	230.99	222.155	7.88911	7.49264	7.44411	7.60862	0.244123	7.54632	7.85169	7.79542	7.73114	0.162513	0.122521	0.731766
Avin_45430	ubiB		2-polyprenylphenol 6-hydroxylase	80.7118	55.7353	53.7165	63.5604	73.4044	66.7665	6.33471	5.80052	5.74729	5.96084	0.32487	5.99006	6.19779	6.06105	6.08297	0.105589	0.122128	0.781224
Avin_03130	pyrR		pyrimidine biosynthesis regulatory protein, PyrR	56.3004	67.6808	44.0053	74.4737	56.6164	51.2016	5.81507	6.08067	5.45961	5.78512	0.311616	6.21866	5.82315	5.67812	5.90664	0.279776	0.121523	0.754885
Avin_19120	NA		ATP-dependent DEAD/DEAH box helicase	61.4605	60.7167	52.6973	61.9623	60.7188	67.2942	5.94159	5.92402	5.71966	5.86175	0.123374	5.95332	5.92407	6.07241	5.98327	0.0785739	0.121512	0.607577
Avin_35420	NA		Sodium/sulphate symporter-like protein	82.6569	91.7181	72.0087	107.542	75.8176	86.1641	6.36906	6.51913	6.1701	6.35277	0.175087	6.74876	6.24446	6.42901	6.47408	0.255153	0.121313	0.684652
Avin_44720	NA		conserved hypothetical protein	72.9098	79.2926	64.1552	85.5116	77.7803	71.7105	6.18804	6.30911	6.00349	6.16688	0.153904	6.41805	6.28133	6.16411	6.28783	0.127093	0.120948	0.627874
Avin_21660	NA		monooxygenase, NtaA/SnaA/SoxA family	23.1501	24.3589	22.1565	24.6728	25.3169	25.7201	4.53295	4.60638	4.46966	4.53633	0.0684213	4.62485	4.66203	4.68483	4.65723	0.0302757	0.120906	0.603633
Avin_33610	NA		LamB type porin	22.6556	24.4158	23.5323	29.1116	25.7124	22.3544	4.5018	4.60974	4.55657	4.55604	0.0539749	4.86352	4.68439	4.48248	4.6768	0.190633	0.120764	0.660362
Avin_41350	hpt		hypoxanthine phosphoribosyltransferase	130.828	70.5982	60.6525	61.8125	107.79	108.064	7.03153	6.14156	5.92249	6.36519	0.587366	5.94983	6.75207	6.75574	6.48588	0.464239	0.120684	0.904036
Avin_21640	NA		nitrate/sulfonate/bicarbonate ABC transporter, substrate binding protein family 3	8.88609	8.71656	10.6517	9.25032	10.7706	10.6421	3.15155	3.12376	3.41302	3.22944	0.159587	3.2095	3.42902	3.41172	3.35008	0.122051	0.120639	0.768059
Avin_14010	NA		Conserved hypothetical protein 11	54.568	39.9911	38.1585	51.2103	49.614	42.1171	5.76998	5.32161	5.25393	5.44851	0.280456	5.67836	5.63268	5.39634	5.56912	0.151374	0.120617	0.765764
Avin_16210	NA		hypothetical protein	37.6365	22.5989	27.5443	28.4102	31.9497	33.1632	5.23406	4.49818	4.78368	4.83864	0.371006	4.82834	4.99773	5.05151	4.95919	0.116471	0.120552	0.845824
Avin_38690	nlpD		lipoprotein NlpD	770.857	634.1	834.29	661.322	929.56	851.466	9.59032	9.30857	9.70441	9.53443	0.203752	9.36921	9.8604	9.73381	9.65447	0.255026	0.120042	0.778179
Avin_26450	NA		ABC transporter protein	10.7077	15.7579	11.4127	13.7174	15.1312	11.9074	3.42058	3.978	3.51257	3.63705	0.298836	3.77794	3.91946	3.57379	3.75706	0.173778	0.120011	0.789173
Avin_40730	NA		Methylated-DNA-(protein)-cysteine S-methyltransferase	85.4519	65.311	72.456	84.5377	83.9833	73.0269	6.41704	6.02925	6.17903	6.20844	0.195559	6.40152	6.39203	6.19036	6.32797	0.119272	0.119527	0.71887
Avin_30990	NA		Transcriptional regulator LysR family protein	46.4602	43.1704	43.5149	50.9953	49.3325	44.4804	5.53792	5.43197	5.44344	5.47111	0.0581446	5.67229	5.62447	5.4751	5.59062	0.102862	0.119508	0.62561
Avin_23920	NA		hypothetical protein	9.77114	11.4344	18.184	12.1683	15.5417	13.7536	3.28853	3.51531	4.1846	3.66281	0.465891	3.60506	3.95808	3.78173	3.78162	0.17651	0.11881	0.938805
Avin_40790	rplU		ribosomal protein L21	694.089	415.069	344.349	416.998	578.332	526.603	9.43898	8.69721	8.42773	8.85464	0.523683	8.7039	9.17575	9.04057	8.97341	0.242993	0.11877	0.900412
Avin_41740	acoB		acetoin:2,6-dichlorophenolindophenol oxidoreductase beta subunit AcoB	10.7483	8.7305	12.0014	12.1834	11.9306	9.91643	3.42603	3.12606	3.58514	3.37908	0.23311	3.60684	3.57659	3.30982	3.49775	0.163454	0.118674	0.806272
Avin_04120	NA		transcriptional regulator	101.199	106.428	75.7014	131.033	95.4024	83.4584	6.66105	6.73373	6.24225	6.54568	0.265277	7.03379	6.57595	6.38299	6.66424	0.334265	0.118566	0.738451
Avin_21310	NA		ABC transporter, permease component	5.37413	6.02688	5.0006	6.75127	5.58531	5.47823	2.42603	2.59141	2.3221	2.44651	0.135818	2.75516	2.48164	2.45371	2.5635	0.166566	0.116988	0.712489
Avin_13220	mraY		phospho-N-acetylmuramoyl-pentapeptide- transferase	239.498	266.469	257.316	276.328	282.593	268.094	7.90387	8.05782	8.0074	7.9897	0.0784874	8.11024	8.14258	8.06659	8.10647	0.0381335	0.116772	0.660697
Avin_30460	fleN		flagellar number regulator; FleN	24.786	35.0926	28.3593	45.5781	28.3734	24.3047	4.63145	5.1331	4.82575	4.86343	0.252935	5.51027	4.82647	4.60316	4.97997	0.472633	0.116533	0.766972
Avin_18920	NA		hypothetical protein	28.0888	10.7331	19.8424	20.8526	21.1368	17.2902	4.81192	3.42399	4.31051	4.18214	0.702812	4.38216	4.40168	4.11188	4.29857	0.161975	0.116431	1
Avin_32880	NA		Glutamine amidotransferase, class-II protein	111.815	78.0021	73.3112	86.176	97.5877	96.8385	6.80497	6.28544	6.19596	6.42879	0.32884	6.42921	6.60863	6.59751	6.54512	0.100528	0.116325	0.797053
Avin_43540	NA		ABC transporter, ATP binding component	3.29448	4.2408	2.94288	4.53459	2.67961	4.30599	1.72005	2.08434	1.55723	1.78721	0.269894	2.18097	1.42202	2.10634	1.90311	0.418303	0.115906	0.815423
Avin_28390	NA		clavaminate synthase-like superfamily protein	28.0726	44.4913	29.2477	41.9428	35.2386	31.4468	4.81109	5.47545	4.87025	5.05226	0.367682	5.39035	5.13908	4.97484	5.16809	0.209269	0.115829	0.820897
Avin_48310	NA		FAD linked oxidoreductase	96.3636	91.5146	83.3894	85.9952	98.9781	109.927	6.59042	6.51593	6.38179	6.49605	0.105724	6.42618	6.62904	6.7804	6.61187	0.177731	0.115828	0.664716
Avin_16610	NA		PfkB-family carbohydrate kinase	13.2694	6.83241	11.1125	7.43618	14.6783	11.7403	3.73004	2.77239	3.47411	3.32551	0.495812	2.89456	3.87561	3.55339	3.44119	0.500058	0.115678	0.891666
Avin_36440	NA		conserved hypothetical protein	26.7795	21.7447	23.5961	17.015	28.4493	36.0823	4.74306	4.44259	4.56047	4.58204	0.151389	4.08873	4.83032	5.17322	4.69742	0.554322	0.115382	0.758268
Avin_44390	NA		conserved hypothetical protein	109.498	73.1087	67.5082	73.31	99.0786	94.5557	6.77476	6.19197	6.07699	6.34791	0.374108	6.19594	6.6305	6.56309	6.46318	0.233878	0.115271	0.847493
Avin_08420	NA		Rare lipoprotein, RlpA family	127.396	104.172	82.4639	108.006	114.847	112.041	6.99318	6.70283	6.36569	6.68723	0.314035	6.75497	6.84357	6.80789	6.80214	0.0445789	0.114907	0.763585
Avin_10150	NA		conserved hypothetical protein	53.9017	76.0302	74.8747	75.0745	73.9393	70.1608	5.75226	6.2485	6.22641	6.07572	0.280346	6.23025	6.20827	6.13259	6.19037	0.0512304	0.114649	0.802881
Avin_49380	NA		conserved hypothetical protein	21.4965	30.9142	22.2677	24.19	28.9301	26.8206	4.42603	4.9502	4.47688	4.6177	0.289069	4.59634	4.8545	4.74527	4.73204	0.129589	0.114332	0.788958
Avin_09850	NA		Tellurite resistance TerB	549.164	419.261	407.089	400.145	566.652	524.181	9.10109	8.71171	8.6692	8.82733	0.238034	8.64438	9.14632	9.03392	8.94154	0.263414	0.114206	0.758268
Avin_00690	NA		acid phosphatase/vanadium-dependent haloperoxidase	24.0355	29.5134	17.1989	29.7879	24.414	21.2724	4.58709	4.8833	4.10425	4.52488	0.393233	4.89665	4.60964	4.41091	4.63907	0.244206	0.114188	0.820768
Avin_33080	cobQ		cobyric acid synthase CobQ protein	125.175	105.488	82.5779	142.027	95.8408	101.571	6.9678	6.72094	6.36768	6.68548	0.301628	7.15002	6.58257	6.66634	6.79964	0.306312	0.114168	0.768893
Avin_33860	mexE		multidrug efflux RND membrane protein, HlyD family	35.3938	27.0439	24.8747	26.5076	34.3198	33.1779	5.14542	4.75723	4.63661	4.84642	0.265876	4.72833	5.10097	5.05215	4.96048	0.202525	0.114064	0.765764
Avin_09030	lnt		apolipoprotein N-acyltransferase	52.3899	47.4893	49.8629	51.0987	58.8001	52.3388	5.71122	5.56953	5.63989	5.64021	0.0708448	5.67521	5.87775	5.70981	5.75426	0.108335	0.114043	0.661238
Avin_23060	NA		ABC transporter ATP-binding protein	51.1371	38.343	39.3351	44.5033	49.7062	44.1776	5.6763	5.26089	5.29775	5.41165	0.229935	5.47584	5.63535	5.46524	5.52548	0.0953018	0.113833	0.745185
Avin_32110	NA		flavodoxin protein	46.9986	37.1867	28.0282	43.5815	43.4397	32.7547	5.55454	5.21671	4.80881	5.19336	0.373416	5.44564	5.44094	5.03363	5.30674	0.23653	0.113383	0.82741
Avin_04300	NA		Conserved Hypothetical Protein	22.6444	18.073	17.2448	21.6474	20.1439	20.4587	4.50108	4.17577	4.10809	4.26165	0.2101	4.43612	4.33227	4.35464	4.37434	0.0546567	0.112699	0.725143
Avin_03140	NA		Holliday junction resolvase-like protein	61.3327	56.6443	43.9773	62.3687	51.1899	60.4552	5.93858	5.82386	5.45869	5.74038	0.250603	5.96275	5.67779	5.91779	5.85278	0.153203	0.112401	0.7356
Avin_03450	NA		conserved hypothetical protein	71.7184	52.2036	46.5189	55.922	64.9865	60.5348	6.16427	5.70608	5.53974	5.80336	0.32343	5.80534	6.02207	5.91969	5.9157	0.108417	0.112337	0.797053
Avin_20100	uvrB		excinuclease ABC, B subunit	49.3457	51.663	47.5042	57.3468	50.1047	53.2254	5.62485	5.69106	5.56998	5.62863	0.0606261	5.84164	5.64687	5.73404	5.74085	0.0975617	0.112221	0.635589
Avin_19930	NA		conserved hypothetical protein	73.3846	64.0169	46.516	67.3386	65.4361	62.6024	6.19741	6.00038	5.53965	5.91248	0.337571	6.07336	6.03201	5.96815	6.02451	0.0530081	0.112028	0.777538
Avin_43960	NA		periplasmic substrate binding protein	26.4479	25.1557	23.1938	26.2399	28.2895	26.2267	4.72508	4.65281	4.53567	4.63785	0.0955896	4.71369	4.82219	4.71296	4.74962	0.0628545	0.111761	0.645695
Avin_04080	mqo	TCA cycle	malate:quinone-oxidoreductase	19.5061	17.4226	16.7131	20.1951	19.3408	18.3308	4.28585	4.12289	4.06291	4.15722	0.115367	4.33593	4.27358	4.1962	4.26857	0.0700024	0.111352	0.661424
Avin_44820	NA		lipopolysaccharide kinase	118.013	115.085	93.485	128.86	109.862	113.051	6.8828	6.84655	6.54666	6.75867	0.184499	7.00966	6.77955	6.82083	6.87001	0.122687	0.111341	0.670011
Avin_11760	mviN		integral membrane protein MviN	25.128	31.7499	23.8631	36.0311	26.255	25.3478	4.65122	4.98868	4.57671	4.73887	0.219526	5.17117	4.71452	4.66379	4.84983	0.279447	0.110956	0.740532
Avin_49760	NA		hypothetical protein	8.38516	7.76079	5.27723	6.89492	8.34955	7.51081	3.06784	2.9562	2.39978	2.80794	0.357857	2.78553	3.0617	2.90897	2.91873	0.138342	0.110792	0.823566
Avin_18970	NA		hypothetical protein	117.079	98.3767	112.299	97.3693	144.455	115.783	6.87134	6.62024	6.8112	6.7676	0.131105	6.60539	7.17448	6.85527	6.87838	0.285244	0.110785	0.746756
Avin_25100	NA		conserved hypothetical protein	13.2578	13.5198	13.5347	19.3655	13.1454	11.9965	3.72876	3.757	3.75859	3.74812	0.0167793	4.27541	3.71649	3.58454	3.85882	0.366767	0.110697	0.748557
Avin_19400	NA		conserved hypothetical protein	24.3004	20.937	19.9776	23.366	25.4846	21.4785	4.60291	4.38798	4.32031	4.43707	0.147555	4.54634	4.67155	4.42482	4.54757	0.123371	0.110504	0.738582
Avin_06410	rplR		50S ribosomal protein L18	1312.21	724.57	662.644	981.937	893.85	902.932	10.3578	9.50098	9.37209	9.74362	0.53577	9.93949	9.80389	9.81847	9.85395	0.0744358	0.110333	0.941723
Avin_08720	xylE		Catechol 2,3 dioxygenase, XylE	32.2448	29.8928	29.3022	38.4262	28.7623	32.1384	5.01099	4.90173	4.87294	4.92855	0.0728317	5.26402	4.84611	5.00623	5.03878	0.210849	0.110232	0.69239
Avin_34310	NA		hypothetical protein	37.4653	40.9678	49.3774	49.5149	47.9574	40.1379	5.22748	5.35642	5.62578	5.40323	0.203231	5.62979	5.58368	5.32689	5.51346	0.163203	0.110228	0.812245
Avin_47350	NA		Conserved hypothetical protein	76.7732	89.8417	80.2383	96.6145	92.5844	77.8059	6.26253	6.48931	6.32622	6.35935	0.116966	6.59417	6.5327	6.28181	6.46956	0.165476	0.110203	0.708517
Avin_41150	NA		metallo beta-lactamase-like protein	109.492	72.6458	77.1682	82.76	96.9543	96.1464	6.77468	6.18281	6.26993	6.40914	0.319547	6.37086	6.59923	6.58716	6.51909	0.128507	0.109946	0.820768
Avin_07950	NA		conserved hypothetical protein	37.5212	38.9684	38.4046	40.117	42.5561	41.3393	5.22963	5.28423	5.26321	5.25903	0.0275399	5.32614	5.41129	5.36944	5.36896	0.0425792	0.109934	0.656668
Avin_09340	NA		conserved hypothetical protein	10.9632	10.1881	9.9612	12.575	11.3066	9.8338	3.4546	3.34881	3.31632	3.37324	0.0723057	3.65248	3.4991	3.29775	3.48311	0.177907	0.109867	0.715107
Avin_39220	NA		ABC transporter	126.738	124.058	126.035	117.719	154.304	136.998	6.98571	6.95487	6.97768	6.97275	0.0160005	6.87921	7.26963	7.09801	7.08228	0.195685	0.109531	0.69165
Avin_00080	hdtS		LPA acyltransferase protein	53.7855	49.0691	46.6229	58.2718	45.8577	57.8118	5.74915	5.61674	5.54297	5.63629	0.104469	5.86473	5.51909	5.85329	5.7457	0.196334	0.109419	0.692037
Avin_19750	NA		H+-transporting two-sector ATPase, gamma subunit	57.9338	76.1807	75.9241	94.7301	65.9697	67.2907	5.85633	6.25135	6.24649	6.11806	0.226672	6.56575	6.04373	6.07234	6.22727	0.29348	0.109216	0.789513
Avin_22100	NA		ABC transporter protein	23.7411	25.6608	27.7624	25.3783	32.207	25.9526	4.56932	4.6815	4.79506	4.68196	0.112873	4.66552	5.0093	4.69781	4.79088	0.189848	0.108921	0.738178
Avin_16170	gspE		type II secretion system protein E, GspE	244.457	178.473	199.435	182.942	253.003	235.768	7.93344	7.47956	7.63977	7.68426	0.230184	7.51525	7.98301	7.88123	7.79316	0.246004	0.108905	0.782396
Avin_38820	metJ		PP-loop-tRNA(Ile)-lysidine synthetase	156.392	166.281	165.818	177.219	172.92	176.471	7.28902	7.37748	7.37346	7.34665	0.0499511	7.46939	7.43396	7.46329	7.45554	0.0189413	0.10889	0.676049
Avin_06070	NA		conserved hypothetical protein	64.0448	61.4146	66.2149	78.7075	74.2788	55.746	6.00101	5.94051	6.04908	5.99687	0.0544059	6.29843	6.21488	5.8008	6.1047	0.266485	0.107834	0.727705
Avin_26120	NA		Bacterial ABC-transporter, permease prtein	132.785	108.211	108.603	111.008	124.742	140.873	7.05295	6.7577	6.76292	6.85786	0.168974	6.79452	6.9628	7.13825	6.96519	0.171878	0.10733	0.72831
Avin_08980	holA		DNA polymerase III, delta subunit	84.0036	129.041	171.548	113.042	162.315	126.687	6.39238	7.01168	7.42247	6.94218	0.51855	6.82071	7.34265	6.98512	7.0495	0.266858	0.107318	0.955956
Avin_18110	NA		hypothetical protein	47.3284	89.2075	88.7502	97.3249	68.1747	70.4684	5.56464	6.47909	6.47168	6.1718	0.525835	6.60474	6.09116	6.1389	6.27827	0.283735	0.106466	0.930813
Avin_47410	rho		transcription termination factor Rho protein	443.954	384.043	344.842	393.301	460.369	405.084	8.79427	8.58513	8.42979	8.60306	0.182899	8.61949	8.84665	8.66208	8.70941	0.120746	0.106345	0.72263
Avin_03700	NA		Transcriptional regulator, LysR-family	43.4273	37.4371	34.4284	43.8343	40.9737	38.8593	5.44053	5.2264	5.10553	5.25748	0.169651	5.45399	5.35663	5.28019	5.3636	0.0871111	0.106117	0.698133
Avin_02690	pcaK		4-hydroxybenzoate transporter PcaK	10.678	10.7419	9.93584	12.3399	11.9864	9.60566	3.41657	3.42517	3.31264	3.38479	0.0626338	3.62526	3.58333	3.26388	3.49083	0.197652	0.106031	0.712768
Avin_03070	proC		Delta 1-pyrroline-5-carboxylate reductase	108.979	74.0849	65.0628	84.8473	87.956	87.7176	6.7679	6.21111	6.02376	6.33426	0.387054	6.4068	6.45871	6.45479	6.4401	0.0289082	0.105845	0.859326
Avin_08440	NA		conserved hypothetical protein	182.605	130.918	126.983	148.168	165.946	153.846	7.51258	7.03252	6.98849	7.17786	0.290708	7.21109	7.37457	7.26534	7.28367	0.0832648	0.105803	0.801643
Avin_50240	NA		conserved hypothetical protein	35.8275	43.4507	40.7322	48.353	37.7947	43.2255	5.163	5.44131	5.3481	5.31747	0.141662	5.59553	5.24011	5.43381	5.42315	0.17795	0.105684	0.74618
Avin_31900	NA		hypothetical protein	12.7025	12.5778	15.2746	9.60655	16.9546	18.6655	3.66704	3.65281	3.93306	3.75097	0.157855	3.26402	4.08361	4.22231	3.85664	0.517893	0.105674	0.848686
Avin_28370	NA		conserved hypothetical protein	61.3891	62.1636	51.4678	55.2746	71.9553	61.5132	5.93991	5.958	5.6856	5.86117	0.152318	5.78855	6.16903	5.94282	5.9668	0.191371	0.105631	0.701842
Avin_27110	NA		hypothetical protein	32.7937	37.3813	35.9846	39.1352	36.7164	38.2407	5.03535	5.22424	5.16931	5.14297	0.0971646	5.2904	5.19835	5.25704	5.24859	0.0465983	0.10563	0.689212
Avin_38740	fghA		S-formylglutathione hydrolase	46.1946	32.6489	28.2587	36.8728	41.0037	35.1015	5.52965	5.02896	4.82062	5.12641	0.364421	5.20449	5.35768	5.13346	5.23188	0.114593	0.105464	0.847493
Avin_45320	NA		Transposase, IS4	16.7849	19.0678	21.482	21.9064	22.3546	17.4678	4.0691	4.25306	4.42506	4.24907	0.178016	4.45328	4.4825	4.12663	4.35414	0.197568	0.105063	0.786958
Avin_31430	NA		Xylose isomerase-like TIM barrel protein, probably inolved in myo-inositol catabolism	34.9829	55.2851	69.362	47.5725	60.276	58.1818	5.12858	5.78882	6.11607	5.67782	0.503018	5.57206	5.91351	5.8625	5.78269	0.184187	0.104865	0.954426
Avin_36250	NA		conserved hypothetical protein	6.00227	9.96426	6.23452	6.72459	8.32593	8.2802	2.58551	3.31676	2.64028	2.84752	0.407301	2.74945	3.05761	3.04967	2.95224	0.175671	0.104725	0.883883
Avin_31990	NA		hypothetical protein	7.1655	5.59015	14.6684	5.87067	12.9515	9.60566	2.84107	2.48289	3.87464	3.0662	0.722675	2.55353	3.69504	3.26388	3.17082	0.576421	0.104618	0.990159
Avin_06730	ribE		riboflavin synthase, alpha subunit	121.944	103.138	82.0463	96.2577	128.431	103.741	6.93007	6.68844	6.35837	6.65896	0.286991	6.58883	7.00485	6.69684	6.76351	0.215875	0.104551	0.778178
Avin_06000	bioH		biotin biosynthesis protein BioH	18.7314	28.809	22.1106	24.7299	24.7636	24.2134	4.22739	4.84845	4.46666	4.51417	0.313244	4.62818	4.63015	4.59774	4.61869	0.0181732	0.104524	0.827062
Avin_34970	NA		Acetyltransferase GNAT family	43.6601	53.1739	54.2962	49.265	58.9246	53.9573	5.44824	5.73265	5.76278	5.64789	0.173553	5.62249	5.8808	5.75375	5.75235	0.129159	0.104456	0.765811
Avin_01000	NA		Cytochrome c oxidase assembly protein CtaG/Cox11	26.2606	58.7419	75.7713	31.5303	77.8767	59.1138	4.71483	5.87632	6.24358	5.61158	0.798021	4.97867	6.28312	5.88542	5.71574	0.668578	0.104161	0.974212
Avin_16410	etfB3		electron transfer flavoprotein beta subunit	14.6176	16.7034	17.2821	17.4148	13.8011	21.7856	3.86964	4.06207	4.11121	4.0143	0.127671	4.12224	3.78671	4.44531	4.11808	0.329318	0.103781	0.775907
Avin_21790	NA		conserved hypothetical protein	44.7127	30.5222	28.1634	26.2067	44.1386	41.2083	5.48261	4.93179	4.81575	5.07672	0.356273	4.71186	5.46397	5.36486	5.18023	0.408635	0.103514	0.84765
Avin_43000	fur		Ferric-uptake regulator, fur	354.135	389.82	364.133	438.03	400.632	354.769	8.46816	8.60666	8.50832	8.52771	0.0712614	8.77489	8.64613	8.47074	8.63059	0.15267	0.102872	0.695955
Avin_07990	NA		hypothetical protein	19.7345	93.1997	161.331	69.2932	68.027	77.9476	4.30265	6.54225	7.33388	6.05959	1.5722	6.11464	6.08804	6.28443	6.16237	0.106543	0.102776	0.76777
Avin_03280	NA		hybrid sensory histidine protein kinase	77.7734	79.9835	60.8842	78.4488	77.3356	77.2915	6.2812	6.32163	5.928	6.17694	0.216541	6.29368	6.27306	6.27224	6.27966	0.0121492	0.102716	0.713524
Avin_14850	NA		Peptidase S49, SppA	171.84	106.179	118.395	158.184	131.866	128.218	7.42492	6.73035	6.88746	7.01424	0.364231	7.30546	7.04293	7.00245	7.11695	0.164505	0.102705	0.866582
Avin_34580	NA		hypothetical protein	11.8743	5.74987	8.68676	10.064	9.32505	7.82175	3.56977	2.52353	3.11882	3.0707	0.524775	3.33113	3.22111	2.96749	3.17325	0.186486	0.102541	0.979057
Avin_27380	mtlG		mannitol ABC transporter permease protein	28.9198	31.4898	27.2839	33.1461	29.6858	31.253	4.85398	4.97681	4.76998	4.86692	0.104025	5.05077	4.8917	4.96592	4.96946	0.0795902	0.102538	0.683696
Avin_10670	NA		transcriptional regulator, LysR family	34.1628	37.6065	29.741	30.1717	40.0318	39.1503	5.09435	5.23291	4.89438	5.07388	0.170191	4.91512	5.32307	5.29095	5.17638	0.226827	0.102502	0.73103
Avin_25350	NA		acyl-homoserine lactone acylase, PvdQ-like protein	59.596	86.4428	64.8534	89.8069	69.5588	66.1853	5.89714	6.43367	6.01911	6.11664	0.281249	6.48876	6.12016	6.04844	6.21912	0.23625	0.102476	0.806272
Avin_42160	NA		2-nitropropane dioxygenase-like dioxygenase	12.6605	15.7416	20.9105	16.8557	15.8755	19.2261	3.66226	3.97651	4.38616	4.00831	0.362992	4.07516	3.98873	4.26499	4.10963	0.14132	0.101317	0.899826
Avin_47240	NA		Conserved hypothetical protein	122.318	143.139	84.5172	124.425	117.548	124.806	6.93449	7.16128	6.40117	6.83231	0.390217	6.95913	6.87711	6.96354	6.93326	0.0486807	0.100947	0.844052
Avin_02820	rpoZ		DNA-directed RNA polymerase, omega subunit, RpoZ	259.424	193.241	178.931	216.628	238.424	214.163	8.01917	7.59426	7.48326	7.69889	0.282862	7.75907	7.89739	7.74256	7.79968	0.0850241	0.100781	0.799272
Avin_43550	NA		long-chain-fatty-acid--CoA ligase-related protein	8.37526	8.6248	5.98514	11.3083	6.66075	7.07326	3.06613	3.10849	2.58138	2.91867	0.292865	3.49931	2.73568	2.82238	3.01912	0.418106	0.100452	0.806272
Avin_32710	NA		antisigma-factor antagonist STAS domain protein	268.907	253.744	265.97	275.141	299.734	271.166	8.07096	7.98723	8.05512	8.03777	0.0444794	8.10403	8.22754	8.08303	8.1382	0.0780777	0.100429	0.69746
Avin_27860	NA		Metal-dependent phosphohydrolase, HD domain protein	366.432	315.962	284.29	298.205	298.352	455.86	8.5174	8.30361	8.15122	8.32408	0.183947	8.22016	8.22087	8.83245	8.42449	0.353299	0.100418	0.768006
Avin_44810	NA		Conserved hypothetical protein	143.664	141.203	132.263	164.031	132.968	151.556	7.16655	7.14163	7.04726	7.11848	0.0629227	7.35782	7.05494	7.24371	7.21882	0.152968	0.100341	0.699619
Avin_28790	NA		acriflavin resistance protein, AcrB/AcrD/AcrF family	42.744	42.0556	38.7846	52.5912	39.0644	41.8069	5.41765	5.39423	5.27741	5.3631	0.0751234	5.71675	5.28778	5.38567	5.4634	0.2248	0.100304	0.713206
Avin_28660	NA		conserved hypothetical protein	27.9996	33.8228	37.7188	34.632	37.6136	33.7813	4.80734	5.07992	5.23721	5.04149	0.2175	5.11403	5.23318	5.07815	5.14179	0.0811575	0.100299	0.820293
Avin_16260	eexF		Type I secretion outer membrane protein	23.3598	34.1436	34.1014	30.2048	35.6836	31.0712	4.54596	5.09355	5.09176	4.91042	0.315635	4.91671	5.15719	4.9575	5.01047	0.128692	0.100046	0.86211
Avin_44190	NA		membrane protein	16.5548	14.3127	11.5876	14.3325	15.8097	14.9053	4.04918	3.83923	3.53451	3.80764	0.258783	3.84122	3.98274	3.89776	3.90724	0.0712333	0.0996018	0.793206
Avin_42780	pnp		polyribonucleotide nucleotidyltransferase	747.883	744.15	657.195	863.054	683.129	763.056	9.54667	9.53945	9.36018	9.4821	0.105649	9.75331	9.41601	9.57564	9.58166	0.168726	0.0995571	0.72831
Avin_52250	parA		chromosome partition ParA	93.9961	70.2063	66.4415	75.0553	88.4638	81.1916	6.55453	6.13353	6.05401	6.24736	0.268974	6.22988	6.46702	6.34326	6.34672	0.118605	0.0993617	0.797053
Avin_12250	prfC		peptide chain release factor 3	52.2756	40.6874	38.9138	43.0694	44.5942	52.9676	5.70807	5.34651	5.28221	5.4456	0.229568	5.42859	5.47878	5.72704	5.5448	0.159802	0.099209	0.774061
Avin_24000	flgB		flagellar basal-body rod protein	522.82	393.31	381.594	377.643	382.871	666.997	9.03017	8.61952	8.57589	8.74186	0.250634	8.56088	8.58072	9.38154	8.84104	0.468186	0.0991817	0.794299
Avin_16060	NA		hypothetical protein	18.7786	22.5534	16.0019	36.4386	13.934	16.3959	4.23101	4.49527	4.00017	4.24215	0.247736	5.1874	3.80054	4.03526	4.34106	0.742283	0.0989113	0.766972
Avin_51150	NA		LysR family transcriptional regulator protein	24.07	24.9785	20.7912	24.8553	22.6559	27.2442	4.58917	4.64262	4.3779	4.53656	0.139977	4.63548	4.50182	4.76788	4.63506	0.133032	0.0984959	0.723701
Avin_26550	NA		hypothetical protein	13.89	18.5765	10.709	19.1835	13.9876	12.6351	3.79598	4.21541	3.42075	3.81071	0.397533	4.2618	3.80607	3.65937	3.90908	0.314146	0.098368	0.870653
Avin_27040	NA		zinc protease	33.2025	32.7107	32.1623	34.2708	36.2128	34.5233	5.05322	5.03169	5.0073	5.03074	0.0229759	5.09891	5.17843	5.1095	5.12894	0.0431793	0.0982077	0.676521
Avin_14590	nqrA		Na-translocating NADH-ubiquinone oxidoreductase protein, subunit A	384.238	253.362	223.13	302.611	291.983	301.415	8.58586	7.98505	7.80174	8.12422	0.410163	8.24132	8.18974	8.23561	8.22222	0.028276	0.098005	0.89019
Avin_45700	glpF		glycerol uptake facilitator protein	17.0437	30.3665	28.632	27.6257	23.6457	27.7878	4.09116	4.92441	4.83956	4.61838	0.458547	4.78794	4.5635	4.79638	4.71594	0.132082	0.0975642	0.928349
Avin_23820	speE		spermidine synthase protein	152.348	147.253	137.996	144.627	156.284	167.63	7.25123	7.20215	7.10848	7.18729	0.0725252	7.17619	7.28803	7.38914	7.28445	0.106518	0.0971675	0.693841
Avin_40190	pvdH		Aminotransferase	56.2389	29.6876	37.8531	36.4196	50.3991	42.0969	5.8135	4.89179	5.24234	5.31588	0.465232	5.18664	5.65533	5.39564	5.41254	0.234797	0.0966608	0.930642
Avin_38860	lpxB		Lipid-A-disaccharide synthase	136.314	120.694	108.486	142.56	121.152	126.159	7.09079	6.91522	6.76136	6.92245	0.164834	7.15543	6.92068	6.9791	7.0184	0.12221	0.0959486	0.728181
Avin_01890	NA		Hydrophobe/amphiphile efflux-1 HAE1	53.1356	59.1531	53.9206	59.2652	62.1224	56.189	5.73161	5.88638	5.75276	5.79025	0.0839215	5.88911	5.95704	5.81222	5.88612	0.0724598	0.0958732	0.706256
Avin_40350	fdx		Isc ferredoxin	97.6771	106.801	85.484	88.6162	109.61	111.855	6.60995	6.73879	6.41758	6.58877	0.161645	6.4695	6.77624	6.80549	6.68374	0.186116	0.0949706	0.739246
Avin_32970	rnd		ribonuclease D protein	80.1545	59.1426	51.453	59.8059	71.7979	69.2067	6.32471	5.88613	5.68518	5.96534	0.32704	5.90222	6.16587	6.11284	6.06031	0.139456	0.0949682	0.839017
Avin_21170	NA		esterase	12.569	10.0348	11.8047	13.5122	10.3187	12.9913	3.6518	3.32694	3.56129	3.51334	0.167654	3.75619	3.36719	3.69947	3.60762	0.210138	0.0942739	0.809634
Avin_43800	NA		conserved hypothetical protein	4.37217	6.9437	5.23066	6.55013	4.40287	6.69838	2.12835	2.7957	2.38699	2.43702	0.336478	2.71152	2.13844	2.74381	2.53126	0.340572	0.0942446	0.853627
Avin_28570	NA		sensory histidine protein kinase	40.9457	45.5198	39.9504	46.1986	43.7706	44.7937	5.35564	5.50842	5.32014	5.39473	0.100045	5.52978	5.45189	5.48523	5.48896	0.0390772	0.0942307	0.692037
Avin_27410	NA		hypothetical protein	0	0.867437	1.65537	0.728773	3.21553	0.745267	0	-0.205169	0.727156	0.173996	0.489911	-0.456459	1.68506	-0.424171	0.268143	1.22719	0.094147	0.711544
Avin_37760	NA		conserved hypothetical protein	36.7055	28.8346	33.2056	33.5812	37.595	33.8286	5.19792	4.84973	5.05335	5.03367	0.174931	5.06958	5.23247	5.08017	5.12741	0.091141	0.0937393	0.793206
Avin_16440	NA		acetyl-CoA hydrolase/transferase family	14.5608	18.8542	21.7421	19.4826	19.6218	18.9707	3.86401	4.23681	4.44242	4.18108	0.293203	4.28412	4.29439	4.2457	4.27474	0.0256636	0.0936539	0.878403
Avin_43130	NA		hypothetical protein	5.15916	2.01245	0	3.38151	3.73002	0	2.36714	1.00896	0	1.12536	1.18785	1.75767	1.89918	0	1.21895	1.05801	0.0935854	0.98692
Avin_22640	NA		Anti-sigma factor protein, FecR family	24.8765	40.1858	54.4971	37.2178	49.7043	35.7494	4.63671	5.32861	5.76811	5.24448	0.570373	5.21792	5.6353	5.15985	5.33769	0.259368	0.0932113	0.9889
Avin_14650	apbE		thiamine biosynthesis lipoprotein	342.29	224.764	195.432	271.246	258.922	259.864	8.41908	7.81227	7.61052	7.94729	0.420849	8.08346	8.01637	8.02162	8.04048	0.0373101	0.0931932	0.903296
Avin_32340	NA		hydrolase of the alpha/beta superfamily protein	26.9438	27.966	28.6465	30.4059	29.8554	28.8562	4.75188	4.8056	4.84029	4.79926	0.0445419	4.92628	4.89992	4.85081	4.89234	0.0383014	0.0930795	0.725642
Avin_24830	NA		Endonuclease/exonuclease/phosphatase	12.572	17.6181	21.49	16.7855	19.862	17.3214	3.65214	4.13898	4.42559	4.07224	0.391022	4.06914	4.31194	4.11448	4.16519	0.129097	0.0929505	0.927518
Avin_13420	ampG		AmpG-related permease	51.075	40.9511	41.8655	47.5934	49.7878	44.8171	5.67455	5.35583	5.38769	5.47269	0.175538	5.57269	5.63772	5.48598	5.56546	0.076129	0.0927733	0.759513
Avin_36100	NA		transcriptional regulator	136.211	114.729	106.331	91.6483	145.105	151.491	7.0897	6.84208	6.73241	6.88807	0.183031	6.51804	7.18095	7.24309	6.98069	0.401875	0.0926254	0.786042
Avin_37650	rimO		Ribosomal protein S12 methylthiotransferase	76.7245	79.403	76.744	73.3235	88.3871	87.4311	6.26162	6.31112	6.26198	6.27824	0.0284771	6.1962	6.46576	6.45007	6.37068	0.151305	0.0924414	0.725334
Avin_06200	rpsG		30S ribosomal protein S7	1453.27	1036.35	1008.43	1157.14	1233.94	1289.06	10.5051	10.0173	9.97789	10.1668	0.293665	10.1764	10.2691	10.3321	10.2592	0.0783426	0.0924078	0.841377
Avin_41950	NA		sulphate transporter	16.6799	24.0075	16.2343	19.5559	21.0878	19.1017	4.06004	4.58541	4.02098	4.22214	0.315208	4.28953	4.39833	4.25563	4.3145	0.0745558	0.0923577	0.838814
Avin_47950	NA		Cupin, RmlC-type protein	67.4262	76.7042	74.7631	70.679	82.2948	80.5458	6.07524	6.26123	6.22425	6.18691	0.0984619	6.14321	6.36273	6.33174	6.27923	0.118808	0.0923173	0.748557
Avin_22060	NA		Glycerone kinase	29.7347	39.3152	40.1006	40.8767	37.2723	37.2723	4.89407	5.29701	5.32555	5.17221	0.241298	5.35321	5.22003	5.22003	5.26442	0.0768902	0.092209	0.837016
Avin_02000	cycA		Cytochrome c4	1656.35	856.008	709.621	828.95	1121.66	1309.88	10.6938	9.74148	9.47091	9.96873	0.642335	9.69514	10.1314	10.3552	10.0606	0.335688	0.0918637	0.980184
Avin_07450	rhdA		Rhodanese	172.92	190.332	178.61	175.602	194.386	208.34	7.43396	7.57238	7.48067	7.49567	0.0704152	7.45617	7.60278	7.7028	7.58725	0.124048	0.0915794	0.7356
Avin_16850	NA		conserved hypothetical protein	77.7246	75.5657	73.6089	83.3773	79.72	78.6534	6.2803	6.23966	6.20181	6.24059	0.039254	6.38158	6.31687	6.29744	6.33196	0.0440568	0.0913745	0.695478
Avin_18150	NA		outer membrane porin	30.2621	28.2086	17.1283	28.2134	23.8785	26.2291	4.91944	4.81806	4.09831	4.61194	0.447693	4.81831	4.57764	4.71309	4.70301	0.120652	0.0910776	0.894423
Avin_44850	NA		lipopolysaccharide heptosyltransferase I, waaC	159.377	135.345	108.453	157.645	130.419	137.469	7.3163	7.08049	6.76092	7.05257	0.27874	7.30053	7.02701	7.10296	7.1435	0.141195	0.0909333	0.806272
Avin_33270	NA		Dienelactone hydrolase protein	214.309	150.742	169.486	143.101	218.178	211.343	7.74355	7.23594	7.40502	7.4615	0.258474	7.16089	7.76936	7.72344	7.55123	0.338824	0.0897276	0.834263
Avin_35890	NA		Regulatory protein, LysR family	46.8762	81.7965	84.5521	81.5379	74.6004	64.141	5.55079	6.35397	6.40177	6.10217	0.478115	6.3494	6.22111	6.00318	6.19123	0.175036	0.0890545	0.959846
Avin_15310	NA		transcriptional regulatory protein, LysR family	61.0528	59.4589	47.1029	60.9519	57.0026	59.2148	5.93198	5.89382	5.55774	5.79452	0.205937	5.9296	5.83296	5.88789	5.88348	0.0484719	0.088965	0.745185
Avin_13300	ftsZ		cell division protein FtsZ	718.8	598.259	802.001	690.748	762.765	787.47	9.48945	9.22463	9.64746	9.45384	0.213652	9.43201	9.5751	9.62108	9.54273	0.0986006	0.088886	0.859538
Avin_38830	accA		acetyl-CoA carboxylase, carboxyl transferase, alpha subunit	332.009	268.38	263.805	260.947	334.613	323.714	8.37508	8.06813	8.04333	8.16218	0.184793	8.02761	8.38635	8.33858	8.25085	0.194797	0.0886658	0.792146
Avin_34500	argD		Acetylornithine and succinylornithine aminotransferase	213.909	166.386	162.418	174.476	192.687	206.675	7.74085	7.37839	7.34356	7.4876	0.220011	7.44688	7.59012	7.69122	7.57607	0.122773	0.0884713	0.803917
Avin_46920	NA		sulphate transporter	27.5269	32.8767	30.3403	36.2005	31.7759	28.6743	4.78277	5.03899	4.92316	4.91498	0.128309	5.17794	4.98986	4.84169	5.00316	0.16852	0.0881875	0.766272
Avin_18470	NA		histone-like protein	2.09722	4.90843	0	1.03095	5.686	2.10856	1.06848	2.29526	0	1.12125	1.14854	0.0439702	2.50742	1.07626	1.20921	1.23709	0.0879683	0.890801
Avin_49320	NA		L-aspartate-like protein	12.5027	12.5542	12.8796	12.6093	13.5589	14.1922	3.64416	3.6501	3.68702	3.66043	0.0232175	3.65641	3.76117	3.82703	3.7482	0.0860439	0.0877774	0.758268
Avin_00230	aroE		Shikimate/quinate 5-dehydrogenase	135.642	123.086	108.943	121.347	131.445	136.854	7.08366	6.94353	6.76743	6.93154	0.158456	6.923	7.03832	7.09649	7.01927	0.0883021	0.0877309	0.740969
Avin_08660	NA		benzoate-specific outer membrane porin	12.472	18.3921	14.4923	15.153	15.835	16.6173	3.64062	4.20102	3.85722	3.89962	0.282592	3.92153	3.98504	4.05462	3.98706	0.0665671	0.0874446	0.848686
Avin_23850	NA		conserved hypothetical protein	29.3099	37.8472	29.2549	31.95	35.6645	34.1583	4.87332	5.24212	4.87061	4.99535	0.213714	4.99775	5.15642	5.09416	5.08278	0.0799464	0.0874298	0.782849
Avin_31750	cysA		sulfate ABC transporter	35.0313	41.1497	36.0043	49.705	32.8103	38.1558	5.13057	5.36281	5.1701	5.22116	0.124254	5.63532	5.03608	5.25383	5.30841	0.303326	0.0872485	0.775079
Avin_16970	NA		hypothetical protein	23.5937	28.2234	26.3446	28.351	31.273	23.7213	4.56033	4.81882	4.71944	4.69953	0.13039	4.82533	4.96685	4.56811	4.78676	0.202146	0.0872321	0.826976
Avin_03490	coaD		phosphopantetheine adenylyltransferase	109.095	75.467	78.9095	70.5361	117.729	93.7452	6.76944	6.23777	6.30213	6.43645	0.290168	6.14029	6.87932	6.55067	6.52343	0.370269	0.0869819	0.847349
Avin_35710	trbC		P-type conjugative transfer protein TrbC	6.78837	15.3582	7.07454	8.45377	12.7606	8.19009	2.76307	3.94094	2.82264	3.17555	0.663517	3.07959	3.67362	3.03388	3.26237	0.356892	0.0868192	0.991703
Avin_44520	NA		Bacterial extracellular solute-binding protein, family 3	16.017	25.1557	18.3552	20.9963	21.0271	20.0589	4.00153	4.65281	4.19811	4.28415	0.334056	4.39206	4.39418	4.32617	4.3708	0.0386678	0.0866495	0.878303
Avin_25640	NA		Diaminobutyrate-2-oxoglutarate aminotransferase	11.8346	17.095	16.8278	26.4521	14.5391	10.5972	3.56494	4.09551	4.07278	3.91108	0.299975	4.72531	3.86186	3.40561	3.99759	0.670237	0.0865192	0.818931
Avin_16300	NA		transcriptional regulator, MarR family	68.2203	46.985	44.0384	51.0021	72.4425	45.7261	6.09213	5.55413	5.46069	5.70232	0.340806	5.67248	6.17876	5.51495	5.78873	0.346841	0.086416	0.874399
Avin_50320	NA		ABC transporter substrate binding protein	9.65982	13.2147	9.41886	12.5736	10.3284	11.0799	3.272	3.72407	3.23555	3.41054	0.272137	3.65233	3.36854	3.46988	3.49692	0.143814	0.086377	0.841851
Avin_35440	NA		conserved hypothetical protein	50.3271	73.0994	59.5837	73.5975	60.6128	58.7358	5.65326	6.19179	5.89684	5.91397	0.26967	6.20158	5.92155	5.87617	5.99977	0.176245	0.085802	0.843968
Avin_46390	NA		secretion protein	7.87196	8.78677	7.8432	10.4779	6.96095	8.88862	2.97672	3.13533	2.97144	3.02783	0.0931356	3.38928	2.79928	3.15196	3.11351	0.296871	0.0856745	0.797053
Avin_24870	NA		conserved hypothetical protein	152.491	383.624	562.568	292.58	423.27	317.437	7.25258	8.58355	9.13588	8.324	0.968108	8.19269	8.72543	8.31033	8.40948	0.279873	0.0854779	0.908205
Avin_42550	NA		conserved hypothetical protein	124.818	110.09	114.336	147.941	118.067	107.367	6.96369	6.78254	6.83714	6.86112	0.0929248	7.20888	6.88346	6.7464	6.94625	0.237545	0.0851249	0.771987
Avin_30810	lapR		sigma54-dependent activator protein	54.5593	70.8811	57.1821	71.1463	61.4793	60.2861	5.76975	6.14733	5.83749	5.91819	0.201309	6.15272	5.94203	5.91375	6.00283	0.13057	0.0846418	0.797053
Avin_23500	lpxH		UDP-2,3-diacylglucosamine hydrolase	136.618	101.246	91.4491	107.768	119.068	117.53	7.09401	6.66173	6.5149	6.75688	0.301052	6.75179	6.89564	6.87689	6.84144	0.0782053	0.0845616	0.852038
Avin_07940	ppa		inorganic pyrophosphatase	728.683	301.296	332.767	291.319	549.171	544.248	9.50915	8.23504	8.37837	8.70752	0.697919	8.18645	9.10111	9.08812	8.7919	0.524368	0.0843765	0.984159
Avin_01420	nifY	Nif major cluster	Nitrogenase iron molybdenum cofactor biosynthesis protein	219.742	297.106	334.065	431.56	288.386	208.656	7.77967	8.21483	8.38399	8.12616	0.311765	8.75342	8.17186	7.70498	8.21009	0.52526	0.0839231	0.865271
Avin_27300	NA		Transcriptional regulator, LacI family	277.83	290.46	248.123	324.02	275.414	267.143	8.11806	8.1822	7.95491	8.08506	0.117182	8.33994	8.10546	8.06147	8.16896	0.1497	0.0839009	0.753689
Avin_08380	NA		conserved hypothetical protein	78.2693	56.439	56.6222	72.0738	66.6502	61.7903	6.29037	5.81862	5.8233	5.97743	0.271028	6.1714	6.05854	5.94931	6.05975	0.111052	0.082318	0.856668
Avin_39110	NA		Fe-S metabolism associated SufE	37.2606	37.2677	27.7367	43.5212	34.8826	30.0977	5.21958	5.21985	4.79372	5.07772	0.245947	5.44365	5.12443	4.91158	5.15989	0.267798	0.0821701	0.8243
Avin_03010	rdgB		non-canonical purine NTP pyrophosphatase, rdgB/HAM1 family	110.831	125.652	113.622	136.152	108.48	127.07	6.79222	6.97329	6.8281	6.86454	0.0958771	7.08908	6.76128	6.98948	6.94661	0.168049	0.0820778	0.765764
Avin_18790	NA		tetratricopeptide (TPR) repeat and VWA domain-containing protein	33.6208	39.9531	37.3748	52.2876	34.0413	33.4287	5.07128	5.32024	5.22399	5.20517	0.125539	5.7084	5.08921	5.06302	5.28687	0.365283	0.0817037	0.803115
Avin_33060	cobP		Cobinamide kinase protein	125.767	100.044	92.7008	147.212	102.093	91.9162	6.97461	6.6445	6.53451	6.71787	0.22904	7.20175	6.67374	6.52225	6.79925	0.356715	0.0813757	0.821645
Avin_50880	NA		conserved hypothetical protein	117.64	144.852	132.939	139.348	145.256	132.526	6.87824	7.17844	7.05462	7.0371	0.150867	7.12255	7.18245	7.05014	7.11838	0.0662548	0.0812774	0.793206
Avin_30290	ligA		DNA ligase, NAD-dependent	53.399	59.0277	46.5993	56.1072	60.5831	51.1547	5.73874	5.88332	5.54224	5.72143	0.1712	5.81011	5.92084	5.6768	5.80258	0.122198	0.0811523	0.765764
Avin_27910	flhA		flagellar biosynthesis protein	249.731	248.661	220.689	258.357	215.281	291.632	7.96423	7.95804	7.78587	7.90271	0.101237	8.01322	7.75008	8.18801	7.98377	0.220444	0.0810567	0.779211
Avin_37580	M		Phage P2 small terminase subunit gpM-like protein	5.98164	8.53106	11.4796	12.1293	6.08155	9.39684	2.58054	3.09272	3.52101	3.06476	0.470857	3.60043	2.60444	3.23218	3.14568	0.503596	0.0809237	0.913697
Avin_25330	NA		membrane protein	12.1162	13.2639	8.72833	17.2918	6.78185	14.1465	3.59887	3.72943	3.12571	3.48467	0.317652	4.11202	2.76168	3.82238	3.56536	0.710912	0.0806882	0.818135
Avin_10060	cueR		Cu(I)-responsive transcriptional regulator, MerR family	303.735	243.232	284.236	277.636	322.687	277.078	8.24667	7.92619	8.15094	8.10793	0.164512	8.11705	8.33399	8.11415	8.1884	0.126096	0.0804642	0.823566
Avin_19790	NA		Phosphonate ABC transporter, substrate-binding protein	116.263	93.0052	87.5599	85.7283	111.802	116.739	6.86125	6.53924	6.4522	6.61756	0.215478	6.4217	6.8048	6.86715	6.69788	0.241204	0.0803221	0.820768
Avin_08990	NA		conserved hypothetical protein	112.522	131.195	113.928	122.357	132.737	122.231	6.81407	7.03557	6.83197	6.89387	0.123039	6.93495	7.05243	6.93347	6.97362	0.0682561	0.0797459	0.763986
Avin_20730	NA		dTDP-4-dehydrorhamnose reductase, RmlD	81.195	80.7047	68.8412	91.7271	70.8266	81.8876	6.34332	6.33458	6.1052	6.26103	0.135027	6.51928	6.14622	6.35557	6.34036	0.186993	0.0793225	0.766972
Avin_05630	NA		Transcriptional regulatory protein, DeoR family	64.6549	49.5373	48.1904	52.0232	57.0262	61.3469	6.01469	5.63044	5.59067	5.74527	0.234169	5.70108	5.83355	5.93892	5.82452	0.119175	0.0792498	0.836092
Avin_32420	NA		Glyoxalase/Bleomycin resistance protein	66.4437	42.6884	50.9152	52.1956	61.4605	53.0494	6.05406	5.41577	5.67003	5.71329	0.321336	5.70586	5.94159	5.72927	5.79224	0.129871	0.0789501	0.904509
Avin_47820	NA		Conserved hypothetical protein	54.3927	62.381	72.9785	68.3133	64.5218	66.1481	5.76534	5.96303	6.1894	5.97259	0.212191	6.09409	6.01171	6.04763	6.05115	0.0413021	0.0785535	0.874399
Avin_08460	lipA		lipoic acid synthetase	295.016	284.738	246.361	274.488	297.343	298.07	8.20465	8.15349	7.94463	8.10092	0.13775	8.1006	8.21598	8.21951	8.1787	0.0676577	0.0777739	0.767785
Avin_30100	NA		Glycosyl transferase, family 2 protein	1.78606	1.04504	0.712252	1.63055	0.830123	1.15439	0.83678	0.0635624	-0.48954	0.136934	0.666197	0.705357	-0.268603	0.20713	0.214628	0.487024	0.0776938	0.992067
Avin_25290	NA		RNA polymerase sigma factor, ECF subfamily, PvdS-like protein	29.606	21.6911	28.746	22.7796	30.1528	31.5779	4.88782	4.43903	4.84529	4.72405	0.247743	4.50967	4.91422	4.98084	4.80158	0.254985	0.0775329	0.885344
Avin_11930	comL		competence protein ComL	155.691	138.877	130.525	148.691	148.428	150.138	7.28254	7.11767	7.02818	7.14279	0.129028	7.21618	7.21362	7.23015	7.21998	0.00889575	0.0771873	0.768006
Avin_06840	NA		alpha/beta hydrolase fold protein with lipase active site	79.7192	88.855	73.8801	92.5616	82.661	80.2968	6.31686	6.47338	6.20711	6.33245	0.133817	6.53234	6.36913	6.32727	6.40958	0.108354	0.0771322	0.765764
Avin_26850	NA		hypothetical protein	14.0554	34.8309	34.158	60.9647	21.5193	14.9627	3.81305	5.1223	5.09415	4.6765	0.7479	5.9299	4.42756	3.9033	4.75359	1.0519	0.0770857	0.847349
Avin_37030	NA		hypothetical protein	8.8951	8.67437	4.13843	16.033	10.4505	2.2358	3.15301	3.11676	2.04908	2.77295	0.62715	4.00297	3.3855	1.16079	2.84975	1.49491	0.0768024	0.760236
Avin_37780	NA		conserved hypothetical protein	94.6289	81.9505	67.802	86.9343	87.0017	81.5491	6.56421	6.35668	6.08326	6.33472	0.241228	6.44185	6.44297	6.3496	6.41147	0.0535904	0.0767592	0.820768
Avin_13210	murF		UDP-N-acetylmuramoylalanyl-D-glutamyl-2, 6-diaminopimelate-D-alanyl-D-alanyl ligase	306.702	310.805	280.56	327.954	315.538	302.957	8.2607	8.27987	8.13217	8.22424	0.0803143	8.35735	8.30167	8.24297	8.30066	0.0571961	0.0764219	0.765764
Avin_34460	alaS		alanyl-tRNA synthetase	144.653	141.792	134.636	154.003	147.869	142.076	7.17645	7.14763	7.07292	7.13233	0.053436	7.26682	7.20817	7.15052	7.2085	0.0581508	0.0761698	0.766972
Avin_47730	xerC		tyrosine recombinase XerC	34.3944	34.8825	32.3239	31.7016	36.8339	38.9029	5.1041	5.12443	5.01453	5.08102	0.0584743	4.98648	5.20296	5.28181	5.15709	0.152913	0.0760634	0.774377
Avin_41610	pqqF		coenzyme PQQ biosynthesis protein F	8.45597	15.2603	16.2674	16.0762	12.9821	11.7795	3.07997	3.93171	4.02391	3.67853	0.520414	4.00685	3.69846	3.5582	3.7545	0.229517	0.0759726	0.984627
Avin_48080	ftsX		Cell division protein FtsX	140.623	136.11	128.873	129.574	156.25	142.541	7.13569	7.08863	7.0098	7.07804	0.0636074	7.01763	7.28771	7.15523	7.15353	0.135048	0.075486	0.768059
Avin_44930	NA		Usp-like protein	59.0243	63.9551	68.3472	65.051	70.0169	66.2302	5.88324	5.99899	6.09481	5.99235	0.105943	6.0235	6.12963	6.04942	6.06752	0.0553319	0.0751707	0.819037
Avin_16670	NA		serralysin-like metalloprotease family protiein	40.3934	39.7811	40.1909	37.747	49.0107	40.8129	5.33605	5.31401	5.3288	5.32629	0.0112318	5.23829	5.61503	5.35095	5.40142	0.193371	0.075138	0.797053
Avin_45040	NA		conserved hypothetical protein	44.1357	40.4497	33.9709	38.3368	41.6684	44.3743	5.46387	5.33806	5.08623	5.29605	0.192295	5.26066	5.38088	5.47165	5.37106	0.105839	0.0750129	0.803917
Avin_52140	NA		thiol oxidoreductase	33.5972	32.0971	32.7457	47.6807	26.9665	32.0613	5.07027	5.00437	5.03323	5.03596	0.0330332	5.57533	4.75309	5.00276	5.1104	0.421555	0.0744392	0.803917
Avin_10680	NA		acyl-CoA dehydrogenase	26.4228	53.3248	51.0062	52.726	39.7043	40.0736	4.72371	5.73673	5.6726	5.37768	0.567263	5.72044	5.31122	5.32458	5.45208	0.232502	0.0744003	0.995524
Avin_09000	NA		Leucyl-tRNA synthetase	122.858	108.363	98.106	110.549	116.429	118.411	6.94085	6.75973	6.61627	6.77228	0.162655	6.78855	6.86331	6.88766	6.8465	0.0516498	0.074222	0.801201
Avin_29690	fabI		NADH-dependent enoyl-ACP reductase	359.681	206.751	202.53	214.056	279.399	293.77	8.49057	7.69175	7.66199	7.94811	0.470027	7.74184	8.12619	8.19854	8.02219	0.245469	0.0740843	0.955956
Avin_23360	NA		assimilatory nitrite reductase, small subunit	22.0882	34.1563	33.4719	35.2887	25.6653	32.5182	4.4652	5.09408	5.06488	4.87472	0.354955	5.14113	4.68175	5.02318	4.94869	0.238581	0.0739645	0.912757
Avin_13860	NA		methyltransferase	35.1919	25.3585	25.1643	25.2249	33.4649	31.0247	5.13717	4.6644	4.65331	4.81829	0.276211	4.65678	5.06458	4.95535	4.89223	0.211097	0.0739414	0.882097
Avin_09220	NA		Mandelate racemase/muconate lactonizing enzyme	7.29248	12.1002	11.3026	10.808	10.0333	10.7243	2.86641	3.59696	3.49859	3.32065	0.396448	3.43402	3.32672	3.42281	3.39452	0.0589818	0.0738669	0.945719
Avin_43690	ribAB		Bifunctional 3,4-Dihydroxy-2-butanone 4-phosphate synthase/GTP cyclohydrolase II protein	7.20029	7.3269	6.7581	7.69457	7.92176	6.81955	2.84805	2.8732	2.75662	2.82596	0.0613531	2.94384	2.98582	2.76968	2.89978	0.114611	0.0738218	0.82278
Avin_07310	NA		Amino acid ABC transporter, permease protein	91.0134	114.824	93.108	106.524	95.1305	111.898	6.50801	6.84327	6.54083	6.63071	0.184821	6.73504	6.57184	6.80604	6.70431	0.12009	0.0736008	0.819909
Avin_15080	mphC		2-hydroxy-6-ketonona-2,4-dienedioic acid hydrolase	20.9758	21.5869	23.9198	26.0341	19.5213	24.8285	4.39066	4.43208	4.58014	4.46762	0.0996148	4.70233	4.28698	4.63392	4.54108	0.222699	0.0734518	0.834739
Avin_39400	prfB		peptide chain release factor 2	189.108	141.624	135.646	146.061	168.415	171.979	7.56307	7.14592	7.08371	7.26423	0.260662	7.19042	7.39588	7.42609	7.33746	0.128233	0.073232	0.865271
Avin_08390	NA		Peptidoglycan glycosyltransferase	76.4618	69.0702	59.2396	82.0319	67.7193	65.5463	6.25667	6.10999	5.88849	6.08505	0.185352	6.35811	6.0815	6.03444	6.15802	0.174878	0.072967	0.809716
Avin_20870	NA		Tetratricopeptide repeat (TPR) protein	29.6174	40.2491	43.2052	38.5899	44.4667	34.9006	4.88837	5.33088	5.43313	5.21746	0.28955	5.27015	5.47465	5.12518	5.28999	0.17558	0.07253	0.909031
Avin_44830	waaP		Lipopolysaccharide kinase	73.1829	60.6696	63.7136	84.6931	60.3385	64.3615	6.19344	5.9229	5.99353	6.03662	0.140321	6.40417	5.91501	6.00813	6.1091	0.259745	0.0724796	0.823566
Avin_32750	cyaB		Adenylate cyclase protein	245.872	202.649	185.018	240.279	211.214	210.933	7.94176	7.66284	7.53152	7.71204	0.2095	7.90857	7.72256	7.72064	7.78392	0.107949	0.0718824	0.836092
Avin_01910	NA		conserved hypothetical protein	224.601	197.776	165.537	301.712	193.736	146.072	7.81122	7.62772	7.37101	7.60332	0.221118	8.23703	7.59795	7.19054	7.67517	0.527501	0.0718527	0.820768
Avin_37490	S		Phage P2 essential tail completion gpS-like protein	20.0823	17.8738	18.9497	17.5193	19.3249	23.319	4.32785	4.15977	4.2441	4.24391	0.0840389	4.13087	4.27239	4.54343	4.31557	0.209641	0.0716596	0.848545
Avin_31270	NA		LmbE-like protein	16.4282	7.56716	9.36698	7.21663	13.8359	13.5299	4.0381	2.91975	3.22758	3.39515	0.577699	2.85133	3.79035	3.75808	3.46659	0.533075	0.0714386	0.975078
Avin_12270	NA		conserved hypothetical protein	31.8955	31.2403	30.0686	33.6472	31.7287	32.5361	4.99528	4.96533	4.91019	4.95693	0.0431655	5.07241	4.98772	5.02397	5.02803	0.0424946	0.0711	0.768006
Avin_17690	NA		TonB-dependent siderophore receptor	16.5686	14.339	14.6337	14.5086	17.275	16.0689	4.05038	3.84188	3.87123	3.92116	0.112862	3.85884	4.11062	4.0062	3.99189	0.126497	0.0707264	0.812931
Avin_40330	ndk		Nucleoside-diphosphate kinase	927.634	389.214	366.711	422.101	625.555	580.842	9.85741	8.60442	8.5185	8.99344	0.74945	8.72145	9.28899	9.182	9.06415	0.301571	0.0707031	0.973948
Avin_17620	NA		enoyl-CoA hydratase/isomerase family protein	143.593	190.706	175.705	198.981	181.525	154.279	7.16584	7.57521	7.45701	7.39935	0.210684	7.63649	7.50403	7.2694	7.46997	0.185898	0.0706163	0.866423
Avin_44550	NA		ABC transporter periplasmic component	20.3408	23.8032	20.5186	22.8388	23.5633	21.3803	4.3463	4.57309	4.35886	4.42608	0.127462	4.51342	4.55847	4.41821	4.4967	0.0716066	0.0706161	0.806272
Avin_10890	algI		Alginate O-acetyl transferase	139.727	344.633	362.156	296.981	272.012	250.016	7.12647	8.42892	8.50047	8.01862	0.77345	8.21423	8.08752	7.96588	8.08921	0.124183	0.0705917	0.94243
Avin_14800	murB		UDP-N-acetylenolpyruvoylglucosamine reductase	80.928	69.696	60.1484	75.5866	76.246	68.1437	6.33857	6.123	5.91046	6.12401	0.214058	6.24006	6.25259	6.09051	6.19439	0.0901782	0.0703763	0.827062
Avin_23810	NA		conserved hypothetical protein	316.993	365.696	351.804	336.258	362.563	387.094	8.30831	8.5145	8.45863	8.42715	0.10664	8.39342	8.50209	8.59654	8.49735	0.10164	0.0702059	0.819787
Avin_25270	NA		sensory histidine protein kinase	22.8199	22.1839	23.8831	21.2399	26.9201	24.4537	4.51222	4.47144	4.57792	4.52053	0.0537224	4.40871	4.75061	4.61198	4.59043	0.171967	0.0699056	0.821409
Avin_16880	NA		16S rRNA uridine-516 pseudouridylate synthase	154.92	153.269	125.99	149.279	141.843	163.235	7.27538	7.25992	6.97716	7.17082	0.167891	7.22186	7.14815	7.35081	7.24027	0.102577	0.0694524	0.80221
Avin_42100	NA		Ferredoxin:Oxidoreductase FAD/NAD(P)-binding	15.5753	19.4316	21.1283	14.6802	22.475	22.3892	3.96119	4.28034	4.4011	4.21421	0.22729	3.8758	4.49025	4.48473	4.28359	0.353172	0.0693851	0.878403
Avin_00980	NA		conserved hypothetical protein	44.8623	86.7689	75.1395	63.7095	97.3048	54.5017	5.48743	6.43911	6.2315	6.05268	0.500404	5.99344	6.60444	5.76823	6.12204	0.432684	0.0693567	0.94677
Avin_15610	NA		Response regulator, transciptional regulatory protein	79.1376	44.7459	44.8196	52.5555	55.909	62.3518	6.30629	5.48368	5.48606	5.75868	0.474248	5.71577	5.80501	5.96236	5.82771	0.124853	0.069035	0.982149
Avin_50840	NA		conserved hypothetical protein	300.52	350.244	310.272	322.176	337.682	346.454	8.23132	8.45222	8.27739	8.32031	0.116538	8.33171	8.39952	8.43652	8.38925	0.0531575	0.0689424	0.821409
Avin_29720	NA		conserved hypothetical protein	119.112	124.129	136.935	117.625	151.532	131.094	6.89617	6.95569	7.09734	6.98307	0.103341	6.87805	7.24348	7.03445	7.052	0.183343	0.0689252	0.844052
Avin_43510	NA		conserved hypothetical protein	9.72692	11.3827	7.38551	12.0495	7.70055	10.1707	3.28198	3.50877	2.8847	3.22515	0.315893	3.5909	2.94496	3.34635	3.29407	0.326127	0.0689203	0.872716
Avin_10940	algK		Alginate biosynthetic protein AlgK	23.6555	32.7353	32.7026	30.548	37.2595	25.671	4.56411	5.03278	5.03134	4.87607	0.270172	4.93301	5.21954	4.68207	4.94487	0.268929	0.0687972	0.894423
Avin_38760	NA		hypothetical protein	26.4572	21.2856	14.771	19.5087	19.7261	24.9378	4.72559	4.4118	3.8847	4.3407	0.424932	4.28605	4.30203	4.64026	4.40945	0.200052	0.0687484	0.984627
Avin_30320	smc		chromosome segregation protein SMC	47.8357	49.4462	44.7036	57.9334	45.6631	46.0874	5.58002	5.62779	5.48232	5.56337	0.0741481	5.85632	5.51296	5.5263	5.63186	0.194506	0.0684851	0.801984
Avin_15210	NA		lipoprotein	26.8247	21.0706	18.4638	18.7861	23.1134	27.7086	4.74549	4.39716	4.20663	4.44976	0.273256	4.2316	4.53066	4.79226	4.51817	0.280542	0.0684146	0.892993
Avin_16870	NA		glucose/ribitol dehydrogenase family protein	236.546	176.386	176.21	179.518	223.435	211.212	7.88598	7.46259	7.46115	7.60324	0.244859	7.48799	7.80371	7.72254	7.67142	0.163956	0.0681771	0.872716
Avin_35150	NA		Aminopeptidase, M18 family	193.469	133.852	136.649	151.775	162.538	165.262	7.59596	7.06449	7.09433	7.25159	0.2986	7.24579	7.34463	7.36861	7.31968	0.0651042	0.0680838	0.901501
Avin_35720	trbB		P-type conjugative transfer ATPase TrbB	3.7971	3.8701	4.65013	5.41908	3.18805	4.55653	1.9249	1.95237	2.21727	2.03151	0.161456	2.43805	1.67267	2.18794	2.09955	0.390267	0.0680381	0.872982
Avin_48330	serA		D-3-phosphoglycerate dehydrogenase	1817.03	1091.51	935.176	1182.81	1380.22	1308.57	10.8274	10.0921	9.86909	10.2629	0.501436	10.208	10.4307	10.3538	10.3308	0.113104	0.0679616	0.984822
Avin_09960	NA		transcriptional regulator, AsnC/Lrp family	59.1154	32.3879	30.9037	42.0046	46.9166	34.5804	5.88546	5.01738	4.94971	5.28419	0.521819	5.39248	5.55203	5.11188	5.35213	0.22283	0.0679437	0.996673
Avin_42050	NA		conserved hypothetical protein	33.9137	29.6868	23.2575	23.1035	35.3309	33.0232	5.0838	4.89175	4.53962	4.83839	0.275984	4.53004	5.14286	5.04541	4.9061	0.329306	0.067711	0.875057
Avin_44500	NA		Transcriptinal regulator, LysR family	32.743	24.1561	24.4798	29.9521	28.4074	26.1929	5.03312	4.59432	4.61352	4.74698	0.247983	4.90458	4.8282	4.7111	4.81463	0.0974507	0.067645	0.885344
Avin_39260	NA		conserved hypothetical protein	50.0831	52.6063	41.0997	50.8709	53.6599	45.6522	5.64625	5.71716	5.36106	5.57482	0.188493	5.66877	5.74577	5.51261	5.64238	0.118799	0.0675611	0.816839
Avin_00470	NA		nickel incorporation protein	14.9851	11.2731	13.7444	11.7511	15.0903	15.0661	3.90546	3.49481	3.78077	3.72701	0.210536	3.55472	3.91555	3.91324	3.7945	0.20766	0.0674905	0.895082
Avin_47740	NA		haloacid dehalogenase-like hydrolase protein	60.9986	63.4267	60.5201	55.094	73.3251	66.6855	5.9307	5.98702	5.91934	5.94569	0.0362407	5.78382	6.19624	6.0593	6.01312	0.210049	0.0674309	0.810075
Avin_13230	murD		UDP-N-acetylmuramoylalanine--D-glutamate ligase	277.204	352.18	333.154	381.078	310.489	316.249	8.11481	8.46017	8.38004	8.31834	0.18076	8.57394	8.2784	8.30492	8.38575	0.163517	0.0674131	0.870653
Avin_35050	NA		conserved hypothetical protein	37.2606	55.0071	56.3268	59.1764	54.0853	41.4965	5.21958	5.78155	5.81575	5.60562	0.334762	5.88695	5.75716	5.37492	5.67301	0.266188	0.0673849	0.924531
Avin_15240	NA		integral membrane protein	14.7952	15.073	11.8557	15.915	16.8002	11.3751	3.88705	3.9139	3.56751	3.78949	0.192708	3.99231	4.07041	3.50781	3.85684	0.304783	0.0673568	0.852533
Avin_17920	NA		conserved hypothetical protein	48.0312	73.1087	65.6329	65.8799	68.6629	58.5908	5.5859	6.19197	6.03635	5.93807	0.314759	6.04177	6.10146	5.8726	6.00528	0.118713	0.0672028	0.92329
Avin_29950	NA		conserved hypothetical protein	13.7926	11.3419	12.2096	12.3386	14.6883	12.1181	3.78582	3.50359	3.60994	3.63311	0.142536	3.62511	3.8766	3.59909	3.70027	0.153259	0.0671503	0.865619
Avin_42800	truB		tRNA pseudouridine synthase B	223.395	222.62	191.709	241.733	220.022	206.098	7.80345	7.79844	7.58278	7.72822	0.125984	7.91727	7.78151	7.68719	7.79532	0.115664	0.0670996	0.801388
Avin_18010	dctB		C4-dicarboylate transport sensory histidine protein kinase, two-component; DctB	36.3954	37.076	25.6625	39.2751	33.3374	30.3963	5.18569	5.21241	4.68159	5.02656	0.299056	5.29554	5.05907	4.92583	5.09348	0.187245	0.0669175	0.870653
Avin_31210	dctA-3		C4-dicarboxylate transport protein	4.57165	5.91898	6.19079	5.45096	6.22373	5.67212	2.19272	2.56535	2.63012	2.46273	0.236071	2.44651	2.63778	2.50389	2.52939	0.0981523	0.0666625	0.90744
Avin_02400	NA		nitroreductase	8.95688	19.9149	20.0024	15.4105	18.4558	14.4085	3.163	4.31578	4.3221	3.93363	0.667392	3.94584	4.206	3.84885	4.00023	0.184686	0.0666063	0.984874
Avin_29120	NA		conserved hypothetical protein	12.2166	4.94866	3.9349	9.00811	6.11478	4.9603	3.61077	2.30704	1.97633	2.63138	0.864146	3.17122	2.6123	2.31043	2.69798	0.436748	0.0666063	0.94148
Avin_28170	cobA		Uroporphyrin-III C-methyltransferase	56.6768	67.19	65.866	66.1757	66.7794	65.1636	5.82469	6.07017	6.04146	5.97877	0.134214	6.04823	6.06133	6.02599	6.04518	0.0178641	0.0664101	0.844052
Avin_31300	NA		OprD family outer membrane porin	11.5981	16.0294	14.5134	15.8262	14.7466	13.2692	3.53582	4.00265	3.85931	3.79926	0.23914	3.98425	3.88231	3.73001	3.86552	0.127946	0.0662617	0.887406
Avin_06900	NA		Transcriptional regulator with Fis-type helix-turn-helix motif	245.938	258.59	261.193	214.526	305.32	290.959	7.94215	8.01452	8.02897	7.99522	0.0465172	7.74501	8.25418	8.18467	8.06128	0.276101	0.0660698	0.828374
Avin_20740	NA		conserved hypothetical protein	61.8801	57.291	50.6697	62.7924	56.5971	57.9671	5.9514	5.84024	5.66305	5.81823	0.14543	5.97252	5.82266	5.85716	5.88411	0.0784818	0.0658821	0.810075
Avin_04890	NA		hypothetical protein	36.5761	49.5604	42.2738	55.5173	32.7073	48.3867	5.19283	5.63112	5.40169	5.40855	0.219224	5.79486	5.03154	5.59654	5.47431	0.396069	0.065768	0.859179
Avin_43140	NA		phage integrase-like protein	9.26881	12.1815	11.7825	13.3886	11.5983	9.82071	3.21238	3.60662	3.55858	3.45919	0.21509	3.74294	3.53584	3.29583	3.52487	0.223756	0.0656753	0.880681
Avin_08060	NA		Biopolymer transport protein ExbD	18.6089	28.9103	26.5107	20.5035	25.7483	30.9675	4.21792	4.85351	4.7285	4.59998	0.336722	4.3578	4.6864	4.95268	4.66563	0.297985	0.0656516	0.913697
Avin_50140	NA		Periplasmic substrate-binding protein of sugar ABC transporter	7.74151	12.2947	11.577	12.368	10.4944	9.72921	2.95261	3.61997	3.53318	3.36859	0.362849	3.62855	3.39155	3.28232	3.43414	0.176997	0.0655505	0.940827
Avin_19080	NA		conserved hypothetical protein	92.9795	84.7914	66.568	88.4827	80.4441	84.4914	6.53884	6.40585	6.05676	6.33382	0.248983	6.46732	6.32991	6.40073	6.39932	0.0687159	0.0655085	0.852648
Avin_14310	NA		Response regulator	34.4702	33.2454	36.3744	36.6826	34.7122	37.5129	5.10728	5.05508	5.18485	5.11574	0.0652977	5.19703	5.11737	5.22931	5.18124	0.0576177	0.065499	0.83868
Avin_17290	NA		UDP-Glycosyltransferase/glycogen phosphorylase	19.0551	17.9783	11.8352	19.4366	12.399	19.2778	4.2521	4.16818	3.56502	3.9951	0.374821	4.28071	3.63215	4.26887	4.06057	0.371077	0.065474	0.890306
Avin_06970	aroQ		3-dehydroquinate dehydratase, type II	140.889	136.996	111.257	147.655	127.904	130.261	7.13842	7.09799	6.79775	7.01139	0.186117	7.20609	6.99892	7.02526	7.07676	0.112777	0.0653689	0.820768
Avin_18980	NA		conserved hypothetical protein	181.97	138.844	145.134	131.721	193.368	164.86	7.50756	7.11732	7.18124	7.26871	0.209308	7.04135	7.59521	7.3651	7.33388	0.278246	0.0651775	0.866262
Avin_28140	NA		dissimilatory sulfite reductase, DsrH-like protein	30.8334	21.3442	13.5774	17.5053	27.3158	21.3944	4.94642	4.41577	3.76313	4.37511	0.59269	4.12972	4.77166	4.41916	4.44018	0.321489	0.0650718	1
Avin_09040	NA		CBS domain-containing transporter	270.963	168.48	145.042	173.588	203.757	214.281	8.08195	7.39644	7.18033	7.55291	0.470736	7.43952	7.67071	7.74336	7.61786	0.158663	0.0649579	0.977617
Avin_24780	NA		hypothetical protein	0	2.87493	0	0	1.33215	2.47003	0	1.52353	0	0.507843	0.87961	0	0.413756	1.30453	0.572761	0.66664	0.0649179	0.896274
Avin_17410	NA		hypothetical protein	53.5076	50.8582	35.7434	41.3499	50.933	52.8572	5.74167	5.66841	5.15961	5.52323	0.31703	5.36981	5.67053	5.72403	5.58812	0.190945	0.0648944	0.889413
Avin_36820	NA		arsenate reductase	134.08	81.0098	63.8721	85.6123	101.943	90.8468	7.06695	6.34002	5.99711	6.46803	0.546283	6.41975	6.67162	6.50536	6.53224	0.128072	0.0642147	1
Avin_19100	NA		transcriptional regulator, LysR family	57.4183	57.2623	48.1637	59.0929	60.7355	50.3349	5.84344	5.83951	5.58987	5.75761	0.145275	5.88491	5.92447	5.65349	5.82096	0.146374	0.0633479	0.816839
Avin_00480	NA		ABC transporter, ATP binding component	17.0399	18.56	13.026	17.1395	17.4845	15.6824	4.09085	4.21412	3.70332	4.00276	0.266551	4.09925	4.128	3.97108	4.06611	0.0835479	0.0633474	0.879725
Avin_38910	NA		bacterial surface antigen (D15)	271.946	253.777	244.569	252.28	289.335	263.605	8.08717	7.98742	7.9341	8.0029	0.0777027	7.97888	8.1766	8.04223	8.0659	0.10096	0.0630067	0.827062
Avin_37240	NA		hypothetical protein	8.11189	0.949271	8.15193	3.98763	4.39861	4.07787	3.02004	-0.0751082	3.02714	1.99069	1.78904	1.99553	2.13705	2.02782	2.05346	0.0741625	0.0627744	0.719311
Avin_23780	NA		pentulose-5-phosphate-4-epimerase-related protein	119.01	119.824	99.4903	117.822	126.812	108.168	6.89493	6.90477	6.63648	6.81206	0.152135	6.88046	6.98654	6.75713	6.87471	0.114814	0.06265	0.816839
Avin_11670	lptF		permease YjgP/YjgQ family	66.8273	50.1779	39.0923	43.5021	58.869	58.2455	6.06237	5.64898	5.28881	5.66672	0.387083	5.44301	5.87944	5.86407	5.72884	0.247653	0.0621223	0.928774
Avin_31080	NA		conserved hypothetical protein	40.8286	23.6014	22.8494	23.4075	32.6483	32.7406	5.35151	4.5608	4.51409	4.8088	0.47058	4.5489	5.02894	5.03301	4.87028	0.278334	0.0614811	0.977617
Avin_22610	NA		hypothetical protein	9.29579	14.0509	10.8121	8.75841	16.8019	10.9037	3.21658	3.81259	3.43458	3.48792	0.301567	3.13067	4.07055	3.44675	3.54932	0.478264	0.0614073	0.895596
Avin_43150	NA		hypothetical protein	83.7232	56.9313	69.4821	87.8747	72.3918	59.1506	6.38756	5.83115	6.11857	6.11242	0.278254	6.45738	6.17775	5.88632	6.17382	0.285547	0.0613926	0.922635
Avin_33740	NA		transposase family protein	21.075	32.5544	23.5323	28.1792	27.4266	23.7316	4.39746	5.02478	4.55657	4.6596	0.326106	4.81656	4.7775	4.56874	4.72093	0.133243	0.0613313	0.940827
Avin_16950	NA		hypothetical protein	25.6841	23.5222	27.4319	31.8389	28.4596	20.7707	4.68281	4.55595	4.77778	4.67218	0.111297	4.99272	4.83084	4.37648	4.73334	0.319479	0.0611656	0.885344
Avin_34420	mgtE		magnesium transporter; MgtE	97.8739	84.8285	80.9412	93.9405	93.8321	86.5408	6.61285	6.40648	6.3388	6.45271	0.142755	6.55368	6.55201	6.43531	6.51366	0.0678631	0.060954	0.836092
Avin_35570	NA		conserved hypothetical protein	15.4126	19.4601	14.4923	15.153	14.5154	22.4283	3.94604	4.28244	3.85722	4.02857	0.224305	3.92153	3.85951	4.48725	4.08943	0.345914	0.0608646	0.879596
Avin_03240	NA		cytochrome b561	76.2254	46.504	45.6704	55.2922	55.9503	59.3474	6.2522	5.53928	5.51319	5.76822	0.419339	5.789	5.80607	5.89111	5.82873	0.0546952	0.0605066	0.980184
Avin_10860	algA		mannose-1-phosphate guanylyltransferase/mannose-6-phosphate isomerase	263.31	503.531	669.691	362.267	570.434	487.228	8.04062	8.97594	9.38735	8.8013	0.690142	8.50091	9.15592	8.92845	8.86176	0.332558	0.060457	0.975078
Avin_52470	NA		Bacterial ribonuclease P protein	274.368	143.637	111.403	172.302	179.738	160.693	8.09997	7.16628	6.79964	7.3553	0.670452	7.4288	7.48976	7.32816	7.41557	0.0816029	0.0602748	0.963789
Avin_34750	hppD		4-hydroxyphenylpyruvate dioxygenase	16.7195	25.1557	22.4027	19.608	25.7734	21.1325	4.06346	4.65281	4.4856	4.40062	0.303726	4.29337	4.68781	4.40139	4.46086	0.203832	0.060233	0.926127
Avin_10290	citG		Triphosphoribosyl-dephospho-CoA synthase	4.10855	4.97962	2.12995	5.19344	2.38696	3.98323	2.03863	2.31604	1.09082	1.81516	0.64245	2.37669	1.25517	1.99394	1.87527	0.570099	0.0601065	0.954364
Avin_37710	cls		Cardiolipin synthase protein	63.1008	58.2416	55.0764	63.7855	63.3718	56.7404	5.97959	5.86398	5.78336	5.87564	0.0986311	5.99516	5.98577	5.8263	5.93574	0.0948927	0.0601008	0.820768
Avin_44960	NA		hypothetical protein	57.413	37.8116	43.5332	40.6936	51.838	50.7429	5.84331	5.24076	5.44404	5.50937	0.306539	5.34673	5.69594	5.66514	5.56927	0.193338	0.059898	0.93359
Avin_28360	mnmA		tRNA (5-methylaminomethyl-2-thiouridylate)-methyltransferase	69.3882	51.3904	44.1447	49.6347	65.2503	55.0458	6.11662	5.68343	5.46417	5.75474	0.332018	5.63328	6.02791	5.78256	5.81458	0.199257	0.0598457	0.919948
Avin_44420	NA		Conserved hypothetical protein	276.864	233.561	193.808	242.775	232.05	251.65	8.11303	7.86765	7.59848	7.85972	0.257366	7.92347	7.85829	7.97527	7.91901	0.0586179	0.0592899	0.887232
Avin_02040	NA		transcriptional regulator, LysR family	32.925	50.4706	42.5368	49.0907	41.3135	39.3954	5.04111	5.65737	5.41064	5.36971	0.310161	5.61738	5.36854	5.29995	5.42862	0.167024	0.058917	0.930232
Avin_22700	NA		hypothetical protein	153.388	291.806	342.235	205.345	329.686	255.727	7.26104	8.18887	8.41884	7.95625	0.612951	7.6819	8.36495	7.99846	8.0151	0.341825	0.0588548	0.995813
Avin_45090	NA		cation/hydrogen antiporter, NhaP-like protein	33.7012	35.986	28.4082	35.5261	33.6693	32.5489	5.07473	5.16936	4.82824	5.02411	0.176107	5.15081	5.07336	5.02453	5.0829	0.0636747	0.0587923	0.835149
Avin_08220	NA		conserved hypothetical protein	13.2203	12.0747	11.8814	11.8353	14.5704	12.4273	3.72469	3.59392	3.57064	3.62975	0.0830407	3.56502	3.86497	3.63544	3.68848	0.156848	0.0587292	0.859326
Avin_46830	ksgA		dimethyladenosine transferase	42.678	37.0424	39.7411	47.8427	42.0139	35.3087	5.41542	5.21111	5.31256	5.31303	0.102158	5.58023	5.3928	5.14195	5.37166	0.219901	0.0586299	0.857547
Avin_42890	ftsH1		ATP-dependent metalloprotease FtsH	631.013	670.056	649.207	650.529	699.89	680.767	9.30153	9.38814	9.34253	9.34407	0.0433257	9.34547	9.45098	9.41102	9.40249	0.0532716	0.0584246	0.852533
Avin_41720	NA		ATP-NAD AcoX kinase	10.9567	11.9855	7.57986	9.24997	10.4616	11.6146	3.45374	3.58322	2.92217	3.31971	0.350313	3.20945	3.38703	3.53787	3.37812	0.164391	0.0584063	0.92848
Avin_21900	nemA		NADH:flavin oxidoreductase/NADH oxidase	4.33543	8.03291	6.58903	5.4464	6.13834	7.7491	2.11617	3.00592	2.72007	2.61405	0.454248	2.4453	2.61785	2.95403	2.67239	0.258712	0.0583393	0.968433
Avin_16340	NA		conserved hypothetical protein	25.5911	35.9367	30.0036	35.7272	30.2509	28.817	4.67757	5.16739	4.90706	4.91734	0.24507	5.15895	4.91891	4.84885	4.97557	0.162632	0.0582287	0.899363
Avin_41540	pth		peptidyl-tRNA hydrolase	93.4822	96.2366	83.9486	121.387	87.0338	80.6876	6.54662	6.58851	6.39143	6.50886	0.103825	6.92347	6.4435	6.33427	6.56708	0.313438	0.058228	0.835149
Avin_05620	NA		Oxidoreductase, NAD-binding Rossmann fold, GFO_IDH_MocA family	113.287	93.0088	83.476	90.4327	97.6778	112.361	6.82384	6.5393	6.38329	6.58214	0.22338	6.49877	6.60996	6.81199	6.64024	0.15879	0.0580993	0.875057
Avin_50230	NA		DNA polymerase, beta-like region-containing protein	46.0956	43.0499	50.4803	44.4476	50.9513	49.9098	5.52656	5.42794	5.65765	5.53738	0.115237	5.47403	5.67105	5.64125	5.59544	0.106194	0.0580628	0.890306
Avin_42320	NA		major facilitator transpoter	14.6786	24.5925	28.1228	25.7083	23.3996	19.0321	3.87564	4.62015	4.81367	4.43649	0.49525	4.68416	4.54841	4.25036	4.49431	0.221901	0.0578273	1
Avin_06240	rpsJ		30S ribosomal protein S10	1284.83	1060.89	1019.2	1446.89	1028.44	1052.37	10.3274	10.0511	9.99322	10.1239	0.178576	10.4987	10.0062	10.0394	10.1815	0.275264	0.0575932	0.867609
Avin_23110	NA		hypothetical protein	33.1404	23.0594	33.004	36.1046	43.7112	18.0106	5.05052	4.52728	5.04457	4.87412	0.300389	5.17411	5.44993	4.17078	4.93161	0.673176	0.057482	0.885853
Avin_45200	gltD		Glutamate synthase small subunit 2	193.378	208.675	173.287	228.02	185.025	186.672	7.59528	7.70512	7.43702	7.57914	0.134776	7.83302	7.53158	7.54436	7.63632	0.170464	0.0571815	0.844052
Avin_13250	murG		undecaprenyldiphospho-muramoylpentapeptide beta-N-acetylglucosaminyltransferase	215.085	246.342	219.186	242.128	227.51	237.437	7.74877	7.94452	7.77601	7.8231	0.106033	7.91963	7.82979	7.8914	7.88027	0.0459424	0.0571726	0.847349
Avin_46960	NA		conserved hypothetical protein	89.8328	123.395	122.288	130.588	111.901	104.424	6.48917	6.94714	6.93414	6.79015	0.26074	7.02888	6.80607	6.7063	6.84709	0.165154	0.0569348	0.927004
Avin_21060	NA		Enoyl-CoA hydratase/isomerase	264.69	409.816	444.185	365.207	377.357	393.542	8.04816	8.67883	8.79502	8.50734	0.401879	8.51257	8.55979	8.62037	8.56424	0.0540387	0.0569054	0.992799
Avin_20840	NA		multidrug/chloramphenicol efflux transporter, major facilitator superfamily MFS_1	20.4323	18.0573	18.1804	19.7743	19.3887	19.6868	4.35278	4.17451	4.18431	4.2372	0.100215	4.30555	4.27714	4.29916	4.29395	0.0149029	0.0567515	0.855115
Avin_11660	NA		hypothetical protein	108.916	83.1814	59.5272	83.9741	102.576	70.3134	6.76707	6.37819	5.89548	6.34691	0.436636	6.39187	6.68054	6.13573	6.40271	0.272569	0.0558031	0.967048
Avin_34320	dusC		tRNA-dihydrouridine synthase C	48.3836	48.3112	36.5549	48.3442	45.9123	43.2255	5.59645	5.59429	5.19199	5.46091	0.232891	5.59527	5.52081	5.43381	5.51663	0.0808111	0.0557219	0.872716
Avin_36260	NA		conserved hypothetical protein	18.7228	18.5625	14.2275	22.157	14.9464	16.7324	4.22672	4.21432	3.83061	4.09055	0.225198	4.46969	3.90173	4.06458	4.14533	0.292469	0.0547819	0.870872
Avin_18430	NA		NADH:flavin oxidoreductase/NADH oxidase family	14.7081	16.0202	14.0227	15.239	15.7053	15.4702	3.87854	4.00182	3.8097	3.89669	0.0973381	3.9297	3.97318	3.95142	3.95143	0.0217423	0.0547467	0.853627
Avin_40230	NA		RNA polymerase sigma factor, FecI family	70.3062	60.6696	46.3115	69.3706	56.7731	56.1931	6.13558	5.9229	5.5333	5.86393	0.305442	6.11625	5.82713	5.81232	5.91857	0.171359	0.0546432	0.91144
Avin_40370	hscB		Co-chaperone Hsc20	263.641	296.953	301.002	337.179	277.608	281.959	8.04243	8.21409	8.23363	8.16338	0.105202	8.39737	8.1169	8.13934	8.21787	0.155854	0.0544895	0.877213
Avin_16330	NA		conserved hypothetical protein	57.6735	51.9475	45.2738	42.2688	58.7554	61.1482	5.84984	5.69898	5.5006	5.68314	0.175155	5.40152	5.87665	5.93424	5.73747	0.292361	0.0543288	0.872982
[truncated: 3,054 more rows]
