# Supplementary material for: Regulatory response to a hybrid ancestral nitrogenase in Azotobacter vinelandii
Source: Microbiol Spectr. 2023 Sep 13;11(5):e02815-23. doi: 10.1128/spectrum.02815-23 (PMC10581106; doi:10.1128/spectrum.02815-23)
Supplement: Supplemental file 4 — Operon prediction summary. [file spectrum.02815-23-s0004.xlsx]

## Sheet: Sheet1
SI File 4: Operon predictions based on RNA-seq data. Genes are clustered into operon assignments listed in the "Operon" column.
Operon	IdGene	Type	COGgene	PosLeft	postRight	Strand	Function
1	dnaA	CDS	COG0593	101	1537	+	[L] ATPase involved in DNA replication initiation
	cds-ACO76270.1	CDS	COG0592	1566	2669	+	[L] DNA polymerase sliding clamp subunit (PCNA
	recF	CDS	COG1195	2688	3785	+	[L] Recombinational DNA repair ATPase (RecF pathway)
	gyrB	CDS	COG0187	3791	6211	+	[L] Type IIA topoisomerase (DNA gyrase/topo II,
2	cds-ACO76273.1	CDS	COG2329	6462	6767	+	[R] Uncharacterized enzyme involved in biosynthesis of
3	cds-ACO76274.1	CDS	COG2837	6877	7758	-	[P] Predicted iron-dependent peroxidase
	cds-ACO76275.1	CDS	COG2863	7876	8835	-	[C] Cytochrome c553
4	hdtS	CDS	COG0204	9136	9864	-	[I] 1-acyl-sn-glycerol-3-phosphate acyltransferase
	cds-ACO76277.1	CDS	COG0241	9904	10446	-	[E] Histidinol phosphatase and related phosphatases
	cds-ACO76278.1	CDS	COG0751	10450	12507	-	[J] Glycyl-tRNA synthetase, beta subunit
	cds-ACO76279.1	CDS	COG0752	12504	13460	-	[J] Glycyl-tRNA synthetase, alpha subunit
5	cds-ACO76280.1	CDS	COG2818	13536	14120	+	[L] 3-methyladenine DNA glycosylase
6	cds-ACO76281.1	CDS	COG0737	14340	16055	+	[F] 5'-nucleotidase/2',3'-cyclic phosphodiesterase and related esterases
7	trkA	CDS	COG0569	16096	17469	-	[P] K+ transport systems, NAD-binding component
	sun	CDS	COG0144	17483	18814	-	[J] tRNA and rRNA cytosine-C5-methylases
	fmt	CDS	COG0223	18811	19788	-	[J] Methionyl-tRNA formyltransferase
	def	CDS	COG0242	19812	20318	-	[J] N-formylmethionyl-tRNA deformylase
8	lysM	CDS	COG1652	20470	21495	+	[S] Uncharacterized protein containing LysM domain
	dprA	CDS	COG0758	21561	22661	+	[LU] Predicted Rossmann fold nucleotide-binding protein involved
	yrdC	CDS	COG0009	22722	23279	+	[J] Putative translation factor (SUA5)
9	qor	CDS	COG0604	23545	24522	-	[CR] NADPH:quinone reductase and related Zn-dependent oxidoreductases
10	cds-ACO76290.1	CDS	COG0408	24677	25606	+	[H] Coproporphyrinogen III oxidase
	aroE	CDS	COG0169	25683	26495	+	[E] Shikimate 5-dehydrogenase
11	cds-ACO76292.1	CDS	COG4575	27249	27581	-	[S] Uncharacterized conserved protein
12	pcoA	CDS	COG2132	27796	29661	+	[Q] Putative multicopper oxidases
	pcoB	CDS	COG3667	29658	30629	+	[P] Uncharacterized protein involved in copper resistance
13	cds-ACO76295.1	CDS	COG1285	30726	31199	-	[S] Uncharacterized membrane protein
14	cds-ACO76296.1	CDS	NA	31365	31589	+	NA
15	cds-ACO76297.1	CDS	ROG3432	31683	32156	-	NA
	cds-ACO76298.1	CDS	NA	32186	32332	-	NA
16	cds-ACO76299.1	CDS	ROG5962	32369	33484	+	NA
	cds-ACO76300.1	CDS	COG1073	33471	34217	+	[R] Hydrolases of the alpha/beta superfamily
17	cds-ACO76301.1	CDS	NA	34310	35026	-	NA
18	cds-ACO76302.1	CDS	NA	35450	35884	-	NA
19	cds-ACO76303.1	CDS	COG4654	36134	36448	+	[C] Cytochrome c551/c552
20	cds-ACO76304.1	CDS	COG3706	36540	38129	-	[T] Response regulator containing a CheY-like receiver
21	cds-ACO76305.1	CDS	COG0655	38404	39000	-	[R] Multimeric flavodoxin WrbA
22	cds-ACO76306.1	CDS	COG2715	39108	40337	+	[R] Uncharacterized membrane protein, required for spore
23	cds-ACO76307.1	CDS	ROG3247	40354	40761	-	NA
24	cds-ACO76308.1	CDS	NA	40989	41318	+	NA
25	cds-ACO76309.1	CDS	COG2199	41764	43158	+	[T] FOG: GGDEF domain
26	cds-ACO76310.1	CDS	COG4395	43206	44060	-	[S] Uncharacterized protein conserved in bacteria
27	cds-ACO76311.1	CDS	COG1309	44213	44779	-	[K] Transcriptional regulator
28	cds-ACO76312.1	CDS	COG0614	45090	46118	+	[P] ABC-type Fe3+-hydroxamate transport system, periplasmic component
	cds-ACO76313.1	CDS	NA	46115	47116	+	NA
	cds-ACO76314.1	CDS	COG0378	47113	47835	+	[OK] Ni2+-binding GTPase involved in regulation of
	cds-ACO76315.1	CDS	ROG6183	47832	48815	+	NA
29	cds-ACO76316.1	CDS	ROG2603	48879	49601	-	NA
30	cysC2	CDS	COG0529	49840	50436	+	[P] Adenylylsulfate kinase and related kinases
31	cds-ACO76318.1	CDS	NA	50665	51180	-	NA
32	uvrD	CDS	COG0210	51366	53546	-	[L] Superfamily I DNA and RNA helicases
33	cds-ACO76320.1	CDS	COG2200	53662	55821	+	[T] FOG: EAL domain
34	cds-ACO76321.1	CDS	COG0826	55825	57186	-	[O] Collagenase and related proteases
35	cds-ACO76322.1	CDS	NA	57262	57348	+	NA
36	cds-ACO76323.1	CDS	ROG4239	57562	57870	+	NA
	cds-ACO76324.1	CDS	ROG4239	58244	58642	+	NA
37	cds-ACO76325.1	CDS	COG0842	59016	60125	-	[V] ABC-type multidrug transport system, permease component
	cds-ACO76326.1	CDS	COG0842	60137	61279	-	[V] ABC-type multidrug transport system, permease component
	cds-ACO76327.1	CDS	COG1131	61276	63057	-	[V] ABC-type multidrug transport system, ATPase component
	cds-ACO76328.1	CDS	COG1566	63054	64073	-	[V] Multidrug resistance efflux pump
38	cds-ACO76329.1	CDS	COG1309	64166	64849	+	[K] Transcriptional regulator
39	polA	CDS	COG0749	65145	67871	-	[L] DNA polymerase I - 3'-5' exonuclease
40	cds-ACO76331.1	CDS	ROG0220	67947	68234	+	NA
	thrB	CDS	COG2334	68251	69201	+	[R] Putative homoserine kinase type II (protein
41	cds-ACO76333.1	CDS	COG0596	69288	70130	-	[R] Predicted hydrolases or acyltransferases (alpha/beta hydrolase
42	cds-ACO76334.1	CDS	ROG1075	70281	70649	-	NA
43	cds-ACO76335.1	CDS	NA	70908	70997	-	NA
44	cds-ACO76336.1	CDS	COG0671	71048	71809	+	[I] Membrane-associated phospholipid phosphatase
45	cds-ACO76337.1	CDS	COG3335	72291	72932	-	[L] Transposase and inactivated derivatives
46	cds-ACO76338.1	CDS	NA	73344	73478	+	NA
47	cds-ACO76339.1	CDS	COG1670	73847	74155	-	[J] Acetyltransferases, including N-acetylases of ribosomal proteins
48	cds-ACO76340.1	CDS	NA	75091	75177	+	NA
49	cds-ACO76341.1	CDS	COG2076	75358	75630	-	[P] Membrane transporters of cations and cationic
50	cds-ACO76342.1	CDS	COG0675	76032	77243	-	[L] Transposase and inactivated derivatives
51	cds-ACO76343.1	CDS	NA	77521	77961	-	NA
52	cds-ACO76344.1	CDS	NA	78132	78530	-	NA
53	cds-ACO76345.1	CDS	NA	78918	79103	-	NA
54	cds-ACO76346.1	CDS	COG1335	80124	80687	-	[Q] Amidases related to nicotinamidase
55	cds-ACO76347.1	CDS	COG0209	80924	81607	-	[F] Ribonucleotide reductase, alpha subunit
	cds-ACO76348.1	CDS	COG0209	81671	83812	-	[F] Ribonucleotide reductase, alpha subunit
	cds-ACO76349.1	CDS	COG1305	83843	84784	-	[E] Transglutaminase-like enzymes, putative cysteine proteases
56	cds-ACO76350.1	CDS	COG4531	84913	85806	-	[P] ABC-type Zn2+ transport system, periplasmic component/surface
57	cds-ACO76351.1	CDS	COG0735	85869	86354	+	[P] Fe2+/Zn2+ uptake regulation proteins
	cds-ACO76352.1	CDS	COG1121	86351	87124	+	[P] ABC-type Mn/Zn transport systems, ATPase component
	cds-ACO76353.1	CDS	COG1108	87117	87905	+	[P] ABC-type Mn2+/Zn2+ transport systems, permease components
58	cds-ACO76354.1	CDS	NA	87993	88379	+	NA
59	cds-ACO76355.1	CDS	COG1064	88532	89515	-	[R] Zn-dependent alcohol dehydrogenases
60	gadh3	CDS	ROG1383	89998	90708	+	NA
	gadh1	CDS	ROG0911	90711	92486	+	NA
	gadh2	CDS	COG2010	92498	93817	+	[C] Cytochrome c, mono- and diheme variants
61	cds-ACO76359.1	CDS	ROG8456	93967	95238	+	NA
62	cds-ACO76360.1	CDS	COG1999	95257	95892	-	[R] Uncharacterized protein SCO1/SenC/PrrC, involved in biogenesis
	cyoE	CDS	COG0109	96177	97076	-	[O] Polyprenyltransferase (cytochrome oxidase assembly factor)
	cds-ACO76362.1	CDS	COG1612	97163	98233	-	[O] Uncharacterized protein required for cytochrome oxidase
	cds-ACO76363.1	CDS	ROG0022	98274	98861	-	NA
	cds-ACO76364.1	CDS	COG3346	98836	99603	-	[S] Uncharacterized conserved protein
63	cds-ACO76365.1	CDS	ROG6656	99633	99839	+	NA
64	cds-ACO76366.1	CDS	COG1845	100003	100893	-	[C] Heme/copper-type cytochrome/quinol oxidase, subunit 3
	cds-ACO76367.1	CDS	COG3175	100908	101462	-	[O] Cytochrome oxidase assembly factor
	ctaD	CDS	COG0843	101490	103082	-	[C] Heme/copper-type cytochrome/quinol oxidases, subunit 1
	cds-ACO76369.1	CDS	COG1622	103098	104255	-	[C] Heme/copper-type cytochrome/quinol oxidases, subunit 2
65	cds-ACO76370.1	CDS	NA	104244	104549	+	NA
66	cds-ACO76371.1	CDS	ROG5860	105360	106010	+	NA
67	cds-ACO76372.1	CDS	COG0659	106074	107645	-	[P] Sulfate permease and related transporters (MFS
	cds-ACO76373.1	CDS	COG0288	107745	108491	-	[P] Carbonic anhydrase
68	cds-ACO76374.1	CDS	NA	109151	109480	+	NA
69	cds-ACO76375.1	CDS	COG3529	109526	109801	-	[R] Predicted nucleic-acid-binding protein containing a Zn-ribbon
	cds-ACO76376.1	CDS	COG0339	109811	111856	-	[E] Zn-dependent oligopeptidases
70	cds-ACO76377.1	CDS	COG1595	112066	112596	+	[K] DNA-directed RNA polymerase specialized sigma subunit,
	cds-ACO76378.1	CDS	COG3712	112622	113563	+	[PT] Fe2+-dicitrate sensor, membrane component
	cds-ACO76379.1	CDS	COG1629	113685	116066	+	[P] Outer membrane receptor proteins, mostly Fe
71	cds-ACO76380.1	CDS	COG0663	116189	116767	+	[R] Carbonic anhydrases/acetyltransferases, isoleucine patch superfamily
72	cds-ACO76381.1	CDS	NA	117044	117343	-	NA
	cds-ACO76382.1	CDS	COG4324	117340	118407	-	[R] Predicted aminopeptidase
73	cds-ACO76383.1	CDS	NA	118622	119041	+	NA
	cds-ACO76384.1	CDS	NA	119074	119490	+	NA
74	cds-ACO76385.1	CDS	COG0252	119487	120506	-	[EJ] L-asparaginase/archaeal Glu-tRNAGln amidotransferase subunit D
75	purE	CDS	COG0041	120672	121214	+	[F] Phosphoribosylcarboxyaminoimidazole (NCAIR) mutase
	purK	CDS	COG0026	121234	122319	+	[F] Phosphoribosylaminoimidazole carboxylase (NCAIR synthetase)
76	cds-ACO76388.1	CDS	COG2261	122408	122653	+	[S] Predicted membrane protein
77	cds-ACO76389.1	CDS	COG1686	122635	123591	-	[M] D-alanyl-D-alanine carboxypeptidase
78	cds-ACO76390.1	CDS	COG3495	123738	124325	+	[S] Uncharacterized protein conserved in bacteria
79	cds-ACO76391.1	CDS	ROG8456	124402	125724	-	NA
80	cds-ACO76392.1	CDS	NA	125814	126032	-	NA
81	cds-ACO76393.1	CDS	COG4148	126250	127344	-	[P] ABC-type molybdate transport system, ATPase component
	cds-ACO76394.1	CDS	COG4149	127361	128050	-	[P] ABC-type molybdate transport system, permease component
	modA2	CDS	COG0725	128111	128869	-	[P] ABC-type molybdate transport system, periplasmic component
82	cds-ACO76396.1	CDS	COG2703	129170	129574	+	[P] Hemerythrin
83	cds-ACO76397.1	CDS	COG0662	130011	130379	-	[G] Mannose-6-phosphate isomerase
	cds-ACO76398.1	CDS	NA	130376	131737	-	NA
	cds-ACO76399.1	CDS	COG0318	131734	133866	-	[IQ] Acyl-CoA synthetases (AMP-forming)/AMP-acid ligases II
84	cds-ACO76400.1	CDS	ROG2481	133985	134722	+	NA
85	cds-ACO76401.1	CDS	ROG4402	134845	135408	-	NA
	cds-ACO76402.1	CDS	ROG0635	135442	136305	-	NA
86	nifH	CDS	COG1348	136759	137631	+	[P] Nitrogenase subunit NifH (ATPase)
	nifD	CDS	COG2710	137758	139236	+	[C] Nitrogenase molybdenum-iron protein, alpha and beta
	nifK	CDS	COG2710	139337	140908	+	[C] Nitrogenase molybdenum-iron protein, alpha and beta
	nifT	CDS	COG5554	141040	141258	+	[Q] Nitrogen fixation protein
	nifY	CDS	ROG0129	141263	141991	+	NA
	cds-ACO76408.1	CDS	ROG2926	142015	142284	+	NA
	lrv	CDS	ROG8004	142292	143026	+	NA
87	nifE	CDS	COG2710	143285	144712	+	[C] Nitrogenase molybdenum-iron protein, alpha and beta
	nifN	CDS	COG2710	144724	146100	+	[C] Nitrogenase molybdenum-iron protein, alpha and beta
	nifX	CDS	ROG0129	146105	146581	+	NA
	cds-ACO76413.1	CDS	ROG0157	146612	147094	+	NA
	cds-ACO76414.1	CDS	NA	147114	147323	+	NA
88	cds-ACO76415.1	CDS	COG1146	147607	147762	+	[C] Ferredoxin
	fesII	CDS	COG1894	147775	148098	+	[C] NADH:ubiquinone oxidoreductase, NADH-binding (51 kD) subunit
	cds-ACO76417.1	CDS	ROG1440	148104	148604	+	NA
	cds-ACO76418.1	CDS	NA	148601	148978	+	NA
	cds-ACO76419.1	CDS	COG2014	148984	149733	+	[S] Uncharacterized conserved protein
	cds-ACO76420.1	CDS	NA	149757	150164	+	NA
89	cds-ACO76421.1	CDS	ROG8028	150207	150425	-	NA
90	cds-ACO76422.1	CDS	COG4148	150605	151681	-	[P] ABC-type molybdate transport system, ATPase component
91	cds-ACO76423.1	CDS	ROG1999	152053	152814	+	NA
92	iscAnif	CDS	COG0316	153037	153360	+	[S] Uncharacterized conserved protein
	nifU	CDS	COG0822	153425	154363	+	[C] NifU homolog involved in Fe-S cluster
	nifS	CDS	COG1104	154365	155573	+	[E] Cysteine sulfinate desulfinase/cysteine desulfurase and related
	nifV	CDS	COG0119	155646	156800	+	[E] Isopropylmalate/homocitrate/citramalate synthases
	cysE1nif	CDS	COG1045	156797	157594	+	[E] Serine acetyltransferase
	cds-ACO76429.1	CDS	ROG1440	157623	158162	+	NA
	nifW	CDS	ROG0177	158159	158506	+	NA
	nifZ	CDS	ROG0176	158526	159005	+	NA
	nifM	CDS	COG0760	158995	159876	+	[O] Parvulin-like peptidyl-prolyl isomerase
	clpXnif	CDS	COG1219	159869	161191	+	[O] ATP-dependent protease Clp, ATPase subunit
93	nifF	CDS	COG0716	161436	161978	+	[C] Flavodoxins
94	cds-ACO76435.1	CDS	ROG4239	162295	162675	-	NA
95	cds-ACO76436.1	CDS	COG0523	163419	164393	+	[R] Putative GTPases (G3E family)
96	cds-ACO76437.1	CDS	ROG0643	164615	165022	-	NA
97	cds-ACO76438.1	CDS	COG1607	165103	165594	-	[I] Acyl-CoA hydrolase
98	cds-ACO76439.1	CDS	ROG0880	165742	166755	-	NA
99	cds-ACO76440.1	CDS	COG1283	166855	168561	-	[P] Na+/phosphate symporter
100	cds-ACO76441.1	CDS	COG0679	168730	169632	-	[R] Predicted permeases
101	osmC	CDS	COG1764	169809	170234	-	[O] Predicted redox protein, regulator of disulfide
	cds-ACO76443.1	CDS	ROG7685	170265	172259	-	NA
	cds-ACO76444.1	CDS	NA	172256	172570	-	NA
102	cds-ACO76445.1	CDS	NA	172786	173103	-	NA
103	cds-ACO76446.1	CDS	COG1282	173241	174674	-	[C] NAD/NADP transhydrogenase beta subunit
	cds-ACO76447.1	CDS	COG3288	174677	174985	-	[C] NAD/NADP transhydrogenase alpha subunit
	cds-ACO76448.1	CDS	COG3288	174996	176168	-	[C] NAD/NADP transhydrogenase alpha subunit
104	rna-Avin_55000	rRNA	NA	177422	178956	+	NA
	rna-Avin_60000	tRNA	NA	179048	179121	+	NA
	rna-Avin_60010	tRNA	NA	179169	179241	+	NA
	rna-Avin_55010	rRNA	NA	179490	182381	+	NA
	rna-Avin_55020	rRNA	NA	182541	182658	+	NA
105	cds-ACO76449.1	CDS	COG0845	182869	184020	+	[M] Membrane-fusion protein
	cds-ACO76450.1	CDS	COG0841	184046	187186	+	[V] Cation/multidrug efflux pump
106	cds-ACO76451.1	CDS	ROG1065	187333	187596	+	NA
107	cds-ACO76452.1	CDS	NA	187948	188121	+	NA
108	pagL	CDS	ROG0756	188341	188874	+	NA
109	cds-ACO76454.1	CDS	COG0491	189002	189865	-	[R] Zn-dependent hydrolases, including glyoxylases
	cds-ACO76455.1	CDS	COG2391	190066	190485	-	[R] Predicted transporter component
	cds-ACO76456.1	CDS	COG2391	190488	190922	-	[R] Predicted transporter component
110	cds-ACO76457.1	CDS	ROG0255	191057	191623	+	NA
111	cds-ACO76458.1	CDS	COG3023	191658	192434	-	[V] Negative regulator of beta-lactamase expression
112	cds-ACO76459.1	CDS	COG3568	192569	193429	-	[R] Metal-dependent hydrolase
	dsbA	CDS	COG2761	193448	194092	-	[Q] Predicted dithiol-disulfide isomerase involved in polyketide
113	cycA	CDS	COG2863	194244	194876	-	[C] Cytochrome c553
114	cds-ACO76462.1	CDS	COG0218	195253	195903	+	[R] Predicted GTPase
115	zwf-4	CDS	COG0364	195918	197375	-	[G] Glucose-6-phosphate 1-dehydrogenase
116	hexR-3	CDS	COG1737	197463	198329	+	[K] Transcriptional regulators
117	cds-ACO76465.1	CDS	COG0583	198601	199548	-	[K] Transcriptional regulator
118	pycA	CDS	COG0439	199770	201185	+	[I] Biotin carboxylase
	pycB	CDS	COG5016	201237	203036	+	[C] Pyruvate/oxaloacetate carboxyltransferase
119	cds-ACO76468.1	CDS	COG2141	203127	204122	-	[C] Coenzyme F420-dependent N5,N10-methylene tetrahydromethanopterin reductase and
120	cds-ACO76469.1	CDS	COG3360	204204	204419	-	[S] Uncharacterized conserved protein
121	cds-ACO76470.1	CDS	NA	204498	204575	-	NA
122	cds-ACO76471.1	CDS	COG3712	204568	204879	+	[PT] Fe2+-dicitrate sensor, membrane component
123	trpI	CDS	COG0583	204950	205906	-	[K] Transcriptional regulator
124	trpB	CDS	COG0133	205981	207201	+	[E] Tryptophan synthase beta chain
	trpA	CDS	COG0159	207198	208007	+	[E] Tryptophan synthase alpha chain
125	cds-ACO76475.1	CDS	NA	208136	208861	-	NA
126	cds-ACO76476.1	CDS	NA	208926	209015	+	NA
127	cds-ACO76477.1	CDS	NA	209021	209113	-	NA
128	cds-ACO76478.1	CDS	NA	209581	210345	+	NA
129	cds-ACO76479.1	CDS	NA	210522	210728	-	NA
130	cbpA	CDS	COG2214	210937	211878	+	[O] DnaJ-class molecular chaperone
	cds-ACO76481.1	CDS	ROG0188	211860	212180	+	NA
131	cds-ACO76482.1	CDS	COG0730	212345	213148	-	[R] Predicted permeases
132	cds-ACO76483.1	CDS	COG2207	213263	214153	+	[K] AraC-type DNA-binding domain-containing proteins
133	cds-ACO76484.1	CDS	COG4773	214173	216542	-	[P] Outer membrane receptor for ferric coprogen
	cds-ACO76485.1	CDS	COG3712	216665	217627	-	[PT] Fe2+-dicitrate sensor, membrane component
	cds-ACO76486.1	CDS	COG1595	217624	218127	-	[K] DNA-directed RNA polymerase specialized sigma subunit,
134	cds-ACO76487.1	CDS	NA	218852	219121	+	NA
135	cds-ACO76488.1	CDS	NA	219508	220404	-	NA
136	cds-ACO76489.1	CDS	NA	220548	220784	+	NA
137	clpP	CDS	COG0740	220846	221274	-	[OU] Protease subunit of ATP-dependent Clp proteases
138	cds-ACO76491.1	CDS	COG3729	221650	221937	-	[R] General stress protein
139	cds-ACO76492.1	CDS	COG2356	222178	222984	-	[L] Endonuclease I
140	cds-ACO76493.1	CDS	NA	223210	223470	+	NA
141	cds-ACO76494.1	CDS	COG3237	223561	223752	+	[S] Uncharacterized protein conserved in bacteria
142	cds-ACO76495.1	CDS	COG0599	224187	224603	-	[S] Uncharacterized homolog of gamma-carboxymuconolactone decarboxylase subunit
	cds-ACO76496.1	CDS	COG0789	224578	225048	-	[K] Predicted transcriptional regulators
143	cds-ACO76497.1	CDS	NA	225288	225695	+	NA
144	cds-ACO76498.1	CDS	COG0596	225795	226619	-	[R] Predicted hydrolases or acyltransferases (alpha/beta hydrolase
145	cds-ACO76499.1	CDS	COG2982	226813	228846	+	[M] Uncharacterized protein involved in outer membrane
146	cds-ACO76500.1	CDS	NA	229020	230198	-	NA
	cds-ACO76501.1	CDS	COG0778	230155	230730	-	[C] Nitroreductase
	cds-ACO76502.1	CDS	COG1120	230727	231734	-	[PH] ABC-type cobalamin/Fe3+-siderophores transport systems, ATPase components
	cds-ACO76503.1	CDS	COG0378	231731	232435	-	[OK] Ni2+-binding GTPase involved in regulation of
	cds-ACO76504.1	CDS	COG1840	232426	233487	-	[P] ABC-type Fe3+ transport system, periplasmic component
147	cds-ACO76505.1	CDS	NA	233614	233874	-	NA
148	cds-ACO76506.1	CDS	NA	233873	234109	+	NA
149	cds-ACO76507.1	CDS	ROG0955	234144	235361	-	NA
	aglA-2	CDS	COG0366	235416	237146	-	[G] Glycosidases
150	cds-ACO76509.1	CDS	COG0474	237818	241405	+	[P] Cation transport ATPase
151	cds-ACO76510.1	CDS	COG1708	241441	241752	-	[R] Predicted nucleotidyltransferases
	cds-ACO76511.1	CDS	ROG0046	241749	242177	-	NA
152	cds-ACO76512.1	CDS	COG0125	242295	242864	-	[F] Thymidylate kinase
153	cds-ACO76513.1	CDS	COG2841	243142	243354	+	[S] Uncharacterized protein conserved in bacteria
154	cds-ACO76514.1	CDS	ROG4836	243475	243672	-	NA
	cds-ACO76515.1	CDS	COG3639	243686	244504	-	[P] ABC-type phosphate/phosphonate transport system, permease component
	cds-ACO76516.1	CDS	COG3221	244501	245391	-	[P] ABC-type phosphate/phosphonate transport system, periplasmic component
	cds-ACO76517.1	CDS	COG3638	245408	246157	-	[P] ABC-type phosphate/phosphonate transport system, ATPase component
155	vnfY	CDS	ROG0129	246253	246738	-	NA
156	cds-ACO76519.1	CDS	NA	246801	247706	-	NA
157	vnfK	CDS	COG2710	247952	249379	-	[C] Nitrogenase molybdenum-iron protein, alpha and beta
	vnfG	CDS	ROG6784	249435	249776	-	NA
	vnfD	CDS	COG2710	249776	251200	-	[C] Nitrogenase molybdenum-iron protein, alpha and beta
158	cds-ACO76523.1	CDS	NA	251306	251482	+	NA
159	cds-ACO76524.1	CDS	NA	251691	251774	-	NA
160	cds-ACO76525.1	CDS	NA	251769	251987	+	NA
161	vnfF	CDS	COG1146	252192	252389	-	[C] Ferredoxin
	vnfH	CDS	COG1348	252507	253379	-	[P] Nitrogenase subunit NifH (ATPase)
162	cds-ACO76528.1	CDS	NA	253430	253528	+	NA
163	cds-ACO76529.1	CDS	NA	253636	253821	+	NA
	pcaK	CDS	ROG2472	253818	255194	+	NA
164	moeB2	CDS	COG0476	255735	256868	+	[H] Dinucleotide-utilizing enzymes involved in molybdopterin and
	cds-ACO76532.1	CDS	COG0476	256999	257712	+	[H] Dinucleotide-utilizing enzymes involved in molybdopterin and
	cds-ACO76533.1	CDS	COG1977	257729	258001	+	[H] Molybdopterin converting factor, small subunit
165	cds-ACO76534.1	CDS	NA	258099	258617	+	NA
166	vnfX	CDS	ROG0129	258644	259192	-	NA
	vnfN	CDS	COG2710	259189	260571	-	[C] Nitrogenase molybdenum-iron protein, alpha and beta
	vnfE	CDS	COG2710	260573	261982	-	[C] Nitrogenase molybdenum-iron protein, alpha and beta
167	vnfA	CDS	COG2204	262210	263778	-	[T] Response regulator containing CheY-like receiver, AAA-type
168	vnfU	CDS	COG0694	263828	264118	-	[O] Thioredoxin-like proteins and domains
169	cds-ACO76540.1	CDS	COG0251	264419	264802	-	[J] Putative translation initiation inhibitor, yjgF family
	relA	CDS	COG0317	264847	266955	-	[TK] Guanosine polyphosphate pyrophosphohydrolases/synthetases
	rpoZ	CDS	COG1758	267016	267279	-	[K] DNA-directed RNA polymerase, subunit K/omega
170	gmk	CDS	COG0194	267854	268471	-	[F] Guanylate kinase
	cds-ACO76544.1	CDS	COG1561	268510	269373	-	[S] Uncharacterized stress-induced protein
171	rph	CDS	COG0689	269516	270235	+	[J] RNase PH
	cds-ACO76546.1	CDS	COG3296	270255	270623	+	[S] Uncharacterized protein conserved in bacteria
172	crc	CDS	COG0708	270679	271458	-	[L] Exonuclease III
173	pyrE	CDS	COG0461	271539	272180	+	[F] Orotate phosphoribosyltransferase
174	cds-ACO76549.1	CDS	ROG2138	272607	272711	+	NA
175	argB	CDS	COG0548	272800	273702	-	[E] Acetylglutamate kinase
176	algC	CDS	COG1109	273820	275286	-	[G] Phosphomannomutase
	dut	CDS	COG0756	275395	275850	-	[F] dUTPase
	coaBC	CDS	COG0452	275855	277063	-	[H] Phosphopantothenoylcysteine synthetase/decarboxylase
177	coaBC_2	CDS	COG2003	277220	277894	+	[L] DNA repair proteins
178	mtgA	CDS	COG0744	277907	278653	-	[M] Membrane carboxypeptidase (penicillin-binding protein)
179	cds-ACO76556.1	CDS	COG2363	278690	279067	+	[S] Uncharacterized small membrane protein
180	cds-ACO76557.1	CDS	COG2104	279154	279354	+	[H] Sulfur transfer protein involved in thiamine
	thiG	CDS	COG2022	279445	280239	+	[H] Uncharacterized enzyme of thiazole biosynthesis
	trmB	CDS	COG0220	280329	281051	+	[R] Predicted S-adenosylmethionine-dependent methyltransferase
181	cds-ACO76560.1	CDS	COG0635	281236	282357	-	[H] Coproporphyrinogen III oxidase and related Fe-S
	rdgB	CDS	COG0127	282429	283025	-	[F] Xanthosine triphosphate pyrophosphatase
	cds-ACO76562.1	CDS	ROG0905	283022	283441	-	NA
	metW	CDS	COG0500	283498	284097	-	[QR] SAM-dependent methyltransferases
	metX	CDS	COG2021	284099	285238	-	[E] Homoserine acetyltransferase
182	cds-ACO76565.1	CDS	COG1872	285367	285666	-	[S] Uncharacterized conserved protein
	cds-ACO76566.1	CDS	COG0762	285666	286259	-	[S] Predicted integral membrane protein
	proC	CDS	COG0345	286274	287092	-	[E] Pyrroline-5-carboxylate reductase
	cds-ACO76568.1	CDS	COG0325	287111	287815	-	[R] Predicted enzyme with a TIM-barrel fold
183	pilT	CDS	COG2805	287888	288922	+	[NU] Tfp pilus assembly protein, pilus retraction
184	cds-ACO76570.1	CDS	COG2314	289523	289924	+	[S] Predicted membrane protein
185	pyrC1	CDS	COG0044	289985	291256	-	[F] Dihydroorotase and related cyclic amidohydrolases
	pyrB	CDS	COG0540	291256	292266	-	[F] Aspartate carbamoyltransferase, catalytic chain
	pyrR	CDS	COG2065	292549	293052	-	[F] Pyrimidine operon attenuation protein/uracil phosphoribosyltransferase
	cds-ACO76574.1	CDS	COG0816	293096	293524	-	[L] Predicted endonuclease involved in recombination (possible
	cds-ACO76575.1	CDS	COG1678	293521	294042	-	[K] Putative transcriptional regulator
186	cds-ACO76576.1	CDS	COG0810	294181	295074	-	[M] Periplasmic protein TonB, links inner and
187	gshB	CDS	COG0189	295168	296124	-	[HJ] Glutathione synthase/Ribosomal protein S6 modification enzyme
188	pilG	CDS	COG0784	296352	296759	+	[T] FOG: CheY-like receiver
189	cds-ACO76579.1	CDS	COG1385	297112	297831	-	[S] Uncharacterized protein conserved in bacteria
190	cds-ACO76580.1	CDS	ROG5100	297974	298513	+	NA
191	bioA	CDS	COG0161	298586	299992	-	[H] Adenosylmethionine-8-amino-7-oxononanoate aminotransferase
192	cds-ACO76582.1	CDS	COG1231	300191	301666	+	[E] Monoamine oxidase
	cds-ACO76583.1	CDS	NA	301714	301815	+	NA
	cds-ACO76584.1	CDS	COG3038	301850	302404	+	[C] Cytochrome B561
	cds-ACO76585.1	CDS	COG2353	302416	302994	+	[S] Uncharacterized conserved protein
193	cds-ACO76586.1	CDS	NA	303191	303640	-	NA
194	cds-ACO76587.1	CDS	NA	303851	303982	-	NA
195	cds-ACO76588.1	CDS	COG0642	303965	306838	+	[T] Signal transduction histidine kinase
196	cds-ACO76589.1	CDS	ROG2632	307075	307353	+	NA
197	cds-ACO76590.1	CDS	COG0622	307541	307996	-	[R] Predicted phosphoesterase
198	ilvD	CDS	COG0129	308264	310102	-	[EG] Dihydroxyacid dehydratase/phosphogluconate dehydratase
199	hipA	CDS	COG3550	310311	311534	-	[R] Uncharacterized protein related to capsule biosynthesis
	cds-ACO76593.1	CDS	ROG1061	311534	311836	-	NA
200	cds-ACO76594.1	CDS	NA	311977	312108	-	NA
201	cds-ACO76595.1	CDS	COG1092	312372	313565	-	[R] Predicted SAM-dependent methyltransferases
	cds-ACO76596.1	CDS	COG0842	313614	314375	-	[V] ABC-type multidrug transport system, permease component
	cds-ACO76597.1	CDS	COG1131	314372	315298	-	[V] ABC-type multidrug transport system, ATPase component
	cds-ACO76598.1	CDS	COG0840	315366	316931	-	[NT] Methyl-accepting chemotaxis protein
	cds-ACO76599.1	CDS	COG0693	317059	317619	-	[R] Putative intracellular protease/amidase
202	cds-ACO76600.1	CDS	COG0266	317748	318596	+	[L] Formamidopyrimidine-DNA glycosylase
203	cds-ACO76601.1	CDS	NA	318693	319508	-	NA
204	cds-ACO76602.1	CDS	COG1283	319570	320979	+	[P] Na+/phosphate symporter
205	cds-ACO76603.1	CDS	ROG1186	321002	322192	-	NA
	cds-ACO76604.1	CDS	ROG1065	322233	323300	-	NA
206	cds-ACO76605.1	CDS	COG0247	323539	324894	-	[C] Fe-S oxidoreductase
207	cds-ACO76606.1	CDS	COG0405	325057	326760	-	[E] Gamma-glutamyltransferase
	cds-ACO76607.1	CDS	COG1145	326764	327015	-	[C] Ferredoxin
208	cds-ACO76608.1	CDS	NA	327016	327195	+	NA
209	coaD	CDS	COG0669	327192	327671	-	[H] Phosphopantetheine adenylyltransferase
210	cds-ACO76610.1	CDS	COG0429	327741	328730	-	[R] Predicted hydrolase of the alpha/beta-hydrolase fold
	cds-ACO76611.1	CDS	COG0742	328780	329385	-	[L] N6-adenine-specific methylase
	cds-ACO76612.1	CDS	COG0612	329386	330870	-	[R] Predicted Zn-dependent peptidases
	cds-ACO76613.1	CDS	COG0612	330863	332209	-	[R] Predicted Zn-dependent peptidases
211	cds-ACO76614.1	CDS	COG0513	332909	334582	-	[LKJ] Superfamily II DNA and RNA helicases
212	metF	CDS	COG0685	334820	335665	-	[E] 5,10-methylenetetrahydrofolate reductase
213	cds-ACO76616.1	CDS	NA	335687	335791	+	NA
214	ahcY	CDS	COG0499	335785	337182	-	[H] S-adenosylhomocysteine hydrolase
215	cds-ACO76618.1	CDS	COG3909	337400	337900	+	[C] Cytochrome c556
216	cds-ACO76619.1	CDS	COG0272	337991	339673	-	[L] NAD-dependent DNA ligase (contains BRCT domain
217	fucP	CDS	COG0738	339892	341220	-	[G] Fucose permease
218	cds-ACO76621.1	CDS	COG1940	341611	342831	+	[KG] Transcriptional regulator/sugar kinase
219	cds-ACO76622.1	CDS	COG0169	343010	343861	+	[E] Shikimate 5-dehydrogenase
220	dctM	CDS	COG1593	344015	345298	-	[G] TRAP-type C4-dicarboxylate transport system, large permease
	dctQ	CDS	COG3090	345295	345927	-	[G] TRAP-type C4-dicarboxylate transport system, small permease
	dctP	CDS	COG1638	346007	346999	-	[G] TRAP-type C4-dicarboxylate transport system, periplasmic component
221	cds-ACO76626.1	CDS	NA	347042	347281	+	NA
222	cds-ACO76627.1	CDS	NA	347305	347691	-	NA
223	dctD2	CDS	COG2204	347849	349234	-	[T] Response regulator containing CheY-like receiver, AAA-type
	dctB2	CDS	COG4191	349231	351042	-	[T] Signal transduction histidine kinase regulating C4-dicarboxylate
224	cds-ACO76630.1	CDS	COG0583	351233	352123	+	[K] Transcriptional regulator
225	cds-ACO76631.1	CDS	COG2141	352312	353310	+	[C] Coenzyme F420-dependent N5,N10-methylene tetrahydromethanopterin reductase and
226	cds-ACO76632.1	CDS	COG1893	353371	354315	+	[H] Ketopantoate reductase
	cds-ACO76633.1	CDS	NA	354333	354413	+	NA
227	cds-ACO76634.1	CDS	COG3791	354458	354850	-	[S] Uncharacterized conserved protein
228	cds-ACO76635.1	CDS	COG3181	354925	355929	-	[S] Uncharacterized protein conserved in bacteria
	cds-ACO76636.1	CDS	COG0715	355983	356972	-	[P] ABC-type nitrate/sulfonate/bicarbonate transport systems, periplasmic components
229	cds-ACO76637.1	CDS	COG2814	357168	358373	-	[G] Arabinose efflux permease
	cds-ACO76638.1	CDS	COG1902	358384	358617	-	[C] NADH:flavin oxidoreductases, Old Yellow Enzyme family
230	cds-ACO76639.1	CDS	COG0583	358794	359699	-	[K] Transcriptional regulator
231	fdhD	CDS	COG1526	360209	361036	+	[C] Uncharacterized protein required for formate dehydrogenase
	fdhA	CDS	COG0243	361140	364196	+	[C] Anaerobic dehydrogenases, typically selenocysteine-containing
	fdhH	CDS	COG0437	364210	365103	+	[C] Fe-S-cluster-containing hydrogenase components 1
	fdhI	CDS	COG2864	365100	365747	+	[C] Cytochrome b subunit of formate dehydrogenase
	fdhE	CDS	COG3058	365744	366658	+	[O] Uncharacterized protein involved in formate dehydrogenase
232	moaA	CDS	COG2896	366832	367839	+	[H] Molybdenum cofactor biosynthesis enzyme
233	cds-ACO76646.1	CDS	NA	368155	368235	+	NA
	cds-ACO76647.1	CDS	COG1595	368247	368813	+	[K] DNA-directed RNA polymerase specialized sigma subunit,
	cds-ACO76648.1	CDS	COG3712	368858	369865	+	[PT] Fe2+-dicitrate sensor, membrane component
234	cds-ACO76649.1	CDS	ROG1287	372746	375490	-	NA
235	cds-ACO76650.1	CDS	NA	375569	375829	+	NA
	cds-ACO76651.1	CDS	ROG0790	375826	376287	+	NA
236	cds-ACO76652.1	CDS	COG3613	376339	376827	-	[F] Nucleoside 2-deoxyribosyltransferase
237	cds-ACO76653.1	CDS	NA	376939	377211	-	NA
238	cds-ACO76654.1	CDS	NA	377471	377698	-	NA
239	cds-ACO76655.1	CDS	NA	378009	378218	-	NA
240	cds-ACO76656.1	CDS	COG1566	378305	379198	-	[V] Multidrug resistance efflux pump
	cds-ACO76657.1	CDS	ROG4895	379220	379420	-	NA
	cds-ACO76658.1	CDS	COG1289	379410	381587	-	[S] Predicted membrane protein
	cds-ACO76659.1	CDS	COG1538	381597	383111	-	[MU] Outer membrane protein
241	cds-ACO76660.1	CDS	COG0583	383302	384273	+	[K] Transcriptional regulator
242	cds-ACO76661.1	CDS	NA	384240	385190	-	NA
243	cds-ACO76662.1	CDS	NA	385224	385391	+	NA
244	cds-ACO76663.1	CDS	NA	385848	386216	-	NA
245	cds-ACO76664.1	CDS	ROG2288	386559	387416	+	NA
246	cds-ACO76665.1	CDS	ROG0146	387578	388333	+	NA
247	mqo	CDS	COG0579	388420	390039	-	[R] Predicted dehydrogenase
248	cds-ACO76667.1	CDS	NA	390731	391330	+	NA
249	cds-ACO76668.1	CDS	NA	391449	391805	-	NA
250	cds-ACO76669.1	CDS	ROG5740	391994	392257	-	NA
251	cds-ACO76670.1	CDS	COG2932	392388	392777	+	[K] Predicted transcriptional regulator
252	glk-2	CDS	COG0837	393416	394384	+	[G] Glucokinase
253	cds-ACO76672.1	CDS	COG0346	394457	394915	-	[E] Lactoylglutathione lyase and related lyases
254	gluP	CDS	COG0738	395096	396385	-	[G] Fucose permease
255	cds-ACO76674.1	CDS	NA	397733	398095	-	NA
256	cds-ACO76675.1	CDS	NA	398284	398496	-	NA
257	cds-ACO76676.1	CDS	NA	398969	399229	-	NA
258	cds-ACO76677.1	CDS	NA	399353	399748	+	NA
259	cds-ACO76678.1	CDS	NA	401573	401674	-	NA
	cds-ACO76679.1	CDS	NA	401671	401901	-	NA
260	relE	CDS	NA	401920	402234	+	NA
	cds-ACO76681.1	CDS	COG2944	402227	402511	+	[K] Predicted transcriptional regulator
261	cds-ACO76682.1	CDS	COG1838	402638	402844	-	[C] Tartrate dehydratase beta subunit/Fumarate hydratase class
262	cds-ACO76683.1	CDS	COG3646	402983	403294	-	[S] Uncharacterized phage-encoded protein
	cds-ACO76684.1	CDS	NA	403291	403599	-	NA
263	rna-Avin_60630	tRNA	NA	404680	404752	-	NA
264	cds-ACO76685.1	CDS	NA	404938	405015	-	NA
	cds-ACO76686.1	CDS	ROG0948	405018	406253	-	NA
265	cds-ACO76687.1	CDS	NA	406263	406436	+	NA
266	cds-ACO76688.1	CDS	COG4196	406566	409922	+	[S] Uncharacterized protein conserved in bacteria
	cds-ACO76689.1	CDS	COG2308	410038	412533	+	[S] Uncharacterized conserved protein
	cds-ACO76690.1	CDS	COG1305	412530	413444	+	[E] Transglutaminase-like enzymes, putative cysteine proteases
	cds-ACO76691.1	CDS	ROG1952	413476	414006	+	NA
	cds-ACO76692.1	CDS	COG1145	414057	415205	+	[C] Ferredoxin
	cds-ACO76693.1	CDS	COG0664	415198	415656	+	[T] cAMP-binding proteins - catabolite gene activator
	cds-ACO76694.1	CDS	COG0543	415658	416488	+	[HC] 2-polyprenylphenol hydroxylase and related flavodoxin oxidoreductases
	hoxY	CDS	COG1941	416490	417260	+	[C] Coenzyme F420-reducing hydrogenase, gamma subunit
	hoxH	CDS	COG3259	417280	418539	+	[C] Coenzyme F420-reducing hydrogenase, alpha subunit
	hoxW	CDS	COG0680	418536	419018	+	[C] Ni,Fe-hydrogenase maturation factor
267	cds-ACO76698.1	CDS	NA	419073	419165	-	NA
268	cds-ACO76699.1	CDS	COG2194	419164	420933	+	[R] Predicted membrane-associated, metal-dependent hydrolase
269	cds-ACO76700.1	CDS	COG2220	421027	422103	-	[R] Predicted Zn-dependent hydrolases of the beta-lactamase
270	cooJ	CDS	COG2370	422516	423079	-	[O] Hydrogenase/urease accessory protein
	cooT	CDS	NA	423111	423332	-	NA
	cooC	CDS	COG3640	423359	424159	-	[D] CO dehydrogenase maturation factor
	cds-ACO76704.1	CDS	COG0446	424150	425382	-	[R] Uncharacterized NAD(FAD)-dependent dehydrogenases
	cooS	CDS	COG1151	425393	427291	-	[C] 6Fe-6S prismane cluster-containing protein
	cooF	CDS	COG1142	427293	427850	-	[C] Fe-S-cluster-containing hydrogenase components 2
271	rna-Avin_60620	tRNA	NA	428136	428208	-	NA
	rna-Avin_60610	tRNA	NA	428253	428325	-	NA
272	yggX	CDS	COG2924	428433	428705	-	[CO] Fe-S cluster protector protein
	mutY	CDS	COG1194	428702	429790	-	[L] A/G-specific DNA glycosylase
	cds-ACO76709.1	CDS	COG2982	429787	432033	-	[M] Uncharacterized protein involved in outer membrane
273	cds-ACO76710.1	CDS	ROG1763	432142	432540	-	NA
274	cds-ACO76711.1	CDS	NA	432595	432945	+	NA
275	cds-ACO76712.1	CDS	COG0684	433104	433799	-	[H] Demethylmenaquinone methyltransferase
276	cds-ACO76713.1	CDS	ROG4239	434466	434855	+	NA
277	hisB	CDS	COG0131	435193	435786	+	[E] Imidazoleglycerol-phosphate dehydratase
	hisH	CDS	COG0118	435786	436424	+	[E] Glutamine amidotransferase
	cds-ACO76716.1	CDS	ROG2405	436425	436679	+	NA
	hisA	CDS	COG0106	436716	437453	+	[E] Phosphoribosylformimino-5-aminoimidazole carboxamide ribonucleotide (ProFAR) isomerase
	hisF	CDS	COG0107	437546	438316	+	[E] Imidazoleglycerol-phosphate synthase
278	cds-ACO76719.1	CDS	COG0793	438366	439685	-	[M] Periplasmic protease
	cds-ACO76720.1	CDS	COG4942	439715	440977	-	[D] Membrane-bound metallopeptidase
279	pgm-1	CDS	COG0696	441105	442640	-	[G] Phosphoglyceromutase
280	cds-ACO76722.1	CDS	COG0607	442819	443232	+	[P] Rhodanese-related sulfurtransferase
	cds-ACO76723.1	CDS	COG0695	443240	443494	+	[O] Glutaredoxin and related proteins
	secB	CDS	COG1952	443520	444011	+	[U] Preprotein translocase subunit SecB
281	cds-ACO76725.1	CDS	COG0219	444064	444525	-	[J] Predicted rRNA methylase (SpoU class)
282	cds-ACO76726.1	CDS	COG0583	445167	446066	-	[K] Transcriptional regulator
283	cds-ACO76727.1	CDS	COG4992	446308	447459	+	[E] Ornithine/acetylornithine aminotransferase
284	cds-ACO76728.1	CDS	COG0401	447936	448094	+	[S] Uncharacterized homolog of Blt101
285	cds-ACO76729.1	CDS	COG3218	448098	448715	-	[R] ABC-type uncharacterized transport system, auxiliary component
	cds-ACO76730.1	CDS	COG1463	448712	449650	-	[Q] ABC-type transport system involved in resistance
	cds-ACO76731.1	CDS	COG1127	449650	450450	-	[Q] ABC-type transport system involved in resistance
	cds-ACO76732.1	CDS	COG0767	450447	451595	-	[Q] ABC-type transport system involved in resistance
286	cds-ACO76733.1	CDS	COG3132	451747	452418	+	[S] Uncharacterized protein conserved in bacteria
287	cds-ACO76734.1	CDS	NA	452506	452628	+	NA
288	cds-ACO76735.1	CDS	NA	452763	452867	-	NA
289	cds-ACO76736.1	CDS	ROG5948	453027	453362	-	NA
290	cds-ACO76737.1	CDS	COG1585	453451	453702	-	[OU] Membrane protein implicated in regulation of
	cds-ACO76738.1	CDS	COG2804	453797	455581	-	[NU] Type II secretory pathway, ATPase PulE/Tfp
291	cds-ACO76739.1	CDS	COG2928	455656	456345	-	[S] Uncharacterized conserved protein
	cds-ACO76740.1	CDS	COG3025	456398	457762	-	[S] Uncharacterized conserved protein
292	cds-ACO76741.1	CDS	NA	458257	459276	+	NA
293	cds-ACO76742.1	CDS	COG0306	459352	460962	+	[P] Phosphate/sulphate permeases
294	cds-ACO76743.1	CDS	NA	461088	461288	+	NA
295	cds-ACO76744.1	CDS	NA	461289	462050	-	NA
296	argE	CDS	COG0624	462357	463514	+	[E] Acetylornithine deacetylase/Succinyl-diaminopimelate desuccinylase and related deacylases
	argA	CDS	COG0548	463555	464853	+	[E] Acetylglutamate kinase
297	cds-ACO76747.1	CDS	NA	465187	465279	+	NA
298	cds-ACO76748.1	CDS	COG2207	465323	466357	-	[K] AraC-type DNA-binding domain-containing proteins
	cds-ACO76749.1	CDS	COG3706	466360	467274	-	[T] Response regulator containing a CheY-like receiver
299	cds-ACO76750.1	CDS	ROG7129	467607	470135	+	NA
	cds-ACO76751.1	CDS	COG4247	470163	472154	+	[I] 3-phytase (myo-inositol-hexaphosphate 3-phosphohydrolase)
	cds-ACO76752.1	CDS	COG0811	472151	472855	+	[U] Biopolymer transport proteins
	cds-ACO76753.1	CDS	COG0848	472865	473308	+	[U] Biopolymer transport protein
	tonB	CDS	COG0810	473305	474177	+	[M] Periplasmic protein TonB, links inner and
	cds-ACO76755.1	CDS	NA	474174	474470	+	NA
300	gshA	CDS	COG2918	474929	476521	-	[H] Gamma-glutamylcysteine synthetase
301	cds-ACO76757.1	CDS	COG2050	476695	477078	-	[Q] Uncharacterized protein, possibly involved in aromatic
	cds-ACO76758.1	CDS	COG2183	477089	479401	-	[K] Transcriptional accessory protein
302	bcsZ	CDS	COG3405	479669	480682	-	[G] Endoglucanase Y
	bcsD	CDS	NA	480672	481142	-	NA
	bcsC	CDS	COG0457	481139	485242	-	[R] FOG: TPR repeat
	bcsAB	CDS	COG1215	485252	489619	-	[M] Glycosyltransferases, probably involved in cell wall
	cds-ACO76763.1	CDS	COG0455	489648	490439	-	[D] ATPases involved in chromosome partitioning
	cds-ACO76764.1	CDS	NA	490430	490858	-	NA
303	ompR	CDS	COG0745	491320	492060	+	[TK] Response regulators consisting of a CheY-like
	envZ	CDS	COG2205	492158	493471	+	[T] Osmosensitive K+ channel histidine kinase
304	cds-ACO76767.1	CDS	COG0189	493514	494419	-	[HJ] Glutathione synthase/Ribosomal protein S6 modification enzyme
	cds-ACO76768.1	CDS	COG4067	494416	494862	-	[O] Uncharacterized protein conserved in archaea
305	cds-ACO76769.1	CDS	COG1188	494979	495371	+	[J] Ribosome-associated heat shock protein implicated in
306	cds-ACO76770.1	CDS	ROG8456	495393	496712	-	NA
307	cds-ACO76771.1	CDS	COG1012	497160	498737	-	[C] NAD-dependent aldehyde dehydrogenases
308	cds-ACO76772.1	CDS	COG2186	499055	499813	+	[K] Transcriptional regulators
309	cds-ACO76773.1	CDS	NA	499810	499899	-	NA
310	cds-ACO76774.1	CDS	NA	500263	500355	-	NA
311	cds-ACO76775.1	CDS	COG0329	500421	501332	+	[EM] Dihydrodipicolinate synthase/N-acetylneuraminate lyase
312	cds-ACO76776.1	CDS	NA	501379	501531	-	NA
313	cds-ACO76777.1	CDS	COG2271	501565	502956	+	[G] Sugar phosphate permease
	cds-ACO76778.1	CDS	COG2721	502978	504531	+	[G] Altronate dehydratase
	cds-ACO76779.1	CDS	COG1052	504562	505500	+	[CHR] Lactate dehydrogenase and related dehydrogenases
314	cds-ACO76780.1	CDS	NA	505716	506111	+	NA
315	cds-ACO76781.1	CDS	COG3394	506364	507149	-	[S] Uncharacterized protein conserved in bacteria
	cds-ACO76782.1	CDS	ROG0655	507134	508273	-	NA
316	cds-ACO76783.1	CDS	NA	508415	510355	-	NA
	cds-ACO76784.1	CDS	COG2244	510352	511653	-	[R] Membrane protein involved in the export
	cds-ACO76785.1	CDS	COG0726	511650	512705	-	[G] Predicted xylanase/chitin deacetylase
	cds-ACO76786.1	CDS	COG1215	512715	513866	-	[M] Glycosyltransferases, probably involved in cell wall
	cds-ACO76787.1	CDS	COG1216	513859	514824	-	[R] Predicted glycosyltransferases
	cds-ACO76788.1	CDS	COG3307	514821	516224	-	[M] Lipid A core - O-antigen ligase
	cds-ACO76789.1	CDS	COG0438	516229	517341	-	[M] Glycosyltransferase
	cds-ACO76790.1	CDS	COG3206	517314	518903	-	[M] Uncharacterized protein involved in exopolysaccharide biosynthesis
	cds-ACO76791.1	CDS	COG1596	518906	519910	-	[M] Periplasmic protein involved in polysaccharide export
	cds-ACO76792.1	CDS	ROG0630	519939	520610	-	NA
	cds-ACO76793.1	CDS	COG2148	520653	521252	-	[M] Sugar transferases involved in lipopolysaccharide synthesis
	cds-ACO76794.1	CDS	COG0451	521377	522498	-	[MG] Nucleoside-diphosphate-sugar epimerases
317	cds-ACO76795.1	CDS	NA	522498	522710	+	NA
318	cds-ACO76796.1	CDS	COG1281	523029	523922	+	[O] Disulfide bond chaperones of the HSP33
319	cds-ACO76797.1	CDS	NA	524054	524161	-	NA
320	pckA	CDS	COG1866	524123	525721	+	[C] Phosphoenolpyruvate carboxykinase (ATP)
321	cds-ACO76799.1	CDS	COG1502	525836	527281	+	[I] Phosphatidylserine/phosphatidylglycerophosphate/cardiolipin synthases and related enzymes
322	cds-ACO76800.1	CDS	NA	527348	527806	-	NA
323	cds-ACO76801.1	CDS	COG1011	528124	528789	-	[R] Predicted hydrolase (HAD superfamily)
324	cds-ACO76802.1	CDS	COG0494	528948	529514	+	[LR] NTP pyrophosphohydrolases including oxidative damage repair
	cds-ACO76803.1	CDS	COG1218	529511	530335	+	[P] 3'-Phosphoadenosine 5'-phosphosulfate (PAPS) 3'-phosphatase
325	cds-ACO76804.1	CDS	COG0304	530378	532276	-	[IQ] 3-oxoacyl-(acyl-carrier-protein) synthase
326	cds-ACO76805.1	CDS	NA	532449	532589	-	NA
	metK	CDS	COG0192	532586	533776	-	[H] S-adenosylmethionine synthetase
	cds-ACO76807.1	CDS	COG0500	533836	534846	-	[QR] SAM-dependent methyltransferases
327	cds-ACO76808.1	CDS	NA	534955	535116	+	NA
328	cds-ACO76809.1	CDS	NA	535076	535177	-	NA
329	tktA-3	CDS	COG0021	535100	537097	+	[G] Transketolase
	epd	CDS	COG0057	537218	538264	+	[G] Glyceraldehyde-3-phosphate dehydrogenase/erythrose-4-phosphate dehydrogenase
	pgk	CDS	COG0126	538297	539457	+	[G] 3-phosphoglycerate kinase
	fba	CDS	COG0191	539683	540747	+	[G] Fructose/tagatose bisphosphate aldolase
330	cds-ACO76814.1	CDS	COG4702	540793	541260	-	[S] Uncharacterized conserved protein
	cds-ACO76815.1	CDS	COG0673	541257	542267	-	[R] Predicted dehydrogenases and related proteins
	cds-ACO76816.1	CDS	COG1349	542275	543054	-	[KG] Transcriptional regulators of sugar metabolism
331	cds-ACO76817.1	CDS	COG1451	543315	543830	+	[R] Predicted metal-dependent hydrolase
332	cds-ACO76818.1	CDS	NA	544001	544279	+	NA
333	cds-ACO76819.1	CDS	COG2354	544452	545387	+	[S] Uncharacterized protein conserved in bacteria
334	cds-ACO76820.1	CDS	ROG0774	545431	545913	-	NA
335	cccA	CDS	COG1858	546084	547481	-	[P] Cytochrome c peroxidase
336	cds-ACO76822.1	CDS	COG1289	547595	549769	-	[S] Predicted membrane protein
337	cds-ACO76823.1	CDS	NA	549722	549844	+	NA
	cds-ACO76824.1	CDS	NA	549832	549945	+	NA
338	cds-ACO76825.1	CDS	NA	550351	550587	+	NA
	cds-ACO76826.1	CDS	COG1030	550613	552031	+	[O] Membrane-bound serine protease (ClpP class)
	cds-ACO76827.1	CDS	COG0330	552033	552791	+	[O] Membrane protease subunits, stomatin/prohibitin homologs
339	cds-ACO76828.1	CDS	COG0686	552954	554075	+	[E] Alanine dehydrogenase
340	cds-ACO76829.1	CDS	COG1309	554242	554829	+	[K] Transcriptional regulator
	cds-ACO76830.1	CDS	ROG1850	554872	555564	+	NA
	cds-ACO76831.1	CDS	COG0625	555577	556266	+	[O] Glutathione S-transferase
341	cds-ACO76832.1	CDS	COG2199	556295	558199	-	[T] FOG: GGDEF domain
342	cds-ACO76833.1	CDS	COG2211	558591	560012	-	[G] Na+/melibiose symporter and related transporters
343	cds-ACO76834.1	CDS	NA	560016	560183	+	NA
	cds-ACO76835.1	CDS	ROG1344	560183	560488	+	NA
	cds-ACO76836.1	CDS	ROG1688	560515	561255	+	NA
344	cds-ACO76837.1	CDS	COG2271	561670	563088	+	[G] Sugar phosphate permease
345	cds-ACO76838.1	CDS	COG3181	563402	564379	+	[S] Uncharacterized protein conserved in bacteria
346	cds-ACO76839.1	CDS	COG0204	564432	565319	-	[I] 1-acyl-sn-glycerol-3-phosphate acyltransferase
347	cds-ACO76840.1	CDS	NA	565644	565892	+	NA
348	katG	CDS	COG0376	565970	568168	+	[P] Catalase (peroxidase I)
349	cds-ACO76842.1	CDS	COG0847	568388	569110	-	[L] DNA polymerase III, epsilon subunit and
350	cds-ACO76843.1	CDS	COG0675	569243	570388	+	[L] Transposase and inactivated derivatives
351	cds-ACO76844.1	CDS	COG2905	570423	572360	-	[T] Predicted signal-transduction protein containing cAMP-binding and
352	glcB	CDS	COG2225	572615	574789	-	[C] Malate synthase
353	cds-ACO76846.1	CDS	COG2716	575093	575611	+	[E] Glycine cleavage system regulatory protein
354	dsbG	CDS	COG1651	575625	576398	-	[O] Protein-disulfide isomerase
355	cds-ACO76848.1	CDS	COG2962	576663	577559	-	[R] Predicted permeases
356	cds-ACO76849.1	CDS	COG2334	577744	578718	-	[R] Putative homoserine kinase type II (protein
357	cds-ACO76850.1	CDS	COG1040	578828	579544	-	[R] Predicted amidophosphoribosyltransferases
358	bioB	CDS	COG0502	579667	580722	+	[H] Biotin synthase and related enzymes
	bioF	CDS	COG0156	580839	582014	+	[H] 7-keto-8-aminopelargonate synthetase and related enzymes
	bioH	CDS	COG0596	582011	582733	+	[R] Predicted hydrolases or acyltransferases (alpha/beta hydrolase
	bioC	CDS	COG0500	582726	583529	+	[QR] SAM-dependent methyltransferases
	cds-ACO76855.1	CDS	COG0795	583549	584241	+	[R] Predicted permeases
359	cds-ACO76856.1	CDS	COG0204	584387	585079	+	[I] 1-acyl-sn-glycerol-3-phosphate acyltransferase
	cds-ACO76857.1	CDS	COG4589	585079	586011	+	[R] Predicted CDP-diglyceride synthetase/phosphatidate cytidylyltransferase
360	birA	CDS	COG0340	586093	587085	+	[H] Biotin-(acetyl-CoA carboxylase) ligase
	coaX	CDS	COG1521	587069	587824	+	[K] Putative transcriptional regulator, homolog of Bvg
361	cds-ACO76860.1	CDS	ROG3577	588070	588504	+	NA
362	rna-Avin_60020	tRNA	NA	588639	588720	+	NA
	rna-Avin_60030	tRNA	NA	588750	588820	+	NA
	rna-Avin_60040	tRNA	NA	588847	588919	+	NA
363	tuf	CDS	COG0050	588990	590183	+	[J] GTPases - translation elongation factors
	rna-Avin_60050	tRNA	NA	590237	590309	+	NA
364	secE	CDS	COG0690	590478	590729	+	[U] Preprotein translocase subunit SecE
	nusG	CDS	COG0250	590794	591273	+	[K] Transcription antiterminator
	rplK	CDS	COG0080	591390	591821	+	[J] Ribosomal protein L11
	rplA	CDS	COG0081	591822	592517	+	[J] Ribosomal protein L1
	cds-ACO76866.1	CDS	COG0244	592715	593215	+	[J] Ribosomal protein L10
	rplL	CDS	COG0222	593297	593665	+	[J] Ribosomal protein L7/L12
	rpoB	CDS	COG0085	593880	597956	+	[K] DNA-directed RNA polymerase, beta subunit/140 kD
	rpoC	CDS	COG0086	598022	602221	+	[K] DNA-directed RNA polymerase, beta' subunit/160 kD
	rpsL	CDS	COG0048	602359	602730	+	[J] Ribosomal protein S12
	rpsG	CDS	COG0049	602829	603299	+	[J] Ribosomal protein S7
365	cds-ACO76872.1	CDS	NA	603324	603461	-	NA
366	fusA	CDS	COG0480	603447	605432	+	[J] Translation elongation factors (GTPases)
	tuf_2	CDS	COG0050	605463	606656	+	[J] GTPases - translation elongation factors
	rpsJ	CDS	COG0051	606807	607118	+	[J] Ribosomal protein S10
	cds-ACO76876.1	CDS	COG0087	607236	607838	+	[J] Ribosomal protein L3
	cds-ACO76877.1	CDS	COG0088	607853	608455	+	[J] Ribosomal protein L4
	cds-ACO76878.1	CDS	COG0089	608452	608751	+	[J] Ribosomal protein L23
	rplB	CDS	COG0090	608763	609584	+	[J] Ribosomal protein L2
	rpsS	CDS	COG0185	609601	609876	+	[J] Ribosomal protein S19
	rplV	CDS	COG0091	609944	610222	+	[J] Ribosomal protein L22
	rpsC	CDS	COG0092	610236	610922	+	[J] Ribosomal protein S3
	rplP	CDS	COG0197	610937	611350	+	[J] Ribosomal protein L16/L10E
	rpmC	CDS	COG0255	611350	611541	+	[J] Ribosomal protein L29
	cds-ACO76885.1	CDS	COG0186	611544	611810	+	[J] Ribosomal protein S17
	rplN	CDS	COG0093	611852	612202	+	[J] Ribosomal protein L14
	rplX	CDS	COG0198	612215	612529	+	[J] Ribosomal protein L24
	cds-ACO76888.1	CDS	COG0094	612550	613089	+	[J] Ribosomal protein L5
	cds-ACO76889.1	CDS	COG0199	613102	613407	+	[J] Ribosomal protein S14
	cds-ACO76890.1	CDS	COG0096	613669	613983	+	[J] Ribosomal protein S8
	cds-ACO76891.1	CDS	COG0097	614071	614529	+	[J] Ribosomal protein L6P/L9E
	rplR	CDS	COG0256	614540	614890	+	[J] Ribosomal protein L18
	rpsE	CDS	COG0098	614894	615394	+	[J] Ribosomal protein S5
	rpmD	CDS	COG1841	615397	615573	+	[J] Ribosomal protein L30/L7E
	rplO	CDS	COG0200	615577	616011	+	[J] Ribosomal protein L15
	secY	CDS	COG0201	616153	617340	+	[U] Preprotein translocase subunit SecY
	rpmJ	CDS	COG0257	617369	617485	+	[J] Ribosomal protein L36
	cds-ACO76898.1	CDS	COG0099	617619	617975	+	[J] Ribosomal protein S13
	cds-ACO76899.1	CDS	COG0100	618006	618395	+	[J] Ribosomal protein S11
	rpsD	CDS	COG0522	618412	619032	+	[J] Ribosomal protein S4 and related proteins
	rpoA	CDS	COG0202	619055	620056	+	[K] DNA-directed RNA polymerase, alpha subunit/40 kD
	rplQ	CDS	COG0203	620101	620493	+	[J] Ribosomal protein L17
367	uvrA	CDS	COG0178	620747	623581	-	[L] Excinuclease ATPase subunit
368	cds-ACO76904.1	CDS	ROG2472	623714	625102	+	NA
	cds-ACO76905.1	CDS	COG0629	625112	625615	+	[L] Single-stranded DNA-binding protein
369	cds-ACO76906.1	CDS	COG0583	625687	626586	-	[K] Transcriptional regulator
370	cds-ACO76907.1	CDS	COG1028	626718	627455	+	[IQR] Dehydrogenases with different specificities (related to
371	cds-ACO76908.1	CDS	COG1091	627943	628821	+	[M] dTDP-4-dehydrorhamnose reductase
	cds-ACO76909.1	CDS	COG0451	628814	629752	+	[MG] Nucleoside-diphosphate-sugar epimerases
372	oprG-2	CDS	COG3047	629890	630564	-	[M] Outer membrane protein W
373	cds-ACO76911.1	CDS	NA	630663	630737	-	NA
374	oprG-1	CDS	COG3047	631022	631702	-	[M] Outer membrane protein W
375	cds-ACO76913.1	CDS	COG3495	632261	632776	-	[S] Uncharacterized protein conserved in bacteria
	cds-ACO76914.1	CDS	COG4591	632786	634051	-	[M] ABC-type transport system, involved in lipoprotein
	cds-ACO76915.1	CDS	COG4181	634053	634700	-	[Q] Predicted ABC-type transport system involved in
376	cds-ACO76916.1	CDS	ROG0845	634801	635370	-	NA
377	cds-ACO76917.1	CDS	ROG4150	635518	635853	+	NA
378	cds-ACO76918.1	CDS	COG3118	635865	636734	-	[O] Thioredoxin domain-containing protein
379	cds-ACO76919.1	CDS	COG3897	636825	637484	-	[R] Predicted methyltransferase
	cds-ACO76920.1	CDS	COG3009	637481	637924	-	[S] Uncharacterized protein conserved in bacteria
380	cds-ACO76921.1	CDS	COG1327	638037	638501	+	[K] Predicted transcriptional regulator, consists of a
	ribD	CDS	COG0117	638516	639601	+	[H] Pyrimidine deaminase
381	cds-ACO76923.1	CDS	NA	639812	639919	-	NA
382	ribE	CDS	COG0307	639956	640615	+	[H] Riboflavin synthase alpha chain
	ribB	CDS	COG0108	640631	641710	+	[H] 3,4-dihydroxy-2-butanone 4-phosphate synthase
	ribH	CDS	COG0054	641843	642319	+	[H] Riboflavin synthase beta-chain
	nusB	CDS	COG0781	642400	642795	+	[K] Transcription termination factor
	thiL	CDS	COG0611	642806	643771	+	[H] Thiamine monophosphate kinase
	cds-ACO76929.1	CDS	COG1267	643776	644255	+	[I] Phosphatidylglycerophosphatase A and related proteins
	cds-ACO76930.1	CDS	ROG3504	644252	644998	+	NA
383	cds-ACO76931.1	CDS	COG0807	645291	645917	+	[H] GTP cyclohydrolase II
	cds-ACO76932.1	CDS	COG0614	645919	646767	+	[P] ABC-type Fe3+-hydroxamate transport system, periplasmic component
384	cds-ACO76933.1	CDS	NA	646874	647161	-	NA
385	cds-ACO76934.1	CDS	COG1075	647293	648177	+	[R] Predicted acetyltransferases and hydrolases with the
386	cds-ACO76935.1	CDS	ROG2136	648221	648595	-	NA
387	cds-ACO76936.1	CDS	COG0443	648722	649987	-	[O] Molecular chaperone
	retS	CDS	COG0784	650050	652851	-	[T] FOG: CheY-like receiver
388	purD	CDS	COG0151	652983	654263	-	[F] Phosphoribosylamine-glycine ligase
	purH	CDS	COG0138	654412	656019	-	[F] AICAR transformylase/IMP cyclohydrolase PurH (only IMP
	cds-ACO76940.1	CDS	COG2901	656092	656370	-	[KL] Factor for inversion stimulation Fis, transcriptional
	cds-ACO76941.1	CDS	COG0042	656409	657377	-	[J] tRNA-dihydrouridine synthase
	cds-ACO76942.1	CDS	NA	657362	657577	-	NA
	cds-ACO76943.1	CDS	ROG0195	657583	658749	-	NA
	prmA	CDS	COG2264	658827	659705	-	[J] Ribosomal protein L11 methylase
389	accC	CDS	COG0439	659861	661210	-	[I] Biotin carboxylase
	accB	CDS	COG0511	661228	661689	-	[I] Biotin carboxyl carrier protein
	aroQ	CDS	COG0757	661712	662155	-	[E] 3-dehydroquinate dehydratase II
390	cds-ACO76948.1	CDS	COG4232	662323	664230	-	[OC] Thiol:disulfide interchange protein
391	cds-ACO76949.1	CDS	COG5345	664297	665346	+	[S] Uncharacterized protein conserved in bacteria
	cds-ACO76950.1	CDS	COG1443	665346	665879	+	[I] Isopentenyldiphosphate isomerase
392	cds-ACO76951.1	CDS	COG1052	666079	667086	+	[CHR] Lactate dehydrogenase and related dehydrogenases
393	cds-ACO76952.1	CDS	ROG0046	667294	667725	+	NA
	cds-ACO76953.1	CDS	COG1708	667712	668056	+	[R] Predicted nucleotidyltransferases
394	cds-ACO76954.1	CDS	COG0023	668227	668598	+	[J] Translation initiation factor 1 (eIF-1/SUI1) and
	speA	CDS	COG1166	668637	670547	+	[E] Arginine decarboxylase (spermidine biosynthesis)
395	cds-ACO76956.1	CDS	NA	670752	670865	-	NA
396	cds-ACO76957.1	CDS	COG0534	670940	672301	-	[V] Na+-driven multidrug efflux pump
	cds-ACO76958.1	CDS	ROG7110	672298	672591	-	NA
397	cds-ACO76959.1	CDS	COG0589	672681	673535	-	[T] Universal stress protein UspA and related
398	cds-ACO76960.1	CDS	NA	673569	674000	+	NA
399	cds-ACO76961.1	CDS	COG3204	674179	675132	+	[S] Uncharacterized protein conserved in bacteria
400	cds-ACO76962.1	CDS	COG0580	675315	676028	+	[G] Glycerol uptake facilitator and related permeases
401	cds-ACO76963.1	CDS	COG2730	676177	677283	+	[G] Endoglucanase
402	cds-ACO76964.1	CDS	COG4178	677269	679035	-	[R] ABC-type uncharacterized transport system, permease and
403	cds-ACO76965.1	CDS	NA	680910	681401	+	NA
404	cds-ACO76966.1	CDS	ROG3961	681940	683037	+	NA
405	cds-ACO76967.1	CDS	NA	683501	683743	-	NA
406	cds-ACO76968.1	CDS	NA	684255	684416	+	NA
407	cds-ACO76969.1	CDS	COG1752	684722	685669	+	[R] Predicted esterase of the alpha-beta hydrolase
408	cds-ACO76970.1	CDS	ROG0169	685699	686244	-	NA
	cds-ACO76971.1	CDS	ROG0169	686494	687099	-	NA
409	cds-ACO76972.1	CDS	COG0500	687179	687937	-	[QR] SAM-dependent methyltransferases
	cds-ACO76973.1	CDS	NA	687934	688239	-	NA
410	cds-ACO76974.1	CDS	COG0252	688319	689407	-	[EJ] L-asparaginase/archaeal Glu-tRNAGln amidotransferase subunit D
	cds-ACO76975.1	CDS	COG1126	689418	690152	-	[E] ABC-type polar amino acid transport system,
	cds-ACO76976.1	CDS	COG0765	690149	690814	-	[E] ABC-type amino acid transport system, permease
	cds-ACO76977.1	CDS	COG0765	690814	691557	-	[E] ABC-type amino acid transport system, permease
	cds-ACO76978.1	CDS	COG0834	691634	692542	-	[ET] ABC-type amino acid transport/signal transduction systems,
411	cds-ACO76979.1	CDS	NA	692634	692708	+	NA
412	cds-ACO76980.1	CDS	COG2717	692751	693353	-	[S] Predicted membrane protein
	cds-ACO76981.1	CDS	COG2041	693353	694363	-	[R] Sulfite oxidase and related enzymes
413	cds-ACO76982.1	CDS	COG1028	694469	695233	+	[IQR] Dehydrogenases with different specificities (related to
	cds-ACO76983.1	CDS	COG0183	695277	696464	+	[I] Acetyl-CoA acetyltransferase
414	cds-ACO76984.1	CDS	COG3729	696495	696671	-	[R] General stress protein
415	cds-ACO76985.1	CDS	NA	696921	697094	-	NA
416	cds-ACO76986.1	CDS	COG3726	697370	699013	-	[R] Uncharacterized membrane protein affecting hemolysin expression
417	serB	CDS	COG0560	699196	700410	+	[E] Phosphoserine phosphatase
418	cds-ACO76988.1	CDS	COG1063	700559	701632	-	[ER] Threonine dehydrogenase and related Zn-dependent dehydrogenases
419	cds-ACO76989.1	CDS	NA	701792	701944	+	NA
420	psd	CDS	COG0688	702086	702946	-	[I] Phosphatidylserine decarboxylase
	rhdA	CDS	COG2897	702956	703771	-	[P] Rhodanese-related sulfurtransferase
421	cds-ACO76992.1	CDS	COG1162	703825	704856	-	[R] Predicted GTPases
422	cds-ACO76993.1	CDS	COG1949	704941	705483	+	[A] Oligoribonuclease (3'->5' exoribonuclease)
423	cds-ACO76994.1	CDS	COG1600	705499	706563	-	[C] Uncharacterized Fe-S protein
424	cds-ACO76995.1	CDS	COG0063	706623	708125	+	[G] Predicted sugar kinase
	cds-ACO76996.1	CDS	COG0802	708110	708580	+	[R] Predicted ATPase or kinase
	cds-ACO76997.1	CDS	COG0860	708601	710028	+	[M] N-acetylmuramoyl-L-alanine amidase
	cds-ACO76998.1	CDS	COG0323	710025	711950	+	[L] DNA mismatch repair enzyme (predicted ATPase)
	miaA	CDS	COG0324	712027	712998	+	[J] tRNA delta(2)-isopentenylpyrophosphate transferase
	hfq	CDS	COG1923	713089	713343	+	[R] Uncharacterized host factor I protein
	hflX	CDS	COG2262	713357	714658	+	[R] GTPases
	hflK	CDS	COG0330	714862	715917	+	[O] Membrane protease subunits, stomatin/prohibitin homologs
	hflC	CDS	COG0330	715917	716780	+	[O] Membrane protease subunits, stomatin/prohibitin homologs
425	cds-ACO77004.1	CDS	COG3242	716885	717070	+	[S] Uncharacterized protein conserved in bacteria
	hisZ	CDS	COG3705	717105	718292	+	[E] ATP phosphoribosyltransferase involved in histidine biosynthesis
	purA	CDS	COG0104	718348	719640	+	[F] Adenylosuccinate synthase
426	rna-Avin_60600	tRNA	NA	719774	719857	-	NA
	rna-Avin_60590	tRNA	NA	719968	720051	-	NA
427	cds-ACO77007.1	CDS	NA	720128	720238	-	NA
428	rnr	CDS	COG0557	720260	722845	+	[K] Exoribonuclease R
	cds-ACO77009.1	CDS	COG0566	722842	723585	+	[J] rRNA methylases
	rpsF	CDS	COG0360	723748	724158	+	[J] Ribosomal protein S6
	rpsR	CDS	COG0238	724187	724417	+	[J] Ribosomal protein S18
	cds-ACO77012.1	CDS	ROG1020	724453	725343	+	NA
	rplI	CDS	COG0359	725365	725811	+	[J] Ribosomal protein L9
	dnaB	CDS	COG0305	725923	727314	+	[L] Replicative DNA helicase
429	cds-ACO77015.1	CDS	NA	727382	728596	+	NA
430	cds-ACO77016.1	CDS	COG1032	728598	730871	-	[C] Fe-S oxidoreductase
431	cds-ACO77017.1	CDS	NA	730866	730988	+	NA
432	cds-ACO77018.1	CDS	NA	731002	731334	-	NA
433	cds-ACO77019.1	CDS	COG2813	731463	732587	-	[J] 16S RNA G1207 methylase RsmC
434	fpr2	CDS	COG0543	732729	733505	+	[HC] 2-polyprenylphenol hydroxylase and related flavodoxin oxidoreductases
435	tesB	CDS	COG1946	733604	734476	+	[I] Acyl-CoA thioesterase
	cds-ACO77022.1	CDS	COG0546	734473	735069	+	[R] Predicted phosphatases
436	cds-ACO77023.1	CDS	COG2321	735078	735932	-	[R] Predicted metalloprotease
437	cds-ACO77024.1	CDS	COG3019	736024	736458	-	[R] Predicted metal-binding protein
438	cds-ACO77025.1	CDS	ROG8527	736635	737138	+	NA
439	trmA	CDS	COG2265	737146	738231	-	[J] SAM-dependent methyltransferases related to tRNA (uracil-5-)-methyltransferase
	cds-ACO77027.1	CDS	COG2252	738266	739750	-	[R] Permeases
440	cds-ACO77028.1	CDS	COG3709	741386	741937	+	[P] Uncharacterized component of phosphonate metabolism
441	cds-ACO77029.1	CDS	NA	742255	742536	+	NA
442	bcpB	CDS	COG1225	742554	743030	-	[O] Peroxiredoxin
443	btuB	CDS	COG4206	743256	745148	-	[H] Outer membrane cobalamin receptor protein
	dxs-1	CDS	COG1154	745263	747164	-	[HI] Deoxyxylulose-5-phosphate synthase
	ispA-1	CDS	COG0142	747272	748159	-	[H] Geranylgeranyl pyrophosphate synthase
	xseB-1	CDS	COG1722	748156	748398	-	[L] Exonuclease VII small subunit
444	cds-ACO77035.1	CDS	NA	748397	748483	+	NA
445	cds-ACO77036.1	CDS	COG2200	748542	750950	-	[T] FOG: EAL domain
	cds-ACO77037.1	CDS	NA	750944	751072	-	NA
446	cds-ACO77038.1	CDS	NA	751080	751259	+	NA
447	ppa	CDS	COG0221	751422	751949	-	[C] Inorganic pyrophosphatase
448	cds-ACO77040.1	CDS	COG3228	752033	752857	-	[S] Uncharacterized protein conserved in bacteria
449	cds-ACO77041.1	CDS	COG1064	752980	754008	-	[R] Zn-dependent alcohol dehydrogenases
450	cds-ACO77042.1	CDS	NA	754030	754305	+	NA
451	cds-ACO77043.1	CDS	COG1454	754488	755636	-	[C] Alcohol dehydrogenase, class IV
	cds-ACO77044.1	CDS	NA	755667	755849	-	NA
	aldA	CDS	COG1012	755849	757369	-	[C] NAD-dependent aldehyde dehydrogenases
452	cds-ACO77046.1	CDS	NA	757355	757546	+	NA
453	cds-ACO77047.1	CDS	COG3284	757694	759589	+	[QK] Transcriptional activator of acetoin/glycerol metabolism
454	mpl	CDS	COG0773	759672	761024	+	[M] UDP-N-acetylmuramate-alanine ligase
	ubiX	CDS	COG0163	761029	761661	+	[H] 3-polyprenyl-4-hydroxybenzoate decarboxylase
455	cds-ACO77050.1	CDS	COG5645	761970	762266	+	[R] Predicted periplasmic lipoprotein
456	cds-ACO77051.1	CDS	COG0848	762442	762843	-	[U] Biopolymer transport protein
	cds-ACO77052.1	CDS	COG0811	762845	763555	-	[U] Biopolymer transport proteins
	tonB_2	CDS	COG0810	763589	764413	-	[M] Periplasmic protein TonB, links inner and
	cds-ACO77054.1	CDS	COG1116	764474	765283	-	[P] ABC-type nitrate/sulfonate/bicarbonate transport system, ATPase component
	cds-ACO77055.1	CDS	COG0600	765280	766866	-	[P] ABC-type nitrate/sulfonate/bicarbonate transport system, permease component
457	cds-ACO77056.1	CDS	NA	766832	766918	+	NA
	cds-ACO77057.1	CDS	NA	766915	767112	+	NA
458	cds-ACO77058.1	CDS	COG0715	767245	768186	+	[P] ABC-type nitrate/sulfonate/bicarbonate transport systems, periplasmic components
459	cds-ACO77059.1	CDS	COG0583	768205	769167	-	[K] Transcriptional regulator
460	cds-ACO77060.1	CDS	COG1629	769449	771860	+	[P] Outer membrane receptor proteins, mostly Fe
	cds-ACO77061.1	CDS	COG2175	771898	772794	+	[Q] Probable taurine catabolism dioxygenase
461	cds-ACO77062.1	CDS	COG0715	772853	773905	-	[P] ABC-type nitrate/sulfonate/bicarbonate transport systems, periplasmic components
	cds-ACO77063.1	CDS	COG0583	774060	775013	-	[K] Transcriptional regulator
	cds-ACO77064.1	CDS	NA	775067	775198	-	NA
462	cds-ACO77065.1	CDS	COG1629	775257	777560	+	[P] Outer membrane receptor proteins, mostly Fe
	cds-ACO77066.1	CDS	ROG1135	777572	778924	+	NA
	cds-ACO77067.1	CDS	ROG1135	778959	780158	+	NA
463	cds-ACO77068.1	CDS	ROG2478	780269	782041	+	NA
464	cds-ACO77069.1	CDS	COG2199	782234	783580	-	[T] FOG: GGDEF domain
	cds-ACO77070.1	CDS	NA	783556	783777	-	NA
465	cds-ACO77071.1	CDS	NA	783891	783971	-	NA
466	ftsH	CDS	COG0465	784016	785866	+	[O] ATP-dependent Zn proteases
	cds-ACO77073.1	CDS	NA	785899	786051	+	NA
467	cds-ACO77074.1	CDS	COG0702	786343	786984	-	[MG] Predicted nucleoside-diphosphate-sugar epimerases
468	lrgA	CDS	COG1380	787251	787613	+	[R] Putative effector of murein hydrolase LrgA
	lrgB	CDS	COG1346	787610	788326	+	[M] Putative effector of murein hydrolase
	cds-ACO77077.1	CDS	COG2802	788336	788926	+	[R] Uncharacterized protein, similar to the N-terminal
469	cds-ACO77078.1	CDS	COG0366	788960	790762	-	[G] Glycosidases
470	cds-ACO77079.1	CDS	COG0671	791007	792326	-	[I] Membrane-associated phospholipid phosphatase
471	proA	CDS	COG0014	792525	793790	+	[E] Gamma-glutamyl phosphate reductase
	nadD	CDS	COG1057	793790	794434	+	[H] Nicotinic acid mononucleotide adenylyltransferase
	cds-ACO77082.1	CDS	COG0799	794455	794808	+	[S] Uncharacterized homolog of plant Iojap protein
	cds-ACO77083.1	CDS	COG1576	794816	795283	+	[S] Uncharacterized conserved protein
	cds-ACO77084.1	CDS	COG0768	795297	797219	+	[M] Cell division protein FtsI/penicillin-binding protein 2
	rodA	CDS	COG0772	797540	798688	+	[D] Bacterial cell division membrane protein
	mltB	CDS	COG2951	798703	799731	+	[M] Membrane-bound lytic murein transglycosylase B
	cds-ACO77087.1	CDS	COG0797	799728	800705	+	[M] Lipoproteins
	dacA	CDS	COG1686	800768	801982	+	[M] D-alanyl-D-alanine carboxypeptidase
	cds-ACO77089.1	CDS	COG2921	802053	802331	+	[S] Uncharacterized conserved protein
	lipB	CDS	COG0321	802331	802987	+	[H] Lipoate-protein ligase B
	lipA	CDS	COG0320	802984	803961	+	[H] Lipoate synthase
	cds-ACO77092.1	CDS	NA	803973	804350	+	NA
	cds-ACO77093.1	CDS	COG0028	804331	806127	+	[EH] Thiamine pyrophosphate-requiring enzymes [acetolactate synthase, pyruvate
472	cds-ACO77094.1	CDS	COG2951	806489	807805	-	[M] Membrane-bound lytic murein transglycosylase B
473	cds-ACO77095.1	CDS	NA	807785	807922	+	NA
474	cds-ACO77096.1	CDS	NA	807995	808360	+	NA
	cds-ACO77097.1	CDS	COG1538	808417	809691	+	[MU] Outer membrane protein
	cds-ACO77098.1	CDS	COG0845	809688	810947	+	[M] Membrane-fusion protein
	cds-ACO77099.1	CDS	COG3696	810958	814182	+	[P] Putative silver efflux pump
475	cds-ACO77100.1	CDS	COG0583	814211	815134	-	[K] Transcriptional regulator
476	benR	CDS	COG2207	815374	816333	+	[K] AraC-type DNA-binding domain-containing proteins
477	benA	CDS	COG4638	816515	817876	+	[PR] Phenylpropionate dioxygenase and related ring-hydroxylating dioxygenases,
	benB	CDS	COG5517	817879	818367	+	[Q] Small subunit of phenylpropionate dioxygenase
	benC	CDS	COG0543	818474	819484	+	[HC] 2-polyprenylphenol hydroxylase and related flavodoxin oxidoreductases
	benD	CDS	COG1028	819531	820304	+	[IQR] Dehydrogenases with different specificities (related to
	cds-ACO77106.1	CDS	COG0477	820390	821721	+	[GEPR] Permeases of the major facilitator superfamily
478	cds-ACO77107.1	CDS	ROG8456	821934	823205	+	NA
479	xylJ	CDS	COG3971	823700	824485	+	[Q] 2-keto-4-pentenoate hydratase
	xylI	CDS	COG3971	824499	825287	+	[Q] 2-keto-4-pentenoate hydratase
	xylH	CDS	COG1942	825313	825495	+	[R] Uncharacterized protein, 4-oxalocrotonate tautomerase homolog
	xylQ	CDS	COG4569	825542	826498	+	[Q] Acetaldehyde dehydrogenase (acetylating)
	xylT	CDS	COG0633	826512	826826	+	[C] Ferredoxin
	xylE	CDS	NA	826835	827758	+	NA
	xylG	CDS	COG1012	827784	829244	+	[C] NAD-dependent aldehyde dehydrogenases
	xylK	CDS	NA	829300	830349	+	NA
480	cds-ACO77116.1	CDS	COG3193	830446	830895	+	[R] Uncharacterized protein, possibly involved in utilization
481	cds-ACO77117.1	CDS	COG0583	830976	831896	+	[K] Transcriptional regulator
482	cds-ACO77118.1	CDS	NA	831847	832959	-	NA
483	cds-ACO77119.1	CDS	COG4313	833039	833845	-	[C] Protein involved in meta-pathway of phenol
484	dmpI	CDS	COG1942	834174	834365	-	[R] Uncharacterized protein, 4-oxalocrotonate tautomerase homolog
	dmpB	CDS	COG0346	834471	835397	-	[E] Lactoylglutathione lyase and related lyases
485	dmpP	CDS	COG2871	835687	836748	-	[C] Na+-transporting NADH:ubiquinone oxidoreductase, subunit NqrF
	dmpO	CDS	ROG4329	836759	837118	-	NA
486	dmpN	CDS	ROG3676	837181	838716	-	NA
	dmpM	CDS	ROG5167	838755	839024	-	NA
	dpmL	CDS	ROG2611	839021	840019	-	NA
	dmpK	CDS	ROG5150	840077	840334	-	NA
487	cds-ACO77128.1	CDS	COG1221	840717	842411	+	[KT] Transcriptional regulators containing an AAA-type ATPase
488	cds-ACO77129.1	CDS	NA	842545	842655	+	NA
489	cds-ACO77130.1	CDS	NA	842776	842928	+	NA
	cds-ACO77131.1	CDS	ROG5466	842940	843152	+	NA
	cds-ACO77132.1	CDS	ROG6838	843149	843445	+	NA
490	cds-ACO77133.1	CDS	COG3036	843562	843720	-	[S] Uncharacterized protein conserved in bacteria
491	cds-ACO77134.1	CDS	COG1525	844219	844845	+	[L] Micrococcal nuclease (thermonuclease) homologs
492	cds-ACO77135.1	CDS	COG3036	845024	845185	-	[S] Uncharacterized protein conserved in bacteria
493	cds-ACO77136.1	CDS	COG3013	845266	845979	+	[S] Uncharacterized conserved protein
494	holA	CDS	COG1466	846008	847048	-	[L] DNA polymerase III, delta subunit
	cds-ACO77138.1	CDS	COG2980	847086	847712	-	[M] Rare lipoprotein B
	cds-ACO77139.1	CDS	COG0495	847763	850375	-	[J] Leucyl-tRNA synthetase
495	cds-ACO77140.1	CDS	ROG1153	850573	851001	+	NA
	cds-ACO77141.1	CDS	COG1434	851028	851789	+	[S] Uncharacterized conserved protein
496	lnt	CDS	COG0815	851780	853330	-	[M] Apolipoprotein N-acyltransferase
	cds-ACO77143.1	CDS	COG4535	853443	854285	-	[P] Putative Mg2+ and Co2+ transporter CorC
	cds-ACO77144.1	CDS	COG0319	854282	854770	-	[R] Predicted metal-dependent hydrolase
	cds-ACO77145.1	CDS	COG1702	854763	855773	-	[T] Phosphate starvation-inducible protein PhoH, predicted ATPase
	cds-ACO77146.1	CDS	NA	855779	855907	-	NA
	miaB	CDS	COG0621	855913	857241	-	[J] 2-methylthioadenine synthetase
497	cds-ACO77148.1	CDS	NA	857323	857514	+	NA
498	cds-ACO77149.1	CDS	COG2801	857494	858639	-	[L] Transposase and inactivated derivatives
499	cds-ACO77150.1	CDS	COG4517	859395	859724	+	[S] Uncharacterized protein conserved in bacteria
500	cds-ACO77151.1	CDS	NA	859746	860690	-	NA
501	cds-ACO77152.1	CDS	NA	860813	860920	+	NA
502	rhaU	CDS	COG3254	861072	861383	+	[S] Uncharacterized conserved protein
	cds-ACO77154.1	CDS	NA	861410	862477	+	NA
	cds-ACO77155.1	CDS	COG1028	862509	863279	+	[IQR] Dehydrogenases with different specificities (related to
	cds-ACO77156.1	CDS	NA	863311	863391	+	NA
	cds-ACO77157.1	CDS	COG3618	863425	864402	+	[R] Predicted metal-dependent hydrolase of the TIM-barrel
503	cds-ACO77158.1	CDS	COG4580	864549	865784	+	[G] Maltoporin (phage lambda and maltose receptor)
	cds-ACO77159.1	CDS	NA	865781	865906	+	NA
504	cds-ACO77160.1	CDS	NA	866041	867444	+	NA
	cds-ACO77161.1	CDS	COG4948	867468	868652	+	[MR] L-alanine-DL-glutamate epimerase and related enzymes of
	hpaI	CDS	COG3836	868662	869567	+	[G] 2,4-dihydroxyhept-2-ene-1,7-dioic acid aldolase
	aldB	CDS	COG1012	869585	871018	+	[C] NAD-dependent aldehyde dehydrogenases
505	cds-ACO77164.1	CDS	COG0790	871223	871768	-	[R] FOG: TPR repeat, SEL1 subfamily
506	hemL	CDS	COG0001	872116	873405	-	[H] Glutamate-1-semialdehyde aminotransferase
	thiE	CDS	COG0352	873461	874090	-	[H] Thiamine monophosphate synthase
	thiD	CDS	COG0351	874189	875004	-	[H] Hydroxymethylpyrimidine/phosphomethylpyrimidine kinase
507	cds-ACO77168.1	CDS	COG1960	875033	876748	+	[I] Acyl-CoA dehydrogenases
508	cds-ACO77169.1	CDS	COG0019	876759	877949	-	[E] Diaminopimelate decarboxylase
	cds-ACO77170.1	CDS	COG4264	877940	879700	-	[Q] Siderophore synthetase component
	cds-ACO77171.1	CDS	NA	879697	880836	-	NA
	cds-ACO77172.1	CDS	COG4264	880821	882599	-	[Q] Siderophore synthetase component
	cds-ACO77173.1	CDS	ROG5589	882596	883795	-	NA
509	cds-ACO77174.1	CDS	COG4772	883875	885989	-	[P] Outer membrane receptor for Fe3+-dicitrate
	cds-ACO77175.1	CDS	COG3836	885996	886772	-	[G] 2,4-dihydroxyhept-2-ene-1,7-dioic acid aldolase
510	cds-ACO77176.1	CDS	COG0775	886952	888424	+	[F] Nucleoside phosphorylase
511	ureG	CDS	COG0378	888618	889232	-	[OK] Ni2+-binding GTPase involved in regulation of
	cds-ACO77178.1	CDS	COG0830	889248	889922	-	[O] Urease accessory protein UreF
	ureE	CDS	COG2371	889919	890419	-	[O] Urease accessory protein UreE
512	cds-ACO77180.1	CDS	NA	890647	890973	-	NA
513	cds-ACO77181.1	CDS	COG0673	890983	891936	+	[R] Predicted dehydrogenases and related proteins
514	cds-ACO77182.1	CDS	NA	893889	894110	-	NA
	dctA-2	CDS	COG1301	894107	895408	-	[C] Na+/H+-dicarboxylate symporters
515	cds-ACO77184.1	CDS	COG0596	895521	896393	-	[R] Predicted hydrolases or acyltransferases (alpha/beta hydrolase
516	cds-ACO77185.1	CDS	COG0583	896654	897568	+	[K] Transcriptional regulator
517	cds-ACO77186.1	CDS	COG0583	897675	898040	-	[K] Transcriptional regulator
518	cds-ACO77187.1	CDS	COG4584	900187	901212	+	[L] Transposase and inactivated derivatives
	cds-ACO77188.1	CDS	COG1484	901209	901988	+	[L] DNA replication protein
519	cds-ACO77189.1	CDS	COG3335	902041	902643	-	[L] Transposase and inactivated derivatives
520	cds-ACO77190.1	CDS	COG3547	903013	904029	+	[L] Transposase and inactivated derivatives
521	cds-ACO77191.1	CDS	COG3293	904494	904901	+	[L] Transposase and inactivated derivatives
	cds-ACO77192.1	CDS	COG3293	904997	905251	+	[L] Transposase and inactivated derivatives
522	cds-ACO77193.1	CDS	ROG0457	905619	906554	+	NA
523	cds-ACO77194.1	CDS	COG3293	906696	907433	+	[L] Transposase and inactivated derivatives
524	cds-ACO77195.1	CDS	COG3547	907683	907784	-	[L] Transposase and inactivated derivatives
525	cds-ACO77196.1	CDS	ROG1634	908017	908133	+	NA
526	cds-ACO77197.1	CDS	ROG1517	908429	908569	+	NA
527	cds-ACO77198.1	CDS	COG4988	910000	911652	+	[CO] ABC-type transport system involved in cytochrome
528	cds-ACO77199.1	CDS	COG1651	912840	913568	+	[O] Protein-disulfide isomerase
529	cds-ACO77200.1	CDS	COG1020	913772	917650	+	[Q] Non-ribosomal peptide synthetase modules and related
530	cds-ACO77201.1	CDS	COG1020	918662	922828	+	[Q] Non-ribosomal peptide synthetase modules and related
531	cds-ACO77202.1	CDS	COG4403	923751	925583	+	[V] Lantibiotic modifying enzyme
532	cds-ACO77203.1	CDS	NA	925772	926482	+	NA
	cds-ACO77204.1	CDS	COG2274	926483	928144	+	[V] ABC-type bacteriocin/lantibiotic exporters, contain an N-terminal
	cds-ACO77205.1	CDS	COG1651	928161	928766	+	[O] Protein-disulfide isomerase
	dsbB	CDS	COG1495	928777	929274	+	[O] Disulfide bond formation protein DsbB
533	cds-ACO77207.1	CDS	COG2801	929907	930767	-	[L] Transposase and inactivated derivatives
534	cds-ACO77208.1	CDS	COG3547	930856	931896	+	[L] Transposase and inactivated derivatives
535	cds-ACO77209.1	CDS	COG2963	932108	932392	-	[L] Transposase and inactivated derivatives
536	cds-ACO77210.1	CDS	COG3293	932470	932655	-	[L] Transposase and inactivated derivatives
	cds-ACO77211.1	CDS	COG3293	932697	932861	-	[L] Transposase and inactivated derivatives
537	leuD2	CDS	COG0066	932950	933558	-	[E] 3-isopropylmalate dehydratase small subunit
	leuC2	CDS	COG0065	933562	934983	-	[E] 3-isopropylmalate dehydratase large subunit
538	cds-ACO77214.1	CDS	NA	935011	935094	+	NA
539	cds-ACO77215.1	CDS	ROG0015	935178	935900	-	NA
540	cds-ACO77216.1	CDS	COG0697	936173	937060	+	[GER] Permeases of the drug/metabolite transporter (DMT)
541	cds-ACO77217.1	CDS	COG3793	937034	937483	-	[P] Tellurite resistance protein
542	cds-ACO77218.1	CDS	COG0392	937679	938629	-	[S] Predicted integral membrane protein
543	cds-ACO77219.1	CDS	NA	938699	938923	-	NA
	ureC	CDS	COG0804	938920	940620	-	[E] Urea amidohydrolase (urease) alpha subunit
	ureB	CDS	COG0832	940737	941042	-	[E] Urea amidohydrolase (urease) beta subunit
	ureA	CDS	COG0831	941125	941427	-	[E] Urea amidohydrolase (urease) gamma subunit
	cds-ACO77223.1	CDS	COG0829	941428	942267	-	[O] Urease accessory protein UreH
544	eutB	CDS	COG4303	942629	944023	+	[E] Ethanolamine ammonia-lyase, large subunit
	eutC	CDS	COG4302	944185	944997	+	[E] Ethanolamine ammonia-lyase, small subunit
	rluE	CDS	COG1187	945059	945691	+	[J] 16S rRNA uridine-516 pseudouridylate synthase and
545	cds-ACO77227.1	CDS	ROG0736	945704	945907	-	NA
	cds-ACO77228.1	CDS	COG1522	945967	946446	-	[K] Transcriptional regulators
546	cds-ACO77229.1	CDS	COG0053	946767	947648	-	[P] Predicted Co/Zn/Cd cation transporters
547	cds-ACO77230.1	CDS	ROG4287	947718	948137	-	NA
548	hrpB	CDS	COG1643	948245	950761	+	[L] HrpA-like helicases
	cds-ACO77232.1	CDS	COG1028	950828	951583	+	[IQR] Dehydrogenases with different specificities (related to
549	cds-ACO77233.1	CDS	COG0513	951836	953140	+	[LKJ] Superfamily II DNA and RNA helicases
550	cds-ACO77234.1	CDS	COG2081	953160	954392	-	[R] Predicted flavoproteins
551	cds-ACO77235.1	CDS	COG0123	954447	955397	-	[BQ] Deacetylases, including yeast histone deacetylase and
	cds-ACO77236.1	CDS	NA	955422	955658	-	NA
552	cds-ACO77237.1	CDS	COG2193	955823	956287	+	[P] Bacterioferritin (cytochrome b1)
553	cueR	CDS	COG0789	956336	956752	-	[K] Predicted transcriptional regulators
554	cds-ACO77239.1	CDS	COG2608	956855	957052	+	[P] Copper chaperone
555	cds-ACO77240.1	CDS	COG1309	957031	957684	-	[K] Transcriptional regulator
556	cds-ACO77241.1	CDS	COG2814	957959	959137	+	[G] Arabinose efflux permease
557	cds-ACO77242.1	CDS	NA	959147	959311	-	NA
558	cds-ACO77243.1	CDS	COG5591	959577	959843	+	[S] Uncharacterized conserved protein
	cds-ACO77244.1	CDS	COG3658	959850	960377	+	[C] Cytochrome b
559	cds-ACO77245.1	CDS	COG5285	960701	961471	-	[Q] Protein involved in biosynthesis of mitomycin
560	cds-ACO77246.1	CDS	COG0596	961533	962435	+	[R] Predicted hydrolases or acyltransferases (alpha/beta hydrolase
561	cds-ACO77247.1	CDS	ROG3970	962556	963359	+	NA
562	cds-ACO77248.1	CDS	COG0628	963474	964568	+	[R] Predicted permease
563	cds-ACO77249.1	CDS	COG1752	964618	965607	-	[R] Predicted esterase of the alpha-beta hydrolase
564	selD	CDS	COG0709	965722	966759	+	[E] Selenophosphate synthase
	cds-ACO77251.1	CDS	COG2603	966759	967871	+	[R] Predicted ATPase
565	cds-ACO77252.1	CDS	COG0438	967832	969043	-	[M] Glycosyltransferase
566	cds-ACO77253.1	CDS	NA	969438	969731	+	NA
567	cds-ACO77254.1	CDS	COG2981	969795	970517	-	[E] Uncharacterized protein involved in cysteine biosynthesis
568	cds-ACO77255.1	CDS	COG1858	971161	972555	+	[P] Cytochrome c peroxidase
569	cds-ACO77256.1	CDS	ROG0592	972624	972965	-	NA
	cds-ACO77257.1	CDS	COG3492	972962	973318	-	[S] Uncharacterized protein conserved in bacteria
	folB	CDS	COG1539	973364	973741	-	[H] Dihydroneopterin aldolase
	cds-ACO77259.1	CDS	COG1028	973783	974571	-	[IQR] Dehydrogenases with different specificities (related to
570	mdcA	CDS	ROG0487	974830	976491	+	NA
	citG	CDS	COG1767	976491	977369	+	[H] Triphosphoribosyl-dephospho-CoA synthetase
	mdcC	CDS	ROG0835	977372	977671	+	NA
	mdcD	CDS	COG0777	977664	978515	+	[I] Acetyl-CoA carboxylase beta subunit
	cds-ACO77264.1	CDS	ROG0511	978512	979318	+	NA
	mdcG	CDS	ROG7028	979342	979980	+	NA
	cds-ACO77266.1	CDS	COG0331	979977	980912	+	[I] (acyl-carrier-protein) S-malonyltransferase
	madL	CDS	ROG2712	980965	981390	+	NA
	madM	CDS	ROG2238	981396	982163	+	NA
571	cds-ACO77269.1	CDS	NA	982568	982735	-	NA
572	cds-ACO77270.1	CDS	COG1055	982793	984196	+	[P] Na+/H+ antiporter NhaD and related arsenite
573	cds-ACO77271.1	CDS	COG0583	984249	985166	-	[K] Transcriptional regulator
574	cds-ACO77272.1	CDS	ROG3517	985396	985863	+	NA
575	cds-ACO77273.1	CDS	COG1368	986156	988345	+	[M] Phosphoglycerol transferase and related proteins, alkaline
576	cds-ACO77274.1	CDS	NA	988403	988531	-	NA
577	nhaA	CDS	COG3004	988544	989878	+	[P] Na+/H+ antiporter
578	cds-ACO77276.1	CDS	COG1629	990007	992439	-	[P] Outer membrane receptor proteins, mostly Fe
579	cds-ACO77277.1	CDS	NA	992452	992535	+	NA
580	cds-ACO77278.1	CDS	COG3712	992558	993544	-	[PT] Fe2+-dicitrate sensor, membrane component
581	cds-ACO77279.1	CDS	NA	993518	993601	+	NA
582	cds-ACO77280.1	CDS	COG1595	993604	994188	-	[K] DNA-directed RNA polymerase specialized sigma subunit,
583	cds-ACO77281.1	CDS	COG4651	994304	995998	-	[P] Kef-type K+ transport system, predicted NAD-binding
584	cds-ACO77282.1	CDS	COG1145	996359	996577	+	[C] Ferredoxin
	fixA	CDS	COG2086	996610	997455	+	[C] Electron transfer flavoprotein, beta subunit
	fixB	CDS	COG2025	997467	998549	+	[C] Electron transfer flavoprotein, alpha subunit
	fixC	CDS	COG0644	998562	999860	+	[C] Dehydrogenases (flavoproteins)
	fixX	CDS	COG2440	999872	1000156	+	[C] Ferredoxin-like protein
	cds-ACO77287.1	CDS	ROG3517	1000166	1000624	+	NA
585	cds-ACO77288.1	CDS	COG0861	1000682	1001686	-	[P] Membrane protein TerC, possibly involved in
586	cds-ACO77289.1	CDS	COG0745	1001859	1002548	-	[TK] Response regulators consisting of a CheY-like
	cds-ACO77290.1	CDS	COG2205	1002545	1004011	-	[T] Osmosensitive K+ channel histidine kinase
587	cds-ACO77291.1	CDS	COG0306	1004253	1005731	+	[P] Phosphate/sulphate permeases
588	tonB_3	CDS	COG0810	1006001	1006843	-	[M] Periplasmic protein TonB, links inner and
	cds-ACO77293.1	CDS	COG0848	1006840	1007265	-	[U] Biopolymer transport protein
	cds-ACO77294.1	CDS	COG0811	1007269	1008348	-	[U] Biopolymer transport proteins
589	cds-ACO77295.1	CDS	ROG8456	1008735	1010105	-	NA
590	cds-ACO77296.1	CDS	NA	1010562	1010819	-	NA
	cds-ACO77297.1	CDS	COG0365	1010816	1012705	-	[I] Acyl-coenzyme A synthetases/AMP-(fatty) acid ligases
591	cds-ACO77298.1	CDS	COG0583	1013175	1014065	+	[K] Transcriptional regulator
592	cds-ACO77299.1	CDS	COG1960	1014099	1015250	-	[I] Acyl-CoA dehydrogenases
	cds-ACO77300.1	CDS	COG1024	1015271	1016353	-	[I] Enoyl-CoA hydratase/carnithine racemase
	cds-ACO77301.1	CDS	COG2084	1016350	1017243	-	[I] 3-hydroxyisobutyrate dehydrogenase and related beta-hydroxyacid dehydrogenases
	cds-ACO77302.1	CDS	COG1024	1017290	1018066	-	[I] Enoyl-CoA hydratase/carnithine racemase
	cds-ACO77303.1	CDS	COG1012	1018121	1019626	-	[C] NAD-dependent aldehyde dehydrogenases
	cds-ACO77304.1	CDS	COG0583	1019832	1020767	-	[K] Transcriptional regulator
593	cds-ACO77305.1	CDS	COG3719	1020873	1021868	-	[J] Ribonuclease I
594	cds-ACO77306.1	CDS	COG2912	1022772	1023575	-	[S] Uncharacterized conserved protein
595	cds-ACO77307.1	CDS	COG0334	1023700	1024719	+	[E] Glutamate dehydrogenase/leucine dehydrogenase
	cds-ACO77308.1	CDS	COG1071	1024853	1025941	+	[C] Pyruvate/2-oxoglutarate dehydrogenase complex, dehydrogenase (E1) component,
	cds-ACO77309.1	CDS	COG0022	1025934	1026920	+	[C] Pyruvate/2-oxoglutarate dehydrogenase complex, dehydrogenase (E1) component,
	cds-ACO77310.1	CDS	COG0508	1026940	1028043	+	[C] Pyruvate/2-oxoglutarate dehydrogenase complex, dihydrolipoamide acyltransferase (E2)
596	cds-ACO77311.1	CDS	NA	1028095	1028316	-	NA
597	cds-ACO77312.1	CDS	COG3223	1028600	1029100	+	[S] Predicted membrane protein
598	cds-ACO77313.1	CDS	COG0553	1029227	1031845	-	[KL] Superfamily II DNA/RNA helicases, SNF2 family
599	cds-ACO77314.1	CDS	COG3293	1032030	1032437	+	[L] Transposase and inactivated derivatives
	cds-ACO77315.1	CDS	COG3293	1032533	1032787	+	[L] Transposase and inactivated derivatives
600	cds-ACO77316.1	CDS	ROG0136	1033669	1034133	-	NA
601	algA	CDS	COG0836	1034329	1035774	-	[M] Mannose-1-phosphate guanylyltransferase
602	algF	CDS	ROG1036	1035871	1036524	-	NA
	algV	CDS	ROG0869	1036560	1037726	-	NA
	algI	CDS	COG1696	1037739	1039238	-	[M] Predicted membrane protein involved in D-alanine
603	algL	CDS	NA	1039431	1040555	-	NA
	algX	CDS	ROG0869	1040564	1042015	-	NA
	algG	CDS	ROG6138	1042036	1043616	-	NA
	algJ	CDS	NA	1043646	1045136	-	NA
	algK	CDS	COG0790	1045145	1046518	-	[R] FOG: TPR repeat, SEL1 subfamily
	alg44	CDS	ROG0163	1046532	1047698	-	NA
	alg8	CDS	COG1215	1047735	1049216	-	[M] Glycosyltransferases, probably involved in cell wall
	algD	CDS	COG1004	1049330	1050640	-	[M] Predicted UDP-glucose 6-dehydrogenase
604	cds-ACO77329.1	CDS	COG5487	1051836	1051994	-	[S] Small integral membrane protein
605	cds-ACO77330.1	CDS	NA	1052339	1052482	-	NA
	cds-ACO77331.1	CDS	COG0628	1052515	1053555	-	[R] Predicted permease
606	cds-ACO77332.1	CDS	COG3729	1053872	1054273	-	[R] General stress protein
	cds-ACO77333.1	CDS	COG3729	1054438	1054605	-	[R] General stress protein
607	cds-ACO77334.1	CDS	NA	1054792	1054881	-	NA
608	cds-ACO77335.1	CDS	COG1294	1055269	1056276	-	[C] Cytochrome bd-type quinol oxidase, subunit 2
	cds-ACO77336.1	CDS	COG1271	1056281	1057711	-	[C] Cytochrome bd-type quinol oxidase, subunit 1
609	cds-ACO77337.1	CDS	NA	1057745	1057852	+	NA
610	cds-ACO77338.1	CDS	COG2323	1057830	1058279	-	[S] Predicted membrane protein
	cds-ACO77339.1	CDS	ROG2307	1058290	1058844	-	NA
611	cds-ACO77340.1	CDS	COG1028	1059096	1059956	+	[IQR] Dehydrogenases with different specificities (related to
612	cds-ACO77341.1	CDS	COG3685	1060160	1060669	-	[S] Uncharacterized protein conserved in bacteria
613	cds-ACO77342.1	CDS	COG3652	1060927	1061439	+	[S] Predicted outer membrane protein
614	algB	CDS	COG2204	1061909	1063255	+	[T] Response regulator containing CheY-like receiver, AAA-type
615	cds-ACO77344.1	CDS	COG3729	1063377	1063562	-	[R] General stress protein
616	cds-ACO77345.1	CDS	COG1981	1063810	1064223	+	[S] Predicted membrane protein
617	cds-ACO77346.1	CDS	COG4244	1064258	1064755	-	[S] Predicted membrane protein
618	coxB	CDS	COG1622	1064777	1065724	+	[C] Heme/copper-type cytochrome/quinol oxidases, subunit 2
	coxA	CDS	COG0843	1065721	1068228	+	[C] Heme/copper-type cytochrome/quinol oxidases, subunit 1
	cds-ACO77349.1	CDS	NA	1068225	1068560	+	NA
	cds-ACO77350.1	CDS	COG3336	1068551	1069372	+	[S] Predicted membrane protein
619	cds-ACO77351.1	CDS	COG1228	1069369	1070739	-	[Q] Imidazolonepropionase and related amidohydrolases
620	cds-ACO77352.1	CDS	COG3022	1071055	1071834	-	[S] Uncharacterized protein conserved in bacteria
621	cds-ACO77353.1	CDS	COG1230	1071897	1072961	+	[P] Co/Zn/Cd efflux system component
622	cds-ACO77354.1	CDS	COG1875	1073289	1074683	+	[T] Predicted ATPase related to phosphate starvation-inducible
623	moaC	CDS	COG0315	1074773	1075249	+	[H] Molybdenum cofactor biosynthesis enzyme
	moaD	CDS	COG1977	1075423	1075671	+	[H] Molybdopterin converting factor, small subunit
	moaE	CDS	COG0314	1075673	1076119	+	[H] Molybdopterin converting factor, large subunit
624	rhlB	CDS	COG0513	1076174	1077739	-	[LKJ] Superfamily II DNA and RNA helicases
625	estB	CDS	COG0400	1077823	1078482	-	[R] Predicted esterase
626	cds-ACO77360.1	CDS	NA	1078612	1079133	+	NA
627	cds-ACO77361.1	CDS	COG2801	1079288	1080433	+	[L] Transposase and inactivated derivatives
628	cds-ACO77362.1	CDS	NA	1080605	1080724	-	NA
629	cds-ACO77363.1	CDS	ROG8456	1080761	1082047	+	NA
630	cds-ACO77364.1	CDS	COG2827	1082155	1082418	+	[L] Predicted endonuclease containing a URI domain
	cds-ACO77365.1	CDS	ROG5032	1082449	1083384	+	NA
631	cds-ACO77366.1	CDS	ROG2877	1083778	1084644	-	NA
	apc4	CDS	COG0146	1084641	1086917	-	[EQ] N-methylhydantoinase B/acetone carboxylase, alpha subunit
	apc3	CDS	COG0145	1086961	1089096	-	[EQ] N-methylhydantoinase A/acetone carboxylase, beta subunit
	apc2	CDS	COG4647	1089174	1089560	-	[Q] Acetone carboxylase, gamma subunit
	apc1	CDS	COG0145	1089576	1091513	-	[EQ] N-methylhydantoinase A/acetone carboxylase, beta subunit
632	cds-ACO77371.1	CDS	COG3284	1092056	1094050	-	[QK] Transcriptional activator of acetoin/glycerol metabolism
633	cds-ACO77372.1	CDS	COG0523	1094524	1095777	+	[R] Putative GTPases (G3E family)
634	cds-ACO77373.1	CDS	COG2326	1095805	1096629	-	[S] Uncharacterized conserved protein
	cds-ACO77374.1	CDS	COG3081	1096643	1097656	-	[R] Nucleoid-associated protein
635	cds-ACO77375.1	CDS	COG0637	1098174	1098875	-	[R] Predicted phosphatase/phosphohexomutase
636	cds-ACO77376.1	CDS	COG2358	1098976	1100313	-	[R] TRAP-type uncharacterized transport system, periplasmic component
637	cds-ACO77377.1	CDS	NA	1100332	1100445	+	NA
638	cds-ACO77378.1	CDS	COG0583	1100521	1101504	-	[K] Transcriptional regulator
639	cds-ACO77379.1	CDS	COG3384	1101538	1102350	+	[S] Uncharacterized conserved protein
	cds-ACO77380.1	CDS	COG1028	1102377	1103171	+	[IQR] Dehydrogenases with different specificities (related to
	cds-ACO77381.1	CDS	COG3553	1103222	1103539	+	[S] Uncharacterized protein conserved in bacteria
	cds-ACO77382.1	CDS	COG3038	1103551	1104075	+	[C] Cytochrome B561
640	cds-ACO77383.1	CDS	COG0420	1104157	1105377	+	[L] DNA repair exonuclease
	cds-ACO77384.1	CDS	COG0419	1105374	1108787	+	[L] ATPase involved in DNA repair
641	cds-ACO77385.1	CDS	NA	1108955	1109185	+	NA
642	cds-ACO77386.1	CDS	COG0861	1109190	1110746	-	[P] Membrane protein TerC, possibly involved in
643	cds-ACO77387.1	CDS	ROG7860	1111282	1111986	+	NA
644	cds-ACO77388.1	CDS	COG3129	1112045	1113052	-	[R] Predicted SAM-dependent methyltransferase
645	cds-ACO77389.1	CDS	COG2200	1113129	1114889	-	[T] FOG: EAL domain
646	cds-ACO77390.1	CDS	NA	1114902	1115285	+	NA
647	valS	CDS	COG0525	1115343	1118177	-	[J] Valyl-tRNA synthetase
648	cds-ACO77392.1	CDS	NA	1118322	1118672	-	NA
	cds-ACO77393.1	CDS	COG2927	1118679	1119107	-	[L] DNA polymerase III, chi subunit
	pepA	CDS	COG0260	1119154	1120644	-	[E] Leucyl aminopeptidase
649	cds-ACO77395.1	CDS	NA	1120651	1120875	+	NA
	lptF	CDS	COG0795	1120906	1122036	+	[R] Predicted permeases
	lptG	CDS	COG0795	1122029	1123090	+	[R] Predicted permeases
650	cds-ACO77398.1	CDS	COG1714	1123137	1123562	-	[S] Predicted membrane protein/domain
651	cds-ACO77399.1	CDS	COG1278	1123729	1123941	-	[K] Cold shock proteins
652	cds-ACO77400.1	CDS	NA	1124181	1124354	+	NA
653	cds-ACO77401.1	CDS	NA	1124522	1124602	+	NA
654	cds-ACO77402.1	CDS	NA	1125171	1125380	+	NA
655	cds-ACO77403.1	CDS	COG2035	1125690	1125965	+	[S] Predicted membrane protein
656	cds-ACO77404.1	CDS	NA	1126039	1126116	+	NA
657	mviN	CDS	COG0728	1126540	1128084	+	[R] Uncharacterized membrane protein, putative virulence factor
	ribF	CDS	COG0196	1128352	1129176	+	[H] FAD synthase
	ileS	CDS	COG0060	1129173	1132004	+	[J] Isoleucyl-tRNA synthetase
	lspA	CDS	COG0597	1132041	1132544	+	[MU] Lipoprotein signal peptidase
	cds-ACO77409.1	CDS	COG1047	1132537	1132974	+	[O] FKBP-type peptidyl-prolyl cis-trans isomerases 2
	ispH	CDS	COG0761	1133015	1133962	+	[IM] Penicillin tolerance protein
658	fimT	CDS	COG4970	1133994	1134509	-	[NU] Tfp pilus assembly protein FimT
659	pilE	CDS	COG4968	1134822	1135217	+	[NU] Tfp pilus assembly protein PilE
	pilV	CDS	COG4967	1135253	1135786	+	[NU] Tfp pilus assembly protein PilV
	pilW	CDS	COG4966	1135783	1136970	+	[NU] Tfp pilus assembly protein PilW
	cds-ACO77415.1	CDS	ROG8061	1136967	1137452	+	NA
	pilY1	CDS	COG3419	1137512	1140622	+	[NU] Tfp pilus assembly protein, tip-associated adhesin
660	thiO	CDS	COG0665	1140952	1142043	+	[E] Glycine/D-amino acid oxidases (deaminating)
661	cds-ACO77418.1	CDS	NA	1142479	1142568	-	NA
	cds-ACO77419.1	CDS	ROG1060	1142573	1142815	-	NA
662	cds-ACO77420.1	CDS	COG0171	1143008	1144678	+	[H] NAD synthase
663	comL	CDS	COG4105	1144779	1145792	-	[R] DNA uptake lipoprotein
664	rluD	CDS	COG0564	1145900	1146910	+	[J] Pseudouridylate synthases, 23S RNA-specific
	cds-ACO77423.1	CDS	COG1496	1146910	1147638	+	[S] Uncharacterized conserved protein
665	clpB	CDS	COG0542	1147811	1150375	+	[O] ATPases with chaperone activity, ATP-binding subunit
666	rna-Avin_60060	tRNA	NA	1150543	1150615	+	NA
	rna-Avin_60070	tRNA	NA	1150628	1150701	+	NA
	rna-Avin_60080	tRNA	NA	1150720	1150792	+	NA
667	cds-ACO77425.1	CDS	COG1132	1151477	1153276	-	[V] ABC-type multidrug transport system, ATPase and
668	ndh	CDS	COG1252	1155199	1156497	-	[C] NADH dehydrogenase, FAD-containing subunit
669	cds-ACO77427.1	CDS	COG3297	1156562	1156735	-	[U] Type II secretory pathway, component PulL
670	cds-ACO77428.1	CDS	COG0454	1157040	1157465	+	[KR] Histone acetyltransferase HPA2 and related acetyltransferases
	cds-ACO77429.1	CDS	ROG4355	1157462	1157929	+	NA
	cds-ACO77430.1	CDS	COG3235	1157926	1158612	+	[S] Predicted membrane protein
671	coaE	CDS	COG0237	1158915	1159523	-	[H] Dephospho-CoA kinase
672	pilD	CDS	COG1989	1159685	1160554	-	[NOU] Type II secretory pathway, prepilin signal
	pilC	CDS	COG1459	1160557	1161774	-	[NU] Type II secretory pathway, component PulF
	pilB	CDS	COG2804	1161999	1163699	-	[NU] Type II secretory pathway, ATPase PulE/Tfp
673	cds-ACO77435.1	CDS	NA	1163730	1163810	+	NA
674	pilA	CDS	COG4969	1164228	1164725	+	[NU] Tfp pilus assembly protein, major pilin
675	cds-ACO77437.1	CDS	NA	1164906	1165286	+	NA
676	nadC	CDS	COG0157	1165383	1166231	-	[H] Nicotinate-nucleotide pyrophosphorylase
677	ampD	CDS	COG3023	1166373	1166936	+	[V] Negative regulator of beta-lactamase expression
	ampE	CDS	COG3725	1166933	1167775	+	[V] Membrane protein required for beta-lactamase induction
678	cds-ACO77441.1	CDS	COG0084	1167936	1168715	-	[L] Mg-dependent DNase
679	cds-ACO77442.1	CDS	COG1004	1168778	1170154	-	[M] Predicted UDP-glucose 6-dehydrogenase
680	cds-ACO77443.1	CDS	NA	1170203	1170292	+	NA
	cds-ACO77444.1	CDS	COG3540	1170330	1171889	+	[P] Phosphodiesterase/alkaline phosphatase D
681	fruR	CDS	COG1609	1171901	1172893	-	[K] Transcriptional regulators
682	fruB	CDS	COG1080	1173068	1175941	+	[G] Phosphoenolpyruvate-protein kinase (PTS system EI component
	fruK	CDS	COG1105	1175941	1176867	+	[G] Fructose-1-phosphate kinase and related fructose-6-phosphate kinase
	fruA	CDS	COG1299	1176936	1178675	+	[G] Phosphotransferase system, fructose-specific IIC component
683	cds-ACO77449.1	CDS	COG1028	1178678	1179430	-	[IQR] Dehydrogenases with different specificities (related to
684	cds-ACO77450.1	CDS	COG3676	1179861	1180571	+	[L] Transposase and inactivated derivatives
685	cds-ACO77451.1	CDS	ROG0068	1180709	1182091	+	NA
686	prfC	CDS	COG4108	1182318	1183901	-	[J] Peptide chain release factor RF-3
687	cds-ACO77453.1	CDS	NA	1183968	1184075	-	NA
688	cds-ACO77454.1	CDS	COG2831	1184193	1185854	-	[U] Hemolysin activation/secretion protein
	cds-ACO77455.1	CDS	COG3210	1185861	1194011	-	[U] Large exoproteins involved in heme utilization
689	cds-ACO77456.1	CDS	COG4977	1194139	1195116	-	[K] Transcriptional regulator containing an amidase domain
690	cds-ACO77457.1	CDS	NA	1195115	1195219	+	NA
691	cds-ACO77458.1	CDS	NA	1195238	1195381	-	NA
692	speC	CDS	COG0019	1195702	1196865	+	[E] Diaminopimelate decarboxylase
693	cds-ACO77460.1	CDS	COG4774	1197263	1199572	+	[P] Outer membrane receptor for monomeric catechols
	cds-ACO77461.1	CDS	COG3128	1199649	1200329	+	[S] Uncharacterized iron-regulated protein
	lldD	CDS	COG1304	1200342	1201457	+	[C] L-lactate dehydrogenase (FMN-dependent) and related alpha-hydroxy
694	cds-ACO77463.1	CDS	NA	1201602	1201685	-	NA
	cds-ACO77464.1	CDS	COG0369	1201709	1203250	-	[P] Sulfite reductase, alpha subunit (flavoprotein)
695	cds-ACO77465.1	CDS	ROG0457	1203408	1204355	-	NA
	cds-ACO77466.1	CDS	COG3656	1204370	1204888	-	[S] Predicted periplasmic protein
	cds-ACO77467.1	CDS	COG3295	1204895	1205494	-	[S] Uncharacterized protein conserved in bacteria
696	cds-ACO77468.1	CDS	COG0790	1205669	1206430	-	[R] FOG: TPR repeat, SEL1 subfamily
	cds-ACO77469.1	CDS	COG3128	1206441	1207121	-	[S] Uncharacterized iron-regulated protein
697	cds-ACO77470.1	CDS	COG4774	1207299	1209560	+	[P] Outer membrane receptor for monomeric catechols
698	cds-ACO77471.1	CDS	COG0369	1209769	1212120	+	[P] Sulfite reductase, alpha subunit (flavoprotein)
699	cds-ACO77472.1	CDS	COG1540	1212189	1212941	+	[R] Uncharacterized proteins, homologs of lactam utilization
	cds-ACO77473.1	CDS	COG2049	1212941	1213615	+	[E] Allophanate hydrolase subunit 1
	cds-ACO77474.1	CDS	COG1984	1213627	1214532	+	[E] Allophanate hydrolase subunit 2
700	cds-ACO77475.1	CDS	COG4608	1214645	1215604	-	[E] ABC-type oligopeptide transport system, ATPase component
	cds-ACO77476.1	CDS	COG1123	1215601	1216569	-	[R] ATPase components of various ABC-type transport
	cds-ACO77477.1	CDS	COG1173	1216580	1217479	-	[EP] ABC-type dipeptide/oligopeptide/nickel transport systems, permease components
	cds-ACO77478.1	CDS	COG0601	1217490	1218500	-	[EP] ABC-type dipeptide/oligopeptide/nickel transport systems, permease components
	cds-ACO77479.1	CDS	COG0747	1218510	1220123	-	[E] ABC-type dipeptide transport system, periplasmic component
	cds-ACO77480.1	CDS	COG3471	1220137	1220847	-	[S] Predicted periplasmic/secreted protein
701	cds-ACO77481.1	CDS	NA	1220860	1221084	+	NA
	cds-ACO77482.1	CDS	COG4191	1221042	1222286	+	[T] Signal transduction histidine kinase regulating C4-dicarboxylate
	cds-ACO77483.1	CDS	COG4567	1222279	1222839	+	[TK] Response regulator consisting of a CheY-like
702	cds-ACO77484.1	CDS	NA	1223135	1224016	-	NA
703	cds-ACO77485.1	CDS	COG0679	1224348	1225289	+	[R] Predicted permeases
704	cds-ACO77486.1	CDS	COG0530	1225299	1226405	-	[P] Ca2+/Na+ antiporter
	cds-ACO77487.1	CDS	COG0797	1226410	1226781	-	[M] Lipoproteins
	gatB	CDS	COG0064	1226835	1228283	-	[J] Asp-tRNAAsn/Glu-tRNAGln amidotransferase B subunit (PET112 homolog)
	gatA	CDS	COG0154	1228390	1229841	-	[J] Asp-tRNAAsn/Glu-tRNAGln amidotransferase A subunit and related
	gatC	CDS	COG0721	1229841	1230128	-	[J] Asp-tRNAAsn/Glu-tRNAGln amidotransferase C subunit
705	mreB	CDS	COG1077	1230334	1231371	+	[D] Actin-like ATPase involved in cell morphogenesis
	mreC	CDS	COG1792	1231508	1232464	+	[M] Cell shape-determining protein
	mreD	CDS	COG2891	1232465	1232944	+	[M] Cell shape-determining protein
	maf	CDS	COG0424	1232996	1233586	+	[D] Nucleotide-binding protein implicated in inhibition of
	cds-ACO77495.1	CDS	COG1530	1233633	1235090	+	[J] Ribonucleases G and E
	cds-ACO77496.1	CDS	COG3164	1235100	1238933	+	[S] Predicted membrane protein
	cds-ACO77497.1	CDS	COG0388	1239009	1239857	+	[R] Predicted amidohydrolase
	tldD	CDS	COG0312	1239860	1241302	+	[R] Predicted Zn-dependent proteases and their inactivated
706	cds-ACO77499.1	CDS	COG3028	1241319	1241837	-	[S] Uncharacterized protein conserved in bacteria
707	tldE	CDS	COG0312	1241915	1243261	+	[R] Predicted Zn-dependent proteases and their inactivated
708	ptsO	CDS	COG1925	1243321	1243593	-	[G] Phosphotransferase system, HPr-related proteins
	cds-ACO77502.1	CDS	COG1660	1243615	1244472	-	[R] Predicted P-loop-containing kinase
	ptsN	CDS	COG1762	1244568	1245032	-	[GT] Phosphotransferase system mannitol/fructose-specific IIA domain (Ntr-type)
	cds-ACO77504.1	CDS	COG1544	1245045	1245353	-	[J] Ribosome-associated protein Y (PSrp-1)
	rpoN	CDS	COG1508	1245473	1246939	-	[K] DNA-directed RNA polymerase specialized sigma subunit,
	lptB	CDS	COG1137	1247113	1247838	-	[R] ABC-type (unclassified) transport system, ATPase component
	lptA	CDS	COG1934	1247838	1248392	-	[S] Uncharacterized protein conserved in bacteria
	cds-ACO77508.1	CDS	COG3117	1248379	1248957	-	[S] Uncharacterized protein conserved in bacteria
	cds-ACO77509.1	CDS	COG1778	1248963	1249487	-	[R] Low specificity phosphatase (HAD superfamily)
	kpsF	CDS	COG0794	1249489	1250523	-	[M] Predicted sugar phosphate isomerase involved in
709	cds-ACO77511.1	CDS	COG1127	1250688	1251497	+	[Q] ABC-type transport system involved in resistance
	cds-ACO77512.1	CDS	COG0767	1251497	1252294	+	[Q] ABC-type transport system involved in resistance
	cds-ACO77513.1	CDS	COG1463	1252294	1252764	+	[Q] ABC-type transport system involved in resistance
	cds-ACO77514.1	CDS	COG2854	1252784	1253431	+	[Q] ABC-type transport system involved in resistance
	cds-ACO77515.1	CDS	ROG3479	1253428	1253736	+	NA
710	cds-ACO77516.1	CDS	COG5007	1253912	1254151	+	[K] Predicted transcriptional regulator, BolA superfamily
	murA	CDS	COG0766	1254172	1255437	+	[M] UDP-N-acetylglucosamine enolpyruvyl transferase
	hisG	CDS	COG0040	1255504	1256139	+	[E] ATP phosphoribosyltransferase
	hisD	CDS	COG0141	1256248	1257558	+	[E] Histidinol dehydrogenase
	hisC	CDS	COG0079	1257673	1258728	+	[E] Histidinol-phosphate/aromatic aminotransferase and cobyric acid decarboxylase
711	algW	CDS	COG0265	1258768	1259919	-	[O] Trypsin-like serine proteases, typically periplasmic, contain
712	cds-ACO77522.1	CDS	COG0327	1260031	1260789	+	[S] Uncharacterized conserved protein
713	cysD	CDS	COG0175	1260915	1261832	+	[EH] 3'-phosphoadenosine 5'-phosphosulfate sulfotransferase (PAPS reductase)/FAD synthetase
	cysN	CDS	COG2895	1261845	1263746	+	[P] GTPases - Sulfate adenylate transferase subunit
714	cds-ACO77525.1	CDS	COG3105	1263960	1264403	-	[S] Uncharacterized protein conserved in bacteria
715	cds-ACO77526.1	CDS	COG2945	1264673	1265305	+	[R] Predicted hydrolase of the alpha/beta superfamily
	trpS	CDS	COG0180	1265328	1266689	+	[J] Tryptophanyl-tRNA synthetase
716	cds-ACO77528.1	CDS	COG1485	1266860	1267984	+	[R] Predicted ATPase
717	nfi	CDS	COG1515	1268088	1268753	+	[L] Deoxyinosine 3'endonuclease (endonuclease V)
718	rplM	CDS	COG0102	1269092	1269520	+	[J] Ribosomal protein L13
	rpsI	CDS	COG0103	1269536	1269928	+	[J] Ribosomal protein S9
719	petA	CDS	COG0723	1270380	1270784	+	[C] Rieske Fe-S protein
	petB	CDS	COG1290	1270784	1271995	+	[C] Cytochrome b subunit of the bc
	petC	CDS	COG2857	1271995	1272774	+	[C] Cytochrome c1
	sspA	CDS	COG0625	1272866	1273483	+	[O] Glutathione S-transferase
	sspB	CDS	COG2969	1273493	1273900	+	[R] Stringent starvation protein B
720	cds-ACO77537.1	CDS	COG2823	1273939	1274424	-	[R] Predicted periplasmic or secreted lipoprotein
	gmhA	CDS	COG0279	1274469	1275062	-	[G] Phosphoheptose isomerase
	cds-ACO77539.1	CDS	COG0792	1275169	1275531	-	[L] Predicted endonuclease distantly related to archaeal
	cds-ACO77540.1	CDS	COG3107	1275533	1277356	-	[R] Putative lipoprotein
721	cds-ACO77541.1	CDS	COG0313	1277470	1278333	+	[R] Predicted methyltransferases
722	mraZ	CDS	COG2001	1279057	1279515	+	[S] Uncharacterized protein conserved in bacteria
	mraW	CDS	COG0275	1279518	1280459	+	[M] Predicted S-adenosylmethionine-dependent methyltransferase involved in cell
	ftsL	CDS	COG3116	1280456	1280749	+	[D] Cell division protein
	ftsI	CDS	COG0768	1280746	1282485	+	[M] Cell division protein FtsI/penicillin-binding protein 2
	murE	CDS	COG0769	1282485	1283948	+	[M] UDP-N-acetylmuramyl tripeptide synthase
	murF	CDS	COG0770	1283941	1285308	+	[M] UDP-N-acetylmuramyl pentapeptide synthase
	mraY	CDS	COG0472	1285309	1286391	+	[M] UDP-N-acetylmuramyl pentapeptide phosphotransferase/UDP-N-acetylglucosamine-1-phosphate transferase
	murD	CDS	COG0771	1286402	1287748	+	[M] UDP-N-acetylmuramoylalanine-D-glutamate ligase
	ftsW	CDS	COG0772	1287748	1288968	+	[D] Bacterial cell division membrane protein
	murG	CDS	COG0707	1288958	1290028	+	[M] UDP-N-acetylglucosamine:LPS N-acetylglucosamine transferase
	murC	CDS	COG0773	1290021	1291487	+	[M] UDP-N-acetylmuramate-alanine ligase
	ddl	CDS	COG1181	1291484	1292431	+	[M] D-alanine-D-alanine ligase and related ATP-grasp enzymes
	ftsQ	CDS	COG1589	1292435	1293295	+	[M] Cell division septal protein
	ftsA	CDS	COG0849	1293317	1294564	+	[D] Actin-like ATPase involved in cell division
	ftsZ	CDS	COG0206	1294603	1295787	+	[D] Cell division GTPase
	cds-ACO77557.1	CDS	NA	1295811	1295897	+	NA
	lpxC	CDS	COG0774	1295894	1296805	+	[M] UDP-3-O-acyl-N-acetylglucosamine deacetylase
723	cds-ACO77559.1	CDS	NA	1297158	1297520	-	NA
724	secA	CDS	COG0653	1297593	1300340	+	[U] Preprotein translocase subunit SecA (ATPase, RNA
	argJ	CDS	COG1364	1300491	1301708	+	[E] N-acetylglutamate synthase (N-acetylornithine aminotransferase)
725	cds-ACO77562.1	CDS	COG0625	1301787	1302431	+	[O] Glutathione S-transferase
	cds-ACO77563.1	CDS	COG1194	1302428	1303369	+	[L] A/G-specific DNA glycosylase
726	cds-ACO77564.1	CDS	COG2096	1303371	1303949	-	[S] Uncharacterized conserved protein
	cds-ACO77565.1	CDS	COG4191	1303969	1305984	-	[T] Signal transduction histidine kinase regulating C4-dicarboxylate
	apbA	CDS	COG1893	1306030	1306923	-	[H] Ketopantoate reductase
727	cds-ACO77567.1	CDS	COG1666	1307127	1307606	+	[S] Uncharacterized protein conserved in bacteria
728	ampG	CDS	NA	1307672	1309219	-	NA
729	cds-ACO77569.1	CDS	COG1028	1309667	1310428	-	[IQR] Dehydrogenases with different specificities (related to
730	pdxH	CDS	COG0748	1310534	1311271	+	[P] Putative heme iron utilization protein
731	fxsA	CDS	COG3030	1311337	1311816	+	[R] Protein affecting phage T7 exclusion by
732	cds-ACO77572.1	CDS	NA	1312137	1312268	-	NA
733	groES	CDS	COG0234	1312248	1312541	+	[O] Co-chaperonin GroES (HSP10)
	groEL	CDS	COG0459	1312587	1314227	+	[O] Chaperonin GroEL (HSP60 family)
734	cds-ACO77575.1	CDS	COG3344	1315404	1316951	+	[L] Retron-type reverse transcriptase
735	rsuA	CDS	COG1187	1317174	1317866	-	[J] 16S rRNA uridine-516 pseudouridylate synthase and
736	cds-ACO77577.1	CDS	COG3335	1318861	1319334	+	[L] Transposase and inactivated derivatives
737	cds-ACO77578.1	CDS	COG3335	1320013	1320654	-	[L] Transposase and inactivated derivatives
738	cds-ACO77579.1	CDS	COG1024	1321054	1321965	-	[I] Enoyl-CoA hydratase/carnithine racemase
739	cds-ACO77580.1	CDS	COG3547	1322652	1323668	-	[L] Transposase and inactivated derivatives
740	cds-ACO77581.1	CDS	COG3335	1324038	1324679	+	[L] Transposase and inactivated derivatives
741	cds-ACO77582.1	CDS	COG3335	1325358	1325831	-	[L] Transposase and inactivated derivatives
742	ung	CDS	COG0692	1326153	1326851	+	[L] Uracil DNA glycosylase
743	cds-ACO77584.1	CDS	COG0354	1326861	1327808	-	[R] Predicted aminomethyltransferase related to GcvT
744	cds-ACO77585.1	CDS	COG2938	1327924	1328178	+	[S] Uncharacterized conserved protein
	cds-ACO77586.1	CDS	ROG5135	1328162	1328614	+	NA
745	nadB	CDS	COG0029	1328583	1330199	-	[H] Aspartate oxidase
746	cds-ACO77588.1	CDS	COG3677	1330794	1331747	+	[L] Transposase and inactivated derivatives
747	mucA	CDS	COG3073	1332202	1332789	+	[T] Negative regulator of sigma E activity
	mucB	CDS	COG3026	1332798	1333751	+	[T] Negative regulator of sigma E activity
	mucC	CDS	COG3086	1333748	1334218	+	[T] Positive regulator of sigma E activity
	mucD	CDS	COG0265	1334230	1335651	+	[O] Trypsin-like serine proteases, typically periplasmic, contain
	lepA	CDS	COG0481	1335800	1337599	+	[M] Membrane GTPase LepA
	lepB	CDS	COG0681	1337604	1338455	+	[U] Signal peptidase I
748	rnc	CDS	COG0571	1338911	1339600	+	[K] dsRNA-specific ribonuclease
	era	CDS	COG1159	1339593	1340495	+	[R] GTPase
749	cds-ACO77597.1	CDS	NA	1340951	1341085	-	NA
750	alyA3	CDS	ROG4690	1341827	1343080	+	NA
751	recO	CDS	COG1381	1343293	1343985	+	[L] Recombinational DNA repair protein (RecF pathway)
	pdxJ	CDS	COG0854	1343978	1344724	+	[H] Pyridoxal phosphate biosynthesis protein
752	cds-ACO77601.1	CDS	ROG0049	1344721	1344927	-	NA
	cds-ACO77602.1	CDS	COG0500	1344961	1345920	-	[QR] SAM-dependent methyltransferases
	cds-ACO77603.1	CDS	COG0500	1345917	1346660	-	[QR] SAM-dependent methyltransferases
753	cds-ACO77604.1	CDS	COG5513	1346749	1347147	-	[S] Predicted secreted protein
754	cds-ACO77605.1	CDS	COG1414	1347340	1348143	+	[K] Transcriptional regulator
755	mmsA	CDS	COG1012	1348188	1349684	-	[C] NAD-dependent aldehyde dehydrogenases
	cds-ACO77607.1	CDS	COG1454	1349729	1350889	-	[C] Alcohol dehydrogenase, class IV
	cds-ACO77608.1	CDS	COG2610	1350913	1352304	-	[GE] H+/gluconate symporter and related permeases
756	lon	CDS	COG0466	1352518	1354920	-	[O] ATP-dependent Lon protease, bacterial type
757	cds-ACO77610.1	CDS	NA	1354995	1355108	-	NA
758	cds-ACO77611.1	CDS	COG1629	1355097	1357145	+	[P] Outer membrane receptor proteins, mostly Fe
759	putA	CDS	COG4230	1357215	1360379	+	[C] Delta 1-pyrroline-5-carboxylate dehydrogenase
760	cds-ACO77613.1	CDS	COG0744	1360420	1363509	-	[M] Membrane carboxypeptidase (penicillin-binding protein)
	metR	CDS	COG0583	1363564	1364562	-	[K] Transcriptional regulator
761	metE	CDS	COG0620	1364670	1366961	+	[E] Methionine synthase II (cobalamin-independent)
762	cds-ACO77616.1	CDS	COG0596	1367113	1368072	+	[R] Predicted hydrolases or acyltransferases (alpha/beta hydrolase
763	cds-ACO77617.1	CDS	NA	1368248	1369348	+	NA
764	cds-ACO77618.1	CDS	COG2606	1369650	1370117	+	[S] Uncharacterized conserved protein
765	cds-ACO77619.1	CDS	COG3842	1370159	1371268	-	[E] ABC-type spermidine/putrescine transport systems, ATPase components
	argF	CDS	COG0078	1371265	1372191	-	[E] Ornithine carbamoyltransferase
766	cds-ACO77621.1	CDS	COG0278	1372488	1372814	+	[O] Glutaredoxin-related protein
767	bfr	CDS	COG2193	1373250	1373720	-	[P] Bacterioferritin (cytochrome b1)
768	rnt	CDS	COG0847	1374442	1375050	-	[L] DNA polymerase III, epsilon subunit and
	pyrC	CDS	COG0418	1375113	1376159	-	[F] Dihydroorotase
769	argG	CDS	COG0137	1376316	1377536	+	[E] Argininosuccinate synthase
770	rna-Avin_55030	rRNA	NA	1377958	1379492	+	NA
	rna-Avin_60090	tRNA	NA	1379584	1379657	+	NA
	rna-Avin_60100	tRNA	NA	1379705	1379777	+	NA
	rna-Avin_55040	rRNA	NA	1380026	1382917	+	NA
	rna-Avin_55050	rRNA	NA	1383077	1383194	+	NA
771	rna-Avin_60110	tRNA	NA	1383724	1383797	+	NA
772	cds-ACO77626.1	CDS	NA	1383948	1384025	-	NA
773	mobA	CDS	COG0746	1384447	1385088	-	[H] Molybdopterin-guanine dinucleotide biosynthesis protein A
774	moaB	CDS	COG0521	1385084	1385641	+	[H] Molybdopterin biosynthesis enzymes
	moeA	CDS	COG0303	1385646	1386851	+	[H] Molybdopterin biosynthesis enzyme
775	cds-ACO77630.1	CDS	COG1597	1386926	1387870	+	[IR] Sphingosine kinase and enzymes related to
776	cds-ACO77631.1	CDS	COG0741	1387864	1389795	-	[M] Soluble lytic murein transglycosylase and related
777	cds-ACO77632.1	CDS	COG0488	1389980	1391899	+	[R] ATPase components of ABC transporters with
778	cds-ACO77633.1	CDS	COG0589	1392386	1392826	-	[T] Universal stress protein UspA and related
779	cds-ACO77634.1	CDS	NA	1393061	1393384	-	NA
780	cds-ACO77635.1	CDS	COG2814	1393427	1394566	+	[G] Arabinose efflux permease
	cds-ACO77636.1	CDS	NA	1394572	1394673	+	NA
	cds-ACO77637.1	CDS	ROG8456	1394686	1395957	+	NA
781	cds-ACO77638.1	CDS	COG0824	1396034	1396468	+	[R] Predicted thioesterase
	ech	CDS	COG0447	1396543	1397373	+	[H] Dihydroxynaphthoic acid synthase
	vdh	CDS	COG1012	1397453	1398901	+	[C] NAD-dependent aldehyde dehydrogenases
	fcs	CDS	COG1022	1399038	1400918	+	[I] Long-chain acyl-CoA synthetases (AMP-forming)
	aat1	CDS	COG0183	1400915	1402165	+	[I] Acetyl-CoA acetyltransferase
	cds-ACO77643.1	CDS	COG1960	1402181	1403938	+	[I] Acyl-CoA dehydrogenases
	etfB1	CDS	COG2086	1403935	1404705	+	[C] Electron transfer flavoprotein, beta subunit
	eftA1	CDS	COG2025	1404707	1405639	+	[C] Electron transfer flavoprotein, alpha subunit
782	cds-ACO77646.1	CDS	COG3547	1406000	1407178	+	[L] Transposase and inactivated derivatives
783	cds-ACO77647.1	CDS	COG0745	1407503	1408183	-	[TK] Response regulators consisting of a CheY-like
	cds-ACO77648.1	CDS	COG0642	1408180	1409577	-	[T] Signal transduction histidine kinase
784	cds-ACO77649.1	CDS	COG0845	1409710	1410915	+	[M] Membrane-fusion protein
	cds-ACO77650.1	CDS	COG0841	1410918	1414031	+	[V] Cation/multidrug efflux pump
	cds-ACO77651.1	CDS	COG0841	1414028	1417129	+	[V] Cation/multidrug efflux pump
	cds-ACO77652.1	CDS	COG1538	1417138	1418661	+	[MU] Outer membrane protein
785	cds-ACO77653.1	CDS	ROG1100	1418869	1419366	+	NA
786	cds-ACO77654.1	CDS	ROG6913	1419433	1419951	-	NA
787	pobA	CDS	COG0654	1420120	1421304	-	[HC] 2-polyprenyl-6-methoxyphenol hydroxylase and related FAD-dependent oxidoreductases
788	cds-ACO77656.1	CDS	NA	1421383	1421475	+	NA
	pobR	CDS	COG2207	1421472	1422383	+	[K] AraC-type DNA-binding domain-containing proteins
789	cds-ACO77658.1	CDS	COG1846	1422413	1422898	-	[K] Transcriptional regulators
790	cds-ACO77659.1	CDS	NA	1422980	1423273	-	NA
791	fadB1	CDS	COG1250	1423463	1425610	+	[I] 3-hydroxyacyl-CoA dehydrogenase
	fadA	CDS	COG0183	1425627	1426802	+	[I] Acetyl-CoA acetyltransferase
792	cds-ACO77662.1	CDS	COG4728	1426887	1427123	+	[S] Uncharacterized protein conserved in bacteria
793	topA	CDS	COG0550	1427388	1429994	+	[L] Topoisomerase IA
794	cds-ACO77664.1	CDS	ROG5098	1430143	1430667	+	NA
795	cds-ACO77665.1	CDS	ROG3565	1430754	1430987	+	NA
796	cds-ACO77666.1	CDS	COG5404	1431049	1431519	-	[D] SOS-response cell division inhibitor, blocks FtsZ
	lexA	CDS	COG1974	1431528	1432136	-	[KT] SOS-response transcriptional repressors (RecA-mediated autopeptidases)
797	psrA	CDS	COG1309	1432299	1433018	+	[K] Transcriptional regulator
798	cds-ACO77669.1	CDS	ROG2219	1433070	1433588	+	NA
	cds-ACO77670.1	CDS	COG1472	1433614	1434597	+	[G] Beta-glucosidase-related glycosidases
	cds-ACO77671.1	CDS	COG0005	1434607	1435344	+	[F] Purine nucleoside phosphorylase
799	cds-ACO77672.1	CDS	ROG3175	1435398	1435922	-	NA
	mfd	CDS	COG1197	1435934	1439383	-	[LK] Transcription-repair coupling factor (superfamily II helicase)
800	gapB	CDS	COG0057	1439606	1440991	+	[G] Glyceraldehyde-3-phosphate dehydrogenase/erythrose-4-phosphate dehydrogenase
801	nqrA	CDS	COG1726	1441284	1442621	+	[C] Na+-transporting NADH:ubiquinone oxidoreductase, subunit NqrA
	nqrB	CDS	COG1805	1442625	1443836	+	[C] Na+-transporting NADH:ubiquinone oxidoreductase, subunit NqrB
	nqrC	CDS	COG2869	1443829	1444617	+	[C] Na+-transporting NADH:ubiquinone oxidoreductase, subunit NqrC
	nqrD	CDS	COG1347	1444620	1445288	+	[C] Na+-transporting NADH:ubiquinone oxidoreductase, subunit NqrD
	nqrE	CDS	COG2209	1445288	1445896	+	[C] Na+-transporting NADH:ubiquinone oxidoreductase, subunit NqrE
	nqrF	CDS	COG2871	1445912	1447135	+	[C] Na+-transporting NADH:ubiquinone oxidoreductase, subunit NqrF
	apbE	CDS	COG1477	1447150	1448163	+	[H] Membrane-associated lipoprotein involved in thiamine biosynthesis
	cds-ACO77682.1	CDS	COG2991	1448160	1448393	+	[S] Uncharacterized protein conserved in bacteria
802	sthA	CDS	COG1249	1448525	1449919	+	[C] Pyruvate/2-oxoglutarate dehydrogenase complex, dihydrolipoamide dehydrogenase (E3)
803	cds-ACO77684.1	CDS	COG0584	1449962	1450684	-	[C] Glycerophosphoryl diester phosphodiesterase
804	lolC	CDS	COG4591	1450932	1452182	+	[M] ABC-type transport system, involved in lipoprotein
	lolD	CDS	COG4181	1452175	1452873	+	[Q] Predicted ABC-type transport system involved in
	lolE	CDS	COG4591	1452876	1454120	+	[M] ABC-type transport system, involved in lipoprotein
805	cds-ACO77688.1	CDS	COG3216	1454145	1454672	-	[S] Uncharacterized protein conserved in bacteria
806	comA	CDS	COG2333	1454883	1457018	+	[R] Predicted hydrolase (metallo-beta-lactamase superfamily)
807	exbB	CDS	COG0811	1457120	1457722	+	[U] Biopolymer transport proteins
	exbD	CDS	COG0848	1457719	1458147	+	[U] Biopolymer transport protein
	lpxK	CDS	COG1663	1458147	1459148	+	[M] Tetraacyldisaccharide-1-P 4'-kinase
	cds-ACO77693.1	CDS	COG2835	1459209	1459394	+	[S] Uncharacterized conserved protein
	kdsB	CDS	COG1212	1459391	1460155	+	[M] CMP-2-keto-3-deoxyoctulosonic acid synthetase
	ptpA	CDS	COG0394	1460155	1460619	+	[T] Protein-tyrosine-phosphatase
	murB	CDS	COG0812	1460616	1461635	+	[M] UDP-N-acetylmuramate dehydrogenase
808	rne	CDS	COG1530	1461734	1465153	-	[J] Ribonucleases G and E
809	cds-ACO77698.1	CDS	NA	1465217	1465522	+	NA
810	rluC	CDS	COG0564	1465839	1466675	+	[J] Pseudouridylate synthases, 23S RNA-specific
	cds-ACO77700.1	CDS	COG0546	1466686	1467348	+	[R] Predicted phosphatases
	cds-ACO77701.1	CDS	COG0616	1467351	1468328	+	[OU] Periplasmic serine proteases (ClpP class)
811	cds-ACO77702.1	CDS	COG0424	1468360	1468938	-	[D] Nucleotide-binding protein implicated in inhibition of
812	cds-ACO77703.1	CDS	COG1399	1469050	1469577	+	[R] Predicted metal-binding, possibly nucleic acid-binding protein
	rpmF	CDS	COG0333	1469591	1469773	+	[J] Ribosomal protein L32
	plsX	CDS	COG0416	1469807	1470793	+	[I] Fatty acid/phospholipid biosynthesis enzyme
	fabD	CDS	COG0331	1470889	1471827	+	[I] (acyl-carrier-protein) S-malonyltransferase
	fabG	CDS	COG1028	1471842	1472585	+	[IQR] Dehydrogenases with different specificities (related to
	acpP	CDS	COG0236	1472773	1473009	+	[IQ] Acyl carrier protein
	fabF	CDS	COG0304	1473261	1474469	+	[IQ] 3-oxoacyl-(acyl-carrier-protein) synthase
	pabC	CDS	COG0115	1474469	1475284	+	[EH] Branched-chain amino acid aminotransferase/4-amino-4-deoxychorismate lyase
	cds-ACO77711.1	CDS	COG1559	1475291	1476367	+	[R] Predicted periplasmic solute-binding protein
	tmk	CDS	COG0125	1476364	1476999	+	[F] Thymidylate kinase
	holB	CDS	NA	1476992	1477978	+	NA
	pilZ	CDS	COG3215	1478013	1478369	+	[NU] Tfp pilus assembly protein PilZ
	cds-ACO77715.1	CDS	COG0084	1478375	1479160	+	[L] Mg-dependent DNase
813	cds-ACO77716.1	CDS	COG3293	1479524	1479778	-	[L] Transposase and inactivated derivatives
	cds-ACO77717.1	CDS	COG3293	1479874	1480281	-	[L] Transposase and inactivated derivatives
814	cds-ACO77718.1	CDS	COG0520	1480337	1481470	-	[E] Selenocysteine lyase
815	cds-ACO77719.1	CDS	COG3816	1481557	1482123	+	[S] Uncharacterized protein conserved in bacteria
816	mphB	CDS	ROG7549	1482496	1483434	+	NA
	cds-ACO77721.1	CDS	COG1960	1483482	1484675	+	[I] Acyl-CoA dehydrogenases
	cds-ACO77722.1	CDS	COG1853	1484748	1485299	+	[R] Conserved protein/domain typically associated with flavoprotein
	mphC	CDS	COG0596	1485319	1486185	+	[R] Predicted hydrolases or acyltransferases (alpha/beta hydrolase
817	mhpR	CDS	COG1414	1486322	1487143	-	[K] Transcriptional regulator
818	cds-ACO77725.1	CDS	NA	1487265	1487351	+	NA
	mhpD	CDS	COG3971	1487348	1488142	+	[Q] 2-keto-4-pentenoate hydratase
	mhpF	CDS	COG4569	1488179	1489114	+	[Q] Acetaldehyde dehydrogenase (acetylating)
	mphE	CDS	NA	1489125	1490144	+	NA
819	mhpT	CDS	COG0477	1490228	1491469	+	[GEPR] Permeases of the major facilitator superfamily
820	cds-ACO77730.1	CDS	ROG8456	1491573	1492844	+	NA
821	cds-ACO77731.1	CDS	COG0644	1492889	1494541	-	[C] Dehydrogenases (flavoproteins)
822	cds-ACO77732.1	CDS	NA	1494572	1494754	+	NA
823	etfB2	CDS	COG2086	1494832	1495581	+	[C] Electron transfer flavoprotein, beta subunit
	eftA2	CDS	COG2025	1495583	1496512	+	[C] Electron transfer flavoprotein, alpha subunit
824	cds-ACO77735.1	CDS	NA	1496607	1497422	+	NA
	cds-ACO77736.1	CDS	ROG5009	1497434	1497784	+	NA
	cds-ACO77737.1	CDS	COG2885	1497784	1498596	+	[M] Outer membrane protein and related peptidoglycan-associated
825	cds-ACO77738.1	CDS	ROG0210	1498635	1498808	-	NA
826	cds-ACO77739.1	CDS	COG0428	1499011	1499751	+	[P] Predicted divalent heavy-metal cations transporter
	pyrF	CDS	COG0284	1499831	1500526	+	[F] Orotidine-5'-phosphate decarboxylase
827	cds-ACO77741.1	CDS	NA	1500744	1501304	+	NA
828	cds-ACO77742.1	CDS	COG4394	1501942	1503075	+	[S] Uncharacterized protein conserved in bacteria
	efp	CDS	COG0231	1503118	1503684	+	[J] Translation elongation factor P (EF-P)/translation initiation
829	ohr	CDS	COG1764	1503756	1504184	-	[O] Predicted redox protein, regulator of disulfide
830	cds-ACO77745.1	CDS	COG1846	1504329	1504817	-	[K] Transcriptional regulators
	cds-ACO77746.1	CDS	COG0583	1504860	1505816	-	[K] Transcriptional regulator
831	cds-ACO77747.1	CDS	COG0730	1505917	1506666	+	[R] Predicted permeases
832	cds-ACO77748.1	CDS	NA	1506712	1506969	-	NA
833	cds-ACO77749.1	CDS	COG0421	1507282	1508031	+	[E] Spermidine synthase
834	hmgA	CDS	COG3508	1508074	1509459	-	[Q] Homogentisate 1,2-dioxygenase
835	cds-ACO77751.1	CDS	NA	1509701	1509829	-	NA
836	cds-ACO77752.1	CDS	COG0513	1509842	1511518	+	[LKJ] Superfamily II DNA and RNA helicases
837	cds-ACO77753.1	CDS	NA	1511638	1512294	+	NA
838	cds-ACO77754.1	CDS	ROG1489	1512325	1512972	-	NA
839	htpX	CDS	COG0501	1513069	1513938	-	[O] Zn-dependent protease with chaperone function
840	cds-ACO77756.1	CDS	NA	1514023	1514199	-	NA
	cds-ACO77757.1	CDS	COG0436	1514208	1515419	-	[E] Aspartate/tyrosine/aromatic aminotransferase
841	cds-ACO77758.1	CDS	NA	1515420	1515572	+	NA
842	cds-ACO77759.1	CDS	COG0229	1515667	1516068	+	[O] Conserved domain frequently associated with peptide
	cds-ACO77760.1	CDS	COG0386	1516143	1516619	+	[O] Glutathione peroxidase
843	cds-ACO77761.1	CDS	COG0642	1516709	1519027	-	[T] Signal transduction histidine kinase
844	cds-ACO77762.1	CDS	COG2607	1519129	1520010	+	[R] Predicted ATPase (AAA+ superfamily)
845	rna-Avin_60120	tRNA	NA	1520161	1520233	+	NA
	rna-Avin_60130	tRNA	NA	1520239	1520311	+	NA
	rna-Avin_60140	tRNA	NA	1520433	1520505	+	NA
846	cds-ACO77763.1	CDS	ROG5831	1520599	1521006	-	NA
847	cds-ACO77764.1	CDS	COG1960	1521105	1523552	-	[I] Acyl-CoA dehydrogenases
848	cds-ACO77765.1	CDS	COG1131	1523733	1524665	+	[V] ABC-type multidrug transport system, ATPase component
	cds-ACO77766.1	CDS	COG0842	1524662	1525441	+	[V] ABC-type multidrug transport system, permease component
849	cds-ACO77767.1	CDS	COG0642	1525470	1526765	-	[T] Signal transduction histidine kinase
	cds-ACO77768.1	CDS	COG0745	1526762	1527445	-	[TK] Response regulators consisting of a CheY-like
850	cds-ACO77769.1	CDS	COG2904	1527570	1528400	+	[S] Uncharacterized protein conserved in bacteria
851	trkH	CDS	COG0168	1528422	1529873	-	[P] Trk-type K+ transport systems, membrane components
852	cds-ACO77771.1	CDS	NA	1529961	1530050	-	NA
853	cds-ACO77772.1	CDS	COG0727	1530151	1530468	+	[R] Predicted Fe-S-cluster oxidoreductase
854	cds-ACO77773.1	CDS	COG0778	1530519	1531079	+	[C] Nitroreductase
855	cds-ACO77774.1	CDS	COG2205	1531092	1532432	-	[T] Osmosensitive K+ channel histidine kinase
856	cds-ACO77775.1	CDS	COG3678	1532628	1533077	-	[UNTP] P pilus assembly/Cpx signaling pathway, periplasmic
	cds-ACO77776.1	CDS	COG0745	1533185	1533862	-	[TK] Response regulators consisting of a CheY-like
	cds-ACO77777.1	CDS	COG2350	1533875	1534174	-	[S] Uncharacterized protein conserved in bacteria
	ispZ	CDS	COG2917	1534176	1534775	-	[D] Intracellular septation protein A
857	cds-ACO77779.1	CDS	COG0613	1534842	1535705	+	[R] Predicted metal-dependent phosphoesterases (PHP family)
	cds-ACO77780.1	CDS	COG0009	1535719	1536348	+	[J] Putative translation factor (SUA5)
	scpA	CDS	COG1354	1536352	1537206	+	[S] Uncharacterized conserved protein
	scpB	CDS	COG1386	1537203	1537994	+	[K] Predicted transcriptional regulator containing the HTH
	edd-1	CDS	COG0129	1538026	1539852	+	[EG] Dihydroxyacid dehydratase/phosphogluconate dehydratase
	glk-1	CDS	COG0837	1539849	1540817	+	[G] Glucokinase
858	hexR-2	CDS	COG1737	1540825	1541691	-	[K] Transcriptional regulators
859	pgl-1	CDS	COG0363	1541866	1542582	+	[G] 6-phosphogluconolactonase/Glucosamine-6-phosphate isomerase/deaminase
	eda-2	CDS	COG0800	1542612	1543250	+	[G] 2-keto-3-deoxy-6-phosphogluconate aldolase
860	cds-ACO77788.1	CDS	COG1187	1543337	1544485	+	[J] 16S rRNA uridine-516 pseudouridylate synthase and
861	cds-ACO77789.1	CDS	COG1028	1544504	1545262	-	[IQR] Dehydrogenases with different specificities (related to
	gph	CDS	COG0546	1545363	1546034	-	[R] Predicted phosphatases
	ubiG	CDS	COG2227	1546042	1546740	-	[H] 2-polyprenyl-3-methyl-5-hydroxy-6-metoxy-1,4-benzoquinol methylase
	cds-ACO77792.1	CDS	COG0402	1546843	1548180	-	[FR] Cytosine deaminase and related metal-dependent hydrolases
862	cds-ACO77793.1	CDS	COG0675	1548343	1549563	+	[L] Transposase and inactivated derivatives
863	cds-ACO77794.1	CDS	COG2801	1549857	1551002	+	[L] Transposase and inactivated derivatives
864	cds-ACO77795.1	CDS	COG0182	1551744	1552820	+	[J] Predicted translation initiation factor 2B subunit,
865	gyrA	CDS	COG0188	1552962	1555694	+	[L] Type IIA topoisomerase (DNA gyrase/topo II,
	serC	CDS	COG1932	1555774	1556859	+	[HE] Phosphoserine aminotransferase
	pheA	CDS	COG0077	1556859	1557956	+	[E] Prephenate dehydratase
	hisC2	CDS	COG0079	1558050	1559162	+	[E] Histidinol-phosphate/aromatic aminotransferase and cobyric acid decarboxylase
	aroA	CDS	COG0128	1559155	1561413	+	[E] 5-enolpyruvylshikimate-3-phosphate synthase
	cmk	CDS	COG0283	1561410	1562099	+	[F] Cytidylate kinase
	rpsA	CDS	COG0539	1562219	1563898	+	[J] Ribosomal protein S1
866	ihfB	CDS	COG0776	1564216	1564494	+	[L] Bacterial nucleoid DNA-binding protein
867	cds-ACO77804.1	CDS	ROG8137	1564644	1564943	+	NA
868	cds-ACO77805.1	CDS	COG1236	1565228	1566760	+	[J] Predicted exonuclease of the beta-lactamase fold
869	rfaH	CDS	COG0250	1567059	1567520	+	[K] Transcription antiterminator
870	rfbB	CDS	COG1088	1567749	1568804	+	[M] dTDP-D-glucose 4,6-dehydratase
	rfbD	CDS	COG1091	1568801	1569700	+	[M] dTDP-4-dehydrorhamnose reductase
	rfbA	CDS	COG1209	1569794	1570675	+	[M] dTDP-glucose pyrophosphorylase
	rfbC	CDS	COG1898	1570675	1571223	+	[M] dTDP-4-dehydrorhamnose 3,5-epimerase and related enzymes
	cds-ACO77811.1	CDS	COG1682	1571220	1572059	+	[GM] ABC-type polysaccharide/polyol phosphate export systems, permease
	cds-ACO77812.1	CDS	COG1134	1572061	1573404	+	[GM] ABC-type polysaccharide/polyol phosphate transport system, ATPase
	cds-ACO77813.1	CDS	COG3551	1573417	1576965	+	[S] Uncharacterized protein conserved in bacteria
	cds-ACO77814.1	CDS	COG5610	1576965	1578803	+	[R] Predicted hydrolase (HAD superfamily)
871	cds-ACO77815.1	CDS	NA	1578940	1581135	+	NA
	cds-ACO77816.1	CDS	COG1215	1581147	1582115	+	[M] Glycosyltransferases, probably involved in cell wall
872	cds-ACO77817.1	CDS	ROG2901	1582312	1582491	+	NA
873	cds-ACO77818.1	CDS	COG1835	1582650	1583693	-	[I] Predicted acyltransferases
874	cds-ACO77819.1	CDS	NA	1583951	1585315	-	NA
875	cds-ACO77820.1	CDS	NA	1585842	1586042	+	NA
	cds-ACO77821.1	CDS	COG1943	1586045	1586305	+	[L] Transposase and inactivated derivatives
876	gspD	CDS	COG1450	1586433	1588691	-	[NU] Type II secretory pathway, component PulD
	cds-ACO77823.1	CDS	ROG3605	1588688	1589209	-	NA
	cds-ACO77824.1	CDS	ROG3384	1589206	1589796	-	NA
	cds-ACO77825.1	CDS	NA	1589793	1590587	-	NA
877	cds-ACO77826.1	CDS	COG3156	1590724	1591758	-	[U] Type II secretory pathway, component PulK
	cds-ACO77827.1	CDS	COG4795	1591758	1592369	-	[U] Type II secretory pathway, component PulJ
878	cds-ACO77828.1	CDS	ROG4211	1592543	1592989	-	NA
	cds-ACO77829.1	CDS	COG2165	1592991	1593362	-	[NU] Type II secretory pathway, pseudopilin PulG
	gspG2	CDS	COG2165	1593363	1593800	-	[NU] Type II secretory pathway, pseudopilin PulG
	cds-ACO77831.1	CDS	COG1459	1593822	1595021	-	[NU] Type II secretory pathway, component PulF
879	gspE	CDS	COG2804	1595326	1597035	+	[NU] Type II secretory pathway, ATPase PulE/Tfp
	cysC1	CDS	COG0529	1597051	1597644	+	[P] Adenylylsulfate kinase and related kinases
	cds-ACO77834.1	CDS	COG4529	1597641	1599053	+	[S] Uncharacterized protein conserved in bacteria
880	cds-ACO77835.1	CDS	NA	1599028	1599372	-	NA
881	cds-ACO77836.1	CDS	NA	1599421	1600335	+	NA
	cds-ACO77837.1	CDS	COG0438	1600320	1601426	+	[M] Glycosyltransferase
	cds-ACO77838.1	CDS	COG2148	1601657	1603036	+	[M] Sugar transferases involved in lipopolysaccharide synthesis
882	eexD	CDS	COG4618	1603822	1605564	+	[R] ABC-type protease/lipase transport system, ATPase and
	eexE	CDS	ROG4364	1605579	1606904	+	NA
	eexF	CDS	ROG0479	1606901	1608319	+	NA
883	hrpA	CDS	COG1643	1608506	1612630	+	[L] HrpA-like helicases
884	cds-ACO77843.1	CDS	COG2161	1612727	1612936	+	[D] Antitoxin of toxin-antitoxin stability system
	cds-ACO77844.1	CDS	COG4115	1612933	1613193	+	[S] Uncharacterized protein conserved in bacteria
885	cds-ACO77845.1	CDS	COG1846	1613295	1613657	+	[K] Transcriptional regulators
	cds-ACO77846.1	CDS	NA	1613701	1614909	+	NA
	cds-ACO77847.1	CDS	NA	1614906	1615028	+	NA
886	cds-ACO77848.1	CDS	ROG3141	1615229	1615597	-	NA
887	cds-ACO77849.1	CDS	COG2859	1615723	1616226	+	[S] Uncharacterized protein conserved in bacteria
	cds-ACO77850.1	CDS	COG2859	1616601	1617026	+	[S] Uncharacterized protein conserved in bacteria
888	cds-ACO77851.1	CDS	COG2814	1617093	1618322	-	[G] Arabinose efflux permease
889	cds-ACO77852.1	CDS	COG2207	1618795	1619811	-	[K] AraC-type DNA-binding domain-containing proteins
890	cds-ACO77853.1	CDS	COG0183	1620013	1621206	+	[I] Acetyl-CoA acetyltransferase
	fadB2	CDS	COG1250	1621336	1623468	+	[I] 3-hydroxyacyl-CoA dehydrogenase
	cds-ACO77855.1	CDS	COG1960	1623511	1625355	+	[I] Acyl-CoA dehydrogenases
	etfB3	CDS	COG2086	1625450	1626199	+	[C] Electron transfer flavoprotein, beta subunit
	etfA3	CDS	COG2025	1626199	1627128	+	[C] Electron transfer flavoprotein, alpha subunit
	cds-ACO77858.1	CDS	COG0644	1627334	1628983	+	[C] Dehydrogenases (flavoproteins)
	cds-ACO77859.1	CDS	COG0427	1629085	1630581	+	[C] Acetyl-CoA hydrolase
891	cds-ACO77860.1	CDS	COG2801	1630915	1631298	+	[L] Transposase and inactivated derivatives
892	cds-ACO77861.1	CDS	COG3967	1631595	1632524	-	[M] Short-chain dehydrogenase involved in D-alanine esterification
893	cds-ACO77862.1	CDS	COG0583	1632593	1633468	+	[K] Transcriptional regulator
894	cds-ACO77863.1	CDS	NA	1634142	1634258	+	NA
895	cds-ACO77864.1	CDS	COG1028	1634262	1635053	-	[IQR] Dehydrogenases with different specificities (related to
896	cds-ACO77865.1	CDS	COG0738	1635794	1636003	+	[G] Fucose permease
	cds-ACO77866.1	CDS	COG3335	1636065	1636538	+	[L] Transposase and inactivated derivatives
897	cds-ACO77867.1	CDS	COG2963	1637664	1637942	+	[L] Transposase and inactivated derivatives
	cds-ACO77868.1	CDS	COG2801	1637939	1638799	+	[L] Transposase and inactivated derivatives
898	cds-ACO77869.1	CDS	COG3039	1639093	1639443	-	[L] Transposase and inactivated derivatives, IS5 family
899	cds-ACO77870.1	CDS	NA	1639596	1639760	-	NA
900	cds-ACO77871.1	CDS	COG2270	1639827	1641173	+	[R] Permeases of the major facilitator superfamily
	cds-ACO77872.1	CDS	COG1063	1641188	1642228	+	[ER] Threonine dehydrogenase and related Zn-dependent dehydrogenases
	cds-ACO77873.1	CDS	COG2207	1642278	1643183	+	[K] AraC-type DNA-binding domain-containing proteins
	cds-ACO77874.1	CDS	COG0524	1643235	1644206	+	[G] Sugar kinases, ribokinase family
901	zwf-3	CDS	COG0364	1644393	1645856	+	[G] Glucose-6-phosphate 1-dehydrogenase
	pgi-2	CDS	COG0166	1646055	1647719	+	[G] Glucose-6-phosphate isomerase
902	cds-ACO77877.1	CDS	COG3039	1648033	1649040	+	[L] Transposase and inactivated derivatives, IS5 family
903	cds-ACO77878.1	CDS	COG4580	1649222	1650496	+	[G] Maltoporin (phage lambda and maltose receptor)
904	cds-ACO77879.1	CDS	COG5659	1650574	1651935	+	[L] FOG: Transposase
905	cds-ACO77880.1	CDS	COG2931	1652450	1653094	-	[Q] RTX toxins and related Ca2+-binding proteins
906	cds-ACO77881.1	CDS	ROG0961	1653926	1654858	+	NA
	cds-ACO77882.1	CDS	COG0520	1654905	1656719	+	[E] Selenocysteine lyase
907	cds-ACO77883.1	CDS	COG0427	1657680	1659176	+	[C] Acetyl-CoA hydrolase
	cds-ACO77884.1	CDS	NA	1659206	1659349	+	NA
908	cds-ACO77885.1	CDS	COG0583	1659424	1660326	+	[K] Transcriptional regulator
909	cds-ACO77886.1	CDS	COG1028	1660355	1661143	-	[IQR] Dehydrogenases with different specificities (related to
910	cds-ACO77887.1	CDS	ROG0281	1661274	1661690	-	NA
911	cds-ACO77888.1	CDS	NA	1661706	1661810	+	NA
912	cds-ACO77889.1	CDS	NA	1661906	1662070	+	NA
913	cds-ACO77890.1	CDS	COG0842	1662111	1663229	-	[V] ABC-type multidrug transport system, permease component
	cds-ACO77891.1	CDS	COG1131	1663231	1665966	-	[V] ABC-type multidrug transport system, ATPase component
	cds-ACO77892.1	CDS	COG1566	1665963	1667039	-	[V] Multidrug resistance efflux pump
914	cds-ACO77893.1	CDS	COG0675	1667263	1668474	-	[L] Transposase and inactivated derivatives
915	cds-ACO77894.1	CDS	COG0167	1668574	1669572	-	[F] Dihydroorotate dehydrogenase
	cds-ACO77895.1	CDS	COG0604	1669603	1670613	-	[CR] NADPH:quinone reductase and related Zn-dependent oxidoreductases
916	cds-ACO77896.1	CDS	NA	1671219	1671371	+	NA
917	cds-ACO77897.1	CDS	ROG3504	1672145	1673068	+	NA
918	cds-ACO77898.1	CDS	COG1752	1672985	1674007	-	[R] Predicted esterase of the alpha-beta hydrolase
919	cds-ACO77899.1	CDS	COG1656	1674080	1674844	-	[S] Uncharacterized conserved protein
920	cds-ACO77900.1	CDS	NA	1674910	1674990	+	NA
	cds-ACO77901.1	CDS	COG4221	1674987	1675751	+	[R] Short-chain alcohol dehydrogenase of unknown specificity
921	cds-ACO77902.1	CDS	COG1187	1675789	1676499	-	[J] 16S rRNA uridine-516 pseudouridylate synthase and
922	cds-ACO77903.1	CDS	COG2133	1676656	1677792	+	[G] Glucose/sorbosone dehydrogenases
	cds-ACO77904.1	CDS	COG2996	1677798	1678667	+	[S] Uncharacterized protein conserved in bacteria
923	rna-Avin_60150	tRNA	NA	1678761	1678833	+	NA
924	cds-ACO77905.1	CDS	ROG8538	1678925	1679434	-	NA
925	cds-ACO77906.1	CDS	NA	1679891	1679965	-	NA
926	cds-ACO77907.1	CDS	NA	1680950	1681051	+	NA
927	cds-ACO77908.1	CDS	NA	1681142	1682857	-	NA
928	cds-ACO77909.1	CDS	NA	1683214	1683444	-	NA
	cds-ACO77910.1	CDS	NA	1683492	1683755	-	NA
	cds-ACO77911.1	CDS	COG3794	1683752	1683997	-	[C] Plastocyanin
929	cds-ACO77912.1	CDS	NA	1684205	1684462	-	NA
	cds-ACO77913.1	CDS	NA	1684459	1686075	-	NA
930	cds-ACO77914.1	CDS	NA	1686141	1686362	-	NA
	cds-ACO77915.1	CDS	COG3311	1686359	1686646	-	[K] Predicted transcriptional regulator
	cds-ACO77916.1	CDS	COG3311	1686643	1686876	-	[K] Predicted transcriptional regulator
	cds-ACO77917.1	CDS	ROG4411	1686873	1687076	-	NA
931	cds-ACO77918.1	CDS	NA	1688311	1688436	+	NA
932	cds-ACO77919.1	CDS	ROG0476	1688615	1689499	-	NA
933	cds-ACO77920.1	CDS	NA	1690437	1690580	-	NA
934	cds-ACO77921.1	CDS	COG3041	1691772	1692050	+	[S] Uncharacterized protein conserved in bacteria
935	cds-ACO77922.1	CDS	COG0583	1692869	1693768	-	[K] Transcriptional regulator
936	cds-ACO77923.1	CDS	ROG0003	1693872	1695221	+	NA
	cds-ACO77924.1	CDS	ROG0003	1695212	1695544	+	NA
937	cds-ACO77925.1	CDS	COG2851	1695631	1696938	+	[C] H+/citrate symporter
938	cds-ACO77926.1	CDS	NA	1696981	1697100	-	NA
939	cds-ACO77927.1	CDS	ROG8456	1697161	1698378	+	NA
940	cds-ACO77928.1	CDS	COG3335	1698686	1699327	-	[L] Transposase and inactivated derivatives
941	cds-ACO77929.1	CDS	NA	1699306	1699731	+	NA
	cds-ACO77930.1	CDS	COG1203	1699773	1702478	+	[R] Predicted helicases
	cds-ACO77931.1	CDS	ROG0667	1702482	1704032	+	NA
	cds-ACO77932.1	CDS	ROG2417	1704029	1704577	+	NA
	cds-ACO77933.1	CDS	ROG0031	1704588	1705730	+	NA
	cds-ACO77934.1	CDS	ROG0047	1705733	1706386	+	NA
	cds-ACO77935.1	CDS	ROG0140	1706361	1706978	+	NA
942	cds-ACO77936.1	CDS	NA	1706959	1707123	-	NA
943	cds-ACO77937.1	CDS	ROG0186	1707182	1707373	+	NA
944	cds-ACO77938.1	CDS	COG4680	1707930	1708214	+	[S] Uncharacterized protein conserved in bacteria
	cds-ACO77939.1	CDS	COG5499	1708222	1708623	+	[K] Predicted transcription regulator containing HTH domain
945	cds-ACO77940.1	CDS	COG0457	1709404	1710309	+	[R] FOG: TPR repeat
946	cds-ACO77941.1	CDS	COG3408	1710358	1712511	-	[G] Glycogen debranching enzyme
	cds-ACO77942.1	CDS	COG0438	1712520	1713602	-	[M] Glycosyltransferase
947	cds-ACO77943.1	CDS	COG2814	1713921	1715144	-	[G] Arabinose efflux permease
948	cds-ACO77944.1	CDS	COG2390	1715349	1715756	+	[K] Transcriptional regulator, contains sigma factor-related N-terminal
949	cds-ACO77945.1	CDS	ROG8456	1715867	1717075	+	NA
950	cds-ACO77946.1	CDS	COG2197	1717080	1717715	-	[TK] Response regulator containing a CheY-like receiver
	cds-ACO77947.1	CDS	COG4585	1717712	1718782	-	[T] Signal transduction histidine kinase
951	cds-ACO77948.1	CDS	COG1250	1718980	1721073	+	[I] 3-hydroxyacyl-CoA dehydrogenase
	cds-ACO77949.1	CDS	COG0183	1721070	1722251	+	[I] Acetyl-CoA acetyltransferase
	cds-ACO77950.1	CDS	COG0318	1722248	1723903	+	[IQ] Acyl-CoA synthetases (AMP-forming)/AMP-acid ligases II
	cds-ACO77951.1	CDS	COG1960	1723900	1725684	+	[I] Acyl-CoA dehydrogenases
	cds-ACO77952.1	CDS	COG2050	1725704	1726126	+	[Q] Uncharacterized protein, possibly involved in aromatic
952	cds-ACO77953.1	CDS	COG0644	1726435	1728084	+	[C] Dehydrogenases (flavoproteins)
	cds-ACO77954.1	CDS	NA	1728116	1728667	+	NA
	cds-ACO77955.1	CDS	COG0003	1728664	1729974	+	[P] Oxyanion-translocating ATPase
	cds-ACO77956.1	CDS	ROG8413	1729961	1731403	+	NA
953	cds-ACO77957.1	CDS	COG1972	1731442	1732704	-	[F] Nucleoside permease
954	cds-ACO77958.1	CDS	ROG3820	1732720	1732893	+	NA
	cds-ACO77959.1	CDS	NA	1732929	1733351	+	NA
955	cds-ACO77960.1	CDS	NA	1733414	1733545	+	NA
956	cds-ACO77961.1	CDS	COG3336	1733542	1734363	-	[S] Predicted membrane protein
	cds-ACO77962.1	CDS	COG4329	1734370	1734828	-	[S] Predicted membrane protein
957	cds-ACO77963.1	CDS	COG1524	1735044	1736294	-	[R] Uncharacterized proteins of the AP superfamily
	cds-ACO77964.1	CDS	COG3639	1736327	1737136	-	[P] ABC-type phosphate/phosphonate transport system, permease component
	cds-ACO77965.1	CDS	COG3638	1737129	1737902	-	[P] ABC-type phosphate/phosphonate transport system, ATPase component
	cds-ACO77966.1	CDS	COG3221	1737904	1738785	-	[P] ABC-type phosphate/phosphonate transport system, periplasmic component
958	cds-ACO77967.1	CDS	COG1802	1738917	1739591	+	[K] Transcriptional regulators
959	cds-ACO77968.1	CDS	COG1237	1739829	1740695	-	[R] Metal-dependent hydrolases of the beta-lactamase superfamily
960	cds-ACO77969.1	CDS	COG2057	1740935	1741543	-	[I] Acyl CoA:acetate/3-ketoacid CoA transferase, beta subunit
	cds-ACO77970.1	CDS	COG1788	1741567	1742265	-	[I] Acyl CoA:acetate/3-ketoacid CoA transferase, alpha subunit
	cds-ACO77971.1	CDS	NA	1742262	1742429	-	NA
	cds-ACO77972.1	CDS	COG1028	1742407	1743180	-	[IQR] Dehydrogenases with different specificities (related to
	cds-ACO77973.1	CDS	COG2610	1743201	1744592	-	[GE] H+/gluconate symporter and related permeases
961	cds-ACO77974.1	CDS	COG3829	1744870	1746270	-	[KT] Transcriptional regulator containing PAS, AAA-type ATPase,
962	cds-ACO77975.1	CDS	COG0447	1746438	1747196	+	[H] Dihydroxynaphthoic acid synthase
963	zwf-2	CDS	COG0364	1747441	1748907	+	[G] Glucose-6-phosphate 1-dehydrogenase
	pgl-2	CDS	COG0363	1748894	1749607	+	[G] 6-phosphogluconolactonase/Glucosamine-6-phosphate isomerase/deaminase
	pgi-1	CDS	COG0166	1749707	1751371	+	[G] Glucose-6-phosphate isomerase
964	cds-ACO77979.1	CDS	COG0738	1751455	1752732	+	[G] Fucose permease
	cds-ACO77980.1	CDS	COG0524	1752797	1753768	+	[G] Sugar kinases, ribokinase family
965	cds-ACO77981.1	CDS	ROG0955	1753877	1755091	+	NA
966	cds-ACO77982.1	CDS	COG4773	1755189	1757609	-	[P] Outer membrane receptor for ferric coprogen
	cds-ACO77983.1	CDS	COG3712	1757726	1758697	-	[PT] Fe2+-dicitrate sensor, membrane component
	cds-ACO77984.1	CDS	COG1595	1758694	1759206	-	[K] DNA-directed RNA polymerase specialized sigma subunit,
967	cds-ACO77985.1	CDS	NA	1759636	1759908	-	NA
968	cds-ACO77986.1	CDS	NA	1759907	1760017	+	NA
969	cds-ACO77987.1	CDS	COG2814	1760640	1761878	-	[G] Arabinose efflux permease
970	cds-ACO77988.1	CDS	NA	1761861	1762184	+	NA
971	cds-ACO77989.1	CDS	COG0583	1762248	1763147	+	[K] Transcriptional regulator
972	cds-ACO77990.1	CDS	ROG4187	1763208	1763906	-	NA
	cds-ACO77991.1	CDS	COG0500	1763903	1764598	-	[QR] SAM-dependent methyltransferases
	colS	CDS	COG0642	1764713	1765978	-	[T] Signal transduction histidine kinase
	colR	CDS	COG0745	1766020	1766703	-	[TK] Response regulators consisting of a CheY-like
973	cds-ACO77994.1	CDS	NA	1767164	1767394	+	NA
974	cds-ACO77995.1	CDS	COG4067	1767539	1768042	-	[O] Uncharacterized protein conserved in archaea
975	cds-ACO77996.1	CDS	COG2062	1768250	1768732	+	[T] Phosphohistidine phosphatase SixA
976	cds-ACO77997.1	CDS	ROG4268	1769035	1770975	+	NA
	ppdK	CDS	COG0574	1770972	1772591	+	[G] Phosphoenolpyruvate synthase/pyruvate phosphate dikinase
977	cds-ACO77999.1	CDS	COG5607	1772902	1773663	+	[S] Uncharacterized conserved protein
978	cds-ACO78000.1	CDS	COG3002	1774311	1776848	+	[S] Uncharacterized protein conserved in bacteria
	cds-ACO78001.1	CDS	COG1009	1776857	1778725	+	[CP] NADH:ubiquinone oxidoreductase subunit 5 (chain L)/Multisubunit
979	cds-ACO78002.1	CDS	NA	1778851	1778976	-	NA
980	cds-ACO78003.1	CDS	COG0659	1778929	1780527	+	[P] Sulfate permease and related transporters (MFS
981	cds-ACO78004.1	CDS	COG0438	1780915	1782015	+	[M] Glycosyltransferase
	cds-ACO78005.1	CDS	COG3233	1782008	1782775	+	[R] Predicted deacetylase
	cds-ACO78006.1	CDS	COG0392	1782772	1783764	+	[S] Predicted integral membrane protein
982	cds-ACO78007.1	CDS	ROG7927	1783779	1783967	-	NA
983	cds-ACO78008.1	CDS	COG1278	1784055	1784264	-	[K] Cold shock proteins
984	cds-ACO78009.1	CDS	ROG0207	1784573	1784809	+	NA
985	cds-ACO78010.1	CDS	COG0589	1784876	1785304	+	[T] Universal stress protein UspA and related
986	cds-ACO78011.1	CDS	ROG0799	1785411	1785983	-	NA
987	cds-ACO78012.1	CDS	ROG0341	1786125	1786475	-	NA
988	cds-ACO78013.1	CDS	COG0553	1786685	1790758	+	[KL] Superfamily II DNA/RNA helicases, SNF2 family
	dctB	CDS	COG4191	1790768	1792546	+	[T] Signal transduction histidine kinase regulating C4-dicarboxylate
	dctD	CDS	COG2204	1792609	1793949	+	[T] Response regulator containing CheY-like receiver, AAA-type
	cds-ACO78016.1	CDS	NA	1793978	1794079	+	NA
989	cds-ACO78017.1	CDS	COG0477	1794188	1795558	+	[GEPR] Permeases of the major facilitator superfamily
990	cds-ACO78018.1	CDS	COG2346	1795743	1796138	-	[R] Truncated hemoglobins
	cds-ACO78019.1	CDS	NA	1796135	1796248	-	NA
	cds-ACO78020.1	CDS	COG0464	1796245	1798002	-	[O] ATPases of the AAA+ class
991	cds-ACO78021.1	CDS	NA	1798414	1798503	+	NA
	cds-ACO78022.1	CDS	COG3416	1798554	1799312	+	[S] Uncharacterized protein conserved in bacteria
992	cds-ACO78023.1	CDS	COG2824	1799401	1799745	-	[P] Uncharacterized Zn-ribbon-containing protein involved in phosphonate
993	cds-ACO78024.1	CDS	ROG7053	1799880	1800236	-	NA
994	cds-ACO78025.1	CDS	NA	1800519	1800779	+	NA
995	cds-ACO78026.1	CDS	NA	1801153	1801242	-	NA
	cds-ACO78027.1	CDS	NA	1801278	1801502	-	NA
996	cds-ACO78028.1	CDS	ROG8456	1801512	1802747	+	NA
	cds-ACO78029.1	CDS	COG2030	1802765	1803250	+	[I] Acyl dehydratase
997	cds-ACO78030.1	CDS	ROG1731	1803300	1803554	-	NA
998	cds-ACO78031.1	CDS	NA	1803751	1803996	+	NA
999	cds-ACO78032.1	CDS	COG0217	1804045	1804743	-	[S] Uncharacterized conserved protein
1000	cds-ACO78033.1	CDS	ROG0934	1804895	1805152	-	NA
1001	cds-ACO78034.1	CDS	ROG3302	1805519	1806577	+	NA
1002	cds-ACO78035.1	CDS	COG0730	1806675	1807544	+	[R] Predicted permeases
1003	cds-ACO78036.1	CDS	ROG1888	1807691	1807918	+	NA
	cds-ACO78037.1	CDS	COG3027	1807915	1808196	+	[S] Uncharacterized protein conserved in bacteria
1004	cds-ACO78038.1	CDS	ROG2632	1808380	1809639	+	NA
1005	cds-ACO78039.1	CDS	NA	1809688	1809819	-	NA
1006	cds-ACO78040.1	CDS	ROG0068	1810069	1811451	+	NA
1007	cds-ACO78041.1	CDS	NA	1811543	1811896	-	NA
1008	cds-ACO78042.1	CDS	ROG0958	1812725	1812919	-	NA
1009	cds-ACO78043.1	CDS	COG0826	1812985	1814985	-	[O] Collagenase and related proteases
1010	cds-ACO78044.1	CDS	ROG0344	1815446	1815856	+	NA
1011	cds-ACO78045.1	CDS	ROG5575	1816001	1816744	-	NA
1012	cds-ACO78046.1	CDS	ROG0068	1816998	1818380	-	NA
1013	cds-ACO78047.1	CDS	COG2340	1818477	1819382	+	[S] Uncharacterized protein with SCP/PR1 domains
1014	cds-ACO78048.1	CDS	NA	1819464	1819805	+	NA
1015	cds-ACO78049.1	CDS	NA	1819963	1820172	+	NA
1016	cds-ACO78050.1	CDS	NA	1820274	1820444	-	NA
1017	cds-ACO78051.1	CDS	COG3547	1820638	1821663	+	[L] Transposase and inactivated derivatives
1018	cds-ACO78052.1	CDS	COG0640	1822392	1822697	-	[K] Predicted transcriptional regulators
1019	cds-ACO78053.1	CDS	NA	1822875	1822985	+	NA
1020	cds-ACO78054.1	CDS	NA	1823081	1823401	-	NA
1021	cds-ACO78055.1	CDS	COG1902	1823861	1825000	-	[C] NADH:flavin oxidoreductases, Old Yellow Enzyme family
	cds-ACO78056.1	CDS	COG1012	1825049	1826548	-	[C] NAD-dependent aldehyde dehydrogenases
1022	cds-ACO78057.1	CDS	COG1309	1826824	1827363	+	[K] Transcriptional regulator
	cds-ACO78058.1	CDS	COG0604	1827412	1828395	+	[CR] NADPH:quinone reductase and related Zn-dependent oxidoreductases
1023	cds-ACO78059.1	CDS	COG0776	1828600	1828722	+	[L] Bacterial nucleoid DNA-binding protein
	cds-ACO78060.1	CDS	COG0776	1828706	1828873	+	[L] Bacterial nucleoid DNA-binding protein
1024	cds-ACO78061.1	CDS	NA	1829345	1829437	+	NA
1025	cds-ACO78062.1	CDS	COG0798	1829478	1830455	-	[P] Arsenite efflux pump ACR3 and related
	cds-ACO78063.1	CDS	COG0789	1830559	1830765	-	[K] Predicted transcriptional regulators
1026	cds-ACO78064.1	CDS	COG2217	1830928	1833066	+	[P] Cation transport ATPase
1027	cds-ACO78065.1	CDS	ROG4484	1833169	1833528	+	NA
1028	cds-ACO78066.1	CDS	ROG5590	1833651	1834931	+	NA
	cds-ACO78067.1	CDS	ROG5600	1834951	1835493	+	NA
	cds-ACO78068.1	CDS	COG0845	1835507	1836607	+	[M] Membrane-fusion protein
	cds-ACO78069.1	CDS	COG3696	1836621	1839740	+	[P] Putative silver efflux pump
1029	cds-ACO78070.1	CDS	ROG1124	1840771	1841394	+	NA
	cds-ACO78071.1	CDS	COG1022	1841378	1842838	+	[I] Long-chain acyl-CoA synthetases (AMP-forming)
	cds-ACO78072.1	CDS	ROG0465	1842849	1843502	+	NA
	cds-ACO78073.1	CDS	COG0300	1843513	1844304	+	[R] Short-chain dehydrogenases of various substrate specificities
	cds-ACO78074.1	CDS	NA	1844339	1844419	+	NA
	cds-ACO78075.1	CDS	COG0745	1844443	1845102	+	[TK] Response regulators consisting of a CheY-like
	cds-ACO78076.1	CDS	COG0642	1845102	1846520	+	[T] Signal transduction histidine kinase
1030	cds-ACO78077.1	CDS	COG0537	1846924	1847349	+	[FGR] Diadenosine tetraphosphate (Ap4A) hydrolase and other
	cds-ACO78078.1	CDS	COG2900	1847346	1847561	+	[S] Uncharacterized protein conserved in bacteria
1031	cds-ACO78079.1	CDS	COG0747	1848053	1849816	+	[E] ABC-type dipeptide transport system, periplasmic component
	cds-ACO78080.1	CDS	COG0601	1849813	1850769	+	[EP] ABC-type dipeptide/oligopeptide/nickel transport systems, permease components
	cds-ACO78081.1	CDS	COG1173	1850766	1851668	+	[EP] ABC-type dipeptide/oligopeptide/nickel transport systems, permease components
	cds-ACO78082.1	CDS	COG1123	1851665	1853293	+	[R] ATPase components of various ABC-type transport
1032	cds-ACO78083.1	CDS	COG3139	1853506	1853769	+	[S] Uncharacterized protein conserved in bacteria
	cds-ACO78084.1	CDS	ROG0204	1853769	1854596	+	NA
1033	pepN	CDS	COG0308	1854671	1857328	+	[E] Aminopeptidase N
1034	cds-ACO78086.1	CDS	COG0427	1857507	1859003	+	[C] Acetyl-CoA hydrolase
1035	cds-ACO78087.1	CDS	COG3344	1859466	1860833	+	[L] Retron-type reverse transcriptase
1036	cds-ACO78088.1	CDS	ROG1731	1860952	1861239	-	NA
	cds-ACO78089.1	CDS	NA	1861233	1861553	-	NA
1037	cds-ACO78090.1	CDS	ROG0028	1861652	1863286	-	NA
	cds-ACO78091.1	CDS	COG0457	1863283	1865016	-	[R] FOG: TPR repeat
	cds-ACO78092.1	CDS	COG2304	1865013	1866020	-	[R] Uncharacterized protein containing a von Willebrand
	cds-ACO78093.1	CDS	ROG7908	1866013	1866522	-	NA
	cds-ACO78094.1	CDS	COG1721	1866510	1867448	-	[R] Uncharacterized conserved protein (some members contain
	cds-ACO78095.1	CDS	COG0714	1867449	1868408	-	[R] MoxR-like ATPases
1038	cds-ACO78096.1	CDS	COG3946	1868523	1869812	-	[U] Type IV secretory pathway, VirJ component
	cds-ACO78097.1	CDS	COG2898	1869812	1872442	-	[S] Uncharacterized conserved protein
1039	cds-ACO78098.1	CDS	COG2902	1872588	1877453	+	[E] NAD-specific glutamate dehydrogenase
1040	cds-ACO78099.1	CDS	NA	1877472	1877849	-	NA
1041	cds-ACO78100.1	CDS	COG0596	1878104	1879129	-	[R] Predicted hydrolases or acyltransferases (alpha/beta hydrolase
	cds-ACO78101.1	CDS	NA	1879156	1879341	-	NA
1042	pyrD	CDS	COG0167	1879640	1880683	+	[F] Dihydroorotate dehydrogenase
1043	cds-ACO78103.1	CDS	COG3130	1880779	1880970	-	[J] Ribosome modulation factor
1044	cds-ACO78104.1	CDS	NA	1881167	1881391	-	NA
1045	cds-ACO78105.1	CDS	COG0116	1881404	1883620	+	[L] Predicted N6-adenine-specific DNA methylase
1046	dacB	CDS	COG2027	1883661	1885121	-	[M] D-alanyl-D-alanine carboxypeptidase (penicillin-binding protein 4)
1047	cds-ACO78107.1	CDS	COG1289	1885249	1886217	-	[S] Predicted membrane protein
1048	cds-ACO78108.1	CDS	COG0232	1886349	1887755	-	[F] dGTP triphosphohydrolase
	cds-ACO78109.1	CDS	NA	1887779	1888114	-	NA
	cds-ACO78110.1	CDS	COG5393	1888111	1888497	-	[S] Predicted membrane protein
	cds-ACO78111.1	CDS	COG4575	1888520	1888834	-	[S] Uncharacterized conserved protein
1049	cds-ACO78112.1	CDS	ROG4471	1889064	1889321	+	NA
1050	cds-ACO78113.1	CDS	COG1525	1889308	1889811	-	[L] Micrococcal nuclease (thermonuclease) homologs
1051	cds-ACO78114.1	CDS	ROG0518	1890136	1890450	-	NA
1052	cds-ACO78115.1	CDS	NA	1890527	1891057	-	NA
1053	cds-ACO78116.1	CDS	COG0412	1891750	1892460	-	[Q] Dienelactone hydrolase and related enzymes
1054	cds-ACO78117.1	CDS	NA	1892593	1892739	-	NA
1055	cds-ACO78118.1	CDS	NA	1892781	1892906	+	NA
	cds-ACO78119.1	CDS	ROG8456	1892930	1894258	+	NA
1056	cds-ACO78120.1	CDS	COG3146	1894364	1895488	+	[S] Uncharacterized protein conserved in bacteria
1057	cds-ACO78121.1	CDS	COG0652	1895520	1896074	-	[O] Peptidyl-prolyl cis-trans isomerase (rotamase) - cyclophilin
1058	cds-ACO78122.1	CDS	COG0583	1896179	1897090	-	[K] Transcriptional regulator
1059	cds-ACO78123.1	CDS	COG1182	1897307	1897906	+	[I] Acyl carrier protein phosphodiesterase
1060	cds-ACO78124.1	CDS	COG0513	1898037	1899356	+	[LKJ] Superfamily II DNA and RNA helicases
1061	cds-ACO78125.1	CDS	COG4301	1899360	1900322	-	[S] Uncharacterized conserved protein
	cds-ACO78126.1	CDS	COG1262	1900325	1901602	-	[S] Uncharacterized conserved protein
1062	cds-ACO78127.1	CDS	COG5265	1901828	1903675	+	[O] ABC-type transport system involved in Fe-S
1063	cds-ACO78128.1	CDS	COG0583	1903768	1904724	-	[K] Transcriptional regulator
1064	htpG	CDS	COG0326	1906850	1908757	+	[O] Molecular chaperone, HSP90 family
1065	rna-Avin_55060	rRNA	NA	1909229	1910763	+	NA
	rna-Avin_60160	tRNA	NA	1910855	1910928	+	NA
	rna-Avin_60170	tRNA	NA	1910976	1911048	+	NA
	rna-Avin_55070	rRNA	NA	1911297	1914188	+	NA
	rna-Avin_55080	rRNA	NA	1914348	1914465	+	NA
1066	glxI	CDS	COG0346	1914714	1915103	-	[E] Lactoylglutathione lyase and related lyases
1067	cds-ACO78131.1	CDS	NA	1915385	1915564	-	NA
1068	cds-ACO78132.1	CDS	COG0177	1915670	1916308	-	[L] Predicted EndoIII-related endonuclease
	rnfE	CDS	COG4660	1916335	1917048	-	[C] Predicted NADH:ubiquinone oxidoreductase, subunit RnfE
	rnfG	CDS	COG4659	1917045	1917671	-	[C] Predicted NADH:ubiquinone oxidoreductase, subunit RnfG
	rnfD	CDS	COG4658	1917702	1918733	-	[C] Predicted NADH:ubiquinone oxidoreductase, subunit RnfD
	rnfC	CDS	COG4656	1918812	1920878	-	[C] Predicted NADH:ubiquinone oxidoreductase, subunit RnfC
	rnfB	CDS	COG2878	1920875	1921438	-	[C] Predicted NADH:ubiquinone oxidoreductase, subunit RnfB
	rnfA	CDS	COG4657	1921435	1922019	-	[C] Predicted NADH:ubiquinone oxidoreductase, subunit RnfA
1069	metG	CDS	COG0143	1922167	1924212	-	[J] Methionyl-tRNA synthetase
1070	apbC	CDS	COG0489	1924406	1925500	+	[D] ATPases involved in chromosome partitioning
1071	dcd	CDS	COG0717	1925842	1926408	+	[F] Deoxycytidine deaminase
1072	cds-ACO78142.1	CDS	COG1926	1926767	1927438	-	[R] Predicted phosphoribosyltransferases
	cds-ACO78143.1	CDS	COG2312	1927443	1928729	-	[R] Erythromycin esterase homolog
1073	cds-ACO78144.1	CDS	NA	1928944	1929207	+	NA
1074	cds-ACO78145.1	CDS	COG2366	1929294	1931813	-	[R] Protein related to penicillin acylase
1075	cds-ACO78146.1	CDS	ROG1244	1931931	1932386	-	NA
	cds-ACO78147.1	CDS	COG5608	1932394	1932804	-	[S] Conserved secreted protein
1076	cds-ACO78148.1	CDS	ROG4363	1933063	1933581	+	NA
1077	cds-ACO78149.1	CDS	NA	1934206	1934493	+	NA
1078	cds-ACO78150.1	CDS	NA	1934755	1934919	+	NA
1079	cds-ACO78151.1	CDS	COG3012	1934885	1935367	-	[S] Uncharacterized protein conserved in bacteria
	cds-ACO78152.1	CDS	ROG1311	1935387	1935884	-	NA
1080	cds-ACO78153.1	CDS	COG3776	1935998	1936261	+	[S] Predicted membrane protein
1081	cds-ACO78154.1	CDS	COG5615	1936280	1936744	-	[S] Predicted integral membrane protein
1082	cds-ACO78155.1	CDS	COG1199	1936840	1938984	+	[KL] Rad3-related DNA helicases
1083	agaA	CDS	ROG1085	1939192	1941597	+	NA
1084	estC	CDS	COG1680	1941679	1942830	+	[V] Beta-lactamase class C and other penicillin
1085	cds-ACO78158.1	CDS	COG2885	1942975	1943622	+	[M] Outer membrane protein and related peptidoglycan-associated
1086	pdxH_2	CDS	COG0259	1943672	1944319	+	[H] Pyridoxamine-phosphate oxidase
1087	cds-ACO78160.1	CDS	NA	1944381	1944617	-	NA
1088	cds-ACO78161.1	CDS	COG3133	1944774	1945238	+	[M] Outer membrane lipoprotein
1089	shaAB	CDS	COG1009	1945526	1948321	+	[CP] NADH:ubiquinone oxidoreductase subunit 5 (chain L)/Multisubunit
	shaC	CDS	COG1006	1948323	1948652	+	[P] Multisubunit Na+/H+ antiporter, MnhC subunit
	shaD	CDS	COG0651	1948649	1950148	+	[CP] Formate hydrogenlyase subunit 3/Multisubunit Na+/H+ antiporter,
	cds-ACO78165.1	CDS	COG1863	1950145	1950648	+	[P] Multisubunit Na+/H+ antiporter, MnhE subunit
	shaF	CDS	COG2212	1950633	1950902	+	[P] Multisubunit Na+/H+ antiporter, MnhF subunit
	shaG	CDS	COG1320	1950918	1951244	+	[P] Multisubunit Na+/H+ antiporter, MnhG subunit
1090	cds-ACO78168.1	CDS	COG3650	1951246	1951857	-	[S] Predicted membrane protein
1091	cds-ACO78169.1	CDS	NA	1952092	1952454	+	NA
1092	cds-ACO78170.1	CDS	COG0410	1952460	1953161	-	[E] ABC-type branched-chain amino acid transport systems,
	cds-ACO78171.1	CDS	COG0411	1953161	1953928	-	[E] ABC-type branched-chain amino acid transport systems,
	cds-ACO78172.1	CDS	COG4177	1953925	1955181	-	[E] ABC-type branched-chain amino acid transport system,
	cds-ACO78173.1	CDS	COG0559	1955178	1956101	-	[E] Branched-chain amino acid ABC-type transport system,
	cds-ACO78174.1	CDS	COG0683	1956274	1957395	-	[E] ABC-type branched-chain amino acid transport systems,
1093	cds-ACO78175.1	CDS	COG5626	1957570	1957890	+	[S] Uncharacterized conserved small protein
1094	cds-ACO78176.1	CDS	COG0055	1957994	1959415	+	[C] F0F1-type ATP synthase, beta subunit
	cds-ACO78177.1	CDS	ROG8091	1959412	1959852	+	NA
	cds-ACO78178.1	CDS	ROG0649	1959849	1960136	+	NA
	cds-ACO78179.1	CDS	NA	1960133	1960417	+	NA
	cds-ACO78180.1	CDS	COG0356	1960417	1961103	+	[C] F0F1-type ATP synthase, subunit a
	cds-ACO78181.1	CDS	COG0636	1961107	1961355	+	[C] F0F1-type ATP synthase, subunit c/Archaeal/vacuolar-type H+-ATPase,
	cds-ACO78182.1	CDS	COG0711	1961366	1962106	+	[C] F0F1-type ATP synthase, subunit b
	cds-ACO78183.1	CDS	COG0056	1962093	1963634	+	[C] F0F1-type ATP synthase, alpha subunit
	cds-ACO78184.1	CDS	NA	1963631	1964476	+	NA
1095	cds-ACO78185.1	CDS	COG3639	1964496	1965254	-	[P] ABC-type phosphate/phosphonate transport system, permease component
	cds-ACO78186.1	CDS	COG3639	1965251	1966081	-	[P] ABC-type phosphate/phosphonate transport system, permease component
	cds-ACO78187.1	CDS	COG3638	1966075	1966875	-	[P] ABC-type phosphate/phosphonate transport system, ATPase component
	cds-ACO78188.1	CDS	COG3221	1966872	1967723	-	[P] ABC-type phosphate/phosphonate transport system, periplasmic component
1096	cds-ACO78189.1	CDS	COG0818	1967872	1968255	-	[M] Diacylglycerol kinase
1097	cds-ACO78190.1	CDS	COG3622	1968383	1969171	+	[G] Hydroxypyruvate isomerase
1098	dnaX	CDS	COG2812	1970651	1972735	+	[L] DNA polymerase III, gamma/tau subunits
	cds-ACO78192.1	CDS	COG0718	1972746	1973072	+	[S] Uncharacterized protein conserved in bacteria
	recR	CDS	COG0353	1973188	1973787	+	[L] Recombinational DNA repair protein (RecF pathway)
1099	cds-ACO78194.1	CDS	COG3790	1973897	1974205	-	[S] Predicted membrane protein
	cds-ACO78195.1	CDS	COG4890	1974180	1974296	-	[S] Predicted outer membrane lipoprotein
	cydB	CDS	COG1294	1974372	1975511	-	[C] Cytochrome bd-type quinol oxidase, subunit 2
	cydA	CDS	COG1271	1975522	1977135	-	[C] Cytochrome bd-type quinol oxidase, subunit 1
1100	cydR	CDS	COG0664	1977838	1978572	-	[T] cAMP-binding proteins - catabolite gene activator
	hemN	CDS	COG0635	1978721	1980097	-	[H] Coproporphyrinogen III oxidase and related Fe-S
	cds-ACO78200.1	CDS	COG2836	1980064	1980933	-	[S] Uncharacterized conserved protein
	ccoS	CDS	COG3197	1980926	1981147	-	[P] Uncharacterized protein, possibly involved in nitrogen
	ccoI	CDS	COG2217	1981173	1983575	-	[P] Cation transport ATPase
	ccoH	CDS	COG3198	1983648	1984151	-	[S] Uncharacterized protein conserved in bacteria
	ccoG	CDS	COG0348	1984164	1985576	-	[C] Polyferredoxin
	ccoP	CDS	COG2010	1985706	1986626	-	[C] Cytochrome c, mono- and diheme variants
	ccoQ	CDS	COG4736	1986623	1986808	-	[O] Cbb3-type cytochrome oxidase, subunit 3
	ccoO	CDS	COG2993	1986815	1987423	-	[C] Cbb3-type cytochrome oxidase, cytochrome c subunit
	ccoN	CDS	COG3278	1987420	1988862	-	[O] Cbb3-type cytochrome oxidase, subunit 1
1101	cds-ACO78209.1	CDS	COG3571	1989287	1989928	+	[R] Predicted hydrolase of the alpha/beta-hydrolase fold
1102	cds-ACO78210.1	CDS	NA	1990863	1991090	+	NA
1103	acnA	CDS	COG1048	1991087	1993774	-	[C] Aconitase A
1104	cds-ACO78212.1	CDS	COG2933	1993952	1995013	+	[R] Predicted SAM-dependent methyltransferase
1105	tusA	CDS	COG0425	1995066	1995323	+	[O] Predicted redox protein, regulator of disulfide
1106	cds-ACO78214.1	CDS	COG1555	1995495	1995827	+	[L] DNA uptake protein and related DNA-binding
1107	rna-Avin_60180	tRNA	NA	1995971	1996043	+	NA
1108	tyrB	CDS	COG1448	1996152	1997348	-	[E] Aspartate/tyrosine/aromatic aminotransferase
1109	uvrB	CDS	COG0556	1997646	1999655	+	[L] Helicase subunit of the DNA excision
	gltX	CDS	COG0008	1999742	2001223	+	[J] Glutamyl- and glutaminyl-tRNA synthetases
1110	cds-ACO78218.1	CDS	COG0668	2001410	2002666	+	[M] Small-conductance mechanosensitive channel
1111	cds-ACO78219.1	CDS	COG2513	2002729	2003592	-	[G] PEP phosphonomutase and related enzymes
1112	cds-ACO78220.1	CDS	ROG0258	2003956	2005962	-	NA
1113	cds-ACO78221.1	CDS	COG0564	2006139	2007044	+	[J] Pseudouridylate synthases, 23S RNA-specific
1114	cds-ACO78222.1	CDS	COG0071	2007077	2007610	-	[O] Molecular chaperone (small heat shock protein)
1115	cds-ACO78223.1	CDS	COG1752	2007908	2009038	-	[R] Predicted esterase of the alpha-beta hydrolase
1116	cds-ACO78224.1	CDS	COG4221	2009105	2010115	-	[R] Short-chain alcohol dehydrogenase of unknown specificity
1117	cds-ACO78225.1	CDS	COG1414	2010223	2010990	-	[K] Transcriptional regulator
1118	cds-ACO78226.1	CDS	COG0169	2011070	2011942	+	[E] Shikimate 5-dehydrogenase
	cds-ACO78227.1	CDS	COG0644	2011967	2013736	+	[C] Dehydrogenases (flavoproteins)
	cds-ACO78228.1	CDS	ROG2871	2013717	2014025	+	NA
1119	cds-ACO78229.1	CDS	COG1053	2014873	2016627	+	[C] Succinate dehydrogenase/fumarate reductase, flavoprotein subunit
1120	cds-ACO78230.1	CDS	NA	2016820	2018028	+	NA
1121	cds-ACO78231.1	CDS	NA	2018226	2018447	+	NA
1122	cds-ACO78232.1	CDS	COG2207	2018454	2019383	-	[K] AraC-type DNA-binding domain-containing proteins
	cds-ACO78233.1	CDS	COG1063	2019440	2020483	-	[ER] Threonine dehydrogenase and related Zn-dependent dehydrogenases
[truncated: 3,135 more rows]
